# Supplementary material for: Combined in vitro/in vivo genome-wide CRISPR screens in triple negative breast cancer identify cancer stemness regulators in paclitaxel resistance
Source: Oncogenesis. 2023 Nov 6;12(1):51. doi: 10.1038/s41389-023-00497-9 (PMC10628277; doi:10.1038/s41389-023-00497-9)
Supplement: Supplementary file 1 — Suppl. file 1 [file 41389_2023_497_MOESM1_ESM.csv]

sgrna	Gene	control_count	treatment_count	control_mean	treat_mean	LFC	control_var	adj_var	score	p.low	p.high	p.twosided	FDR	high_in_treatment
HGLibA_38641	PRND	293.86/180.25/276.62	93.092/12.688/21.471	276.62	21.471	-3.627	4792.3	1856.4	5.929	1.52E-09	1	3.05E-09	3.39E-08	FALSE
HGLibA_07789	CCDC47	341/302.32/331.06	51.888/52.865/29.651	331.06	51.888	-2.6504	462.43	2329.9	5.7837	3.65E-09	1	7.31E-09	7.78E-08	FALSE
HGLibA_00079	AASDHPPT	372.43/283.24/378.88	341.85/76.126/69.525	372.43	76.126	-2.2756	3997.9	2704.7	5.6974	6.08E-09	1	1.22E-08	1.26E-07	FALSE
HGLibA_49606	TLE1	256.93/166.89/238.36	509.72/17.974/12.269	238.36	17.974	-3.6571	2726.1	1538.3	5.6305	8.98E-09	1	1.80E-08	1.82E-07	FALSE
HGLibA_29060	MFGE8	263.22/185.97/264.11	25.944/30.662/92.019	263.22	30.662	-3.0609	2984	1743.5	5.5715	1.26E-08	1	2.53E-08	2.51E-07	FALSE
HGLibA_25806	KRTAP5-7	420.36/412.94/409.77	103.78/64.496/234.14	412.94	103.78	-1.9821	32.516	3083	5.5681	1.29E-08	1	2.58E-08	2.56E-07	FALSE
HGLibA_20425	GSG2	285.22/252.73/283.97	41.205/22.203/149.27	283.97	41.205	-2.7553	488.96	1919	5.5424	1.49E-08	1	2.98E-08	2.95E-07	FALSE
HGLibA_29475	MMGT1	196.43/222.21/271.47	22.892/15.86/8.1795	222.21	15.86	-3.7267	1545.5	1408	5.5146	1.75E-08	1	3.50E-08	3.42E-07	FALSE
HGLibA_51636	TRIP11	219.22/196.46/209.67	73.253/13.745/7.157	209.67	13.745	-3.8367	132.83	1308.5	5.4373	2.70E-08	1	5.41E-08	5.16E-07	FALSE
HGLibA_29536	MMP7	213.72/174.52/261.9	80.884/15.86/8.1795	213.72	15.86	-3.6708	1929	1340.5	5.4193	2.99E-08	1	5.98E-08	5.68E-07	FALSE
HGLibA_04312	BCL2L12	160.29/154.5/188.33	3.0522/2.1146/148.25	160.29	3.0522	-5.3148	410.1	933.26	5.3093	5.50E-08	1	1.10E-07	1.01E-06	FALSE
HGLibA_48948	TECR	276.57/278.48/312.66	48.835/28.547/491.79	278.48	48.835	-2.4875	586.26	1872.1	5.3076	5.56E-08	1	1.11E-07	1.02E-06	FALSE
HGLibA_29667	MORN1	197.22/272.75/203.78	122.09/15.86/12.269	203.78	15.86	-3.6025	2400	1262.4	5.3041	5.66E-08	1	1.13E-07	1.03E-06	FALSE
HGLibA_15871	F2RL3	269.5/242.24/280.29	33.574/47.579/158.48	269.5	47.579	-2.4772	429.97	1796.2	5.2365	8.18E-08	1	1.64E-07	1.46E-06	FALSE
HGLibA_18560	GALNT4	215.29/265.12/239.83	564.66/14.802/36.808	239.83	36.808	-2.6713	621.07	1550.3	5.1572	1.25E-07	1	2.51E-07	2.19E-06	FALSE
HGLibA_00425	ACE2	369.29/328.07/442.88	152.61/102.56/94.064	369.29	102.56	-1.8382	3557.5	2675.8	5.1563	1.26E-07	1	2.52E-07	2.20E-06	FALSE
HGLibA_13542	DNAJB4	280.5/314.72/246.45	59.518/338.34/57.256	280.5	59.518	-2.2177	1164.9	1889.4	5.084	1.85E-07	1	3.70E-07	3.14E-06	FALSE
HGLibA_24080	KATNB1	183.07/120.16/233.21	9.1566/14.802/313.89	183.07	14.802	-3.5421	3235.7	1103.1	5.0839	1.85E-07	1	3.70E-07	3.14E-06	FALSE
HGLibA_54587	XRCC2	205.86/195.5/278.09	12.209/24.318/211.64	205.86	24.318	-3.0304	2662.1	1278.6	5.0812	1.88E-07	1	3.75E-07	3.18E-06	FALSE
HGLibA_13453	DMXL1	215.29/209.81/223.65	25.944/28.547/143.14	215.29	28.547	-2.8719	49.944	1352.9	5.0794	1.89E-07	1	3.79E-07	3.21E-06	FALSE
HGLibA_00983	ADIPOR2	463.57/460.63/498.06	160.24/135.34/201.42	463.57	160.24	-1.5267	598.84	3570.4	5.0765	1.92E-07	1	3.85E-07	3.26E-06	FALSE
HGLibA_22507	ICAM5	202.72/205.04/224.38	24.418/9.5157/245.38	205.04	24.418	-3.019	189.74	1272.3	5.0682	2.01E-07	1	4.02E-07	3.39E-06	FALSE
HGLibA_24924	KIF2A	322.93/325.21/306.04	71.727/246.35/82.817	322.93	82.817	-1.9504	145.17	2257.8	5.0533	2.17E-07	1	4.34E-07	3.64E-06	FALSE
HGLibA_15006	EMC10	234.93/226.98/203.05	141.93/34.891/25.561	226.98	34.891	-2.6672	317.91	1446.2	5.0521	2.18E-07	1	4.37E-07	3.66E-06	FALSE
HGLibA_19259	GLIPR1	175.22/128.75/115.5	1.5261/0/112.47	128.75	1.5261	-5.6826	1167.4	708.87	5.0506	2.20E-07	1	4.40E-07	3.69E-06	FALSE
HGLibA_18599	GAMT	148.5/86.785/139.78	77.831/0/3.0673	139.78	3.0673	-5.1132	1442.2	785.86	5.0412	2.31E-07	1	4.63E-07	3.87E-06	FALSE
HGLibA_55787	ZNF318	207.43/225.07/169.21	216.71/27.49/22.493	207.43	27.49	-2.871	886.07	1291	5.0108	2.71E-07	1	5.42E-07	4.50E-06	FALSE
HGLibA_31648	NEK2	296.22/259.4/249.4	207.55/34.891/54.189	259.4	54.189	-2.2383	727.71	1711.6	4.9603	3.52E-07	1	7.04E-07	5.73E-06	FALSE
HGLibA_04560	BLOC1S2	245.14/186.92/274.41	209.08/47.579/24.538	245.14	47.579	-2.3411	2123.1	1593.7	4.9491	3.73E-07	1	7.46E-07	6.05E-06	FALSE
HGLibA_15177	ENPP4	180.72/188.83/221.44	146.51/16.917/21.471	188.83	21.471	-3.0786	564.65	1146.9	4.9481	3.75E-07	1	7.49E-07	6.08E-06	FALSE
HGLibA_11198	CRLS1	199.57/267.98/264.11	380/30.662/57.256	264.11	57.256	-2.1861	2090	1751	4.9435	3.84E-07	1	7.67E-07	6.21E-06	FALSE
HGLibA_00790	ADAMTS1	213.72/247/253.07	48.835/17.974/234.14	247	48.835	-2.3151	572.48	1609	4.9405	3.90E-07	1	7.79E-07	6.30E-06	FALSE
HGLibA_32740	NRXN3	296.22/325.21/353.13	296.06/46.521/89.974	325.21	89.974	-1.8423	810	2277.9	4.9286	4.14E-07	1	8.28E-07	6.67E-06	FALSE
HGLibA_48164	TACC3	135.14/109.67/124.33	67.149/2.1146/2.0449	124.33	2.1146	-5.3305	165.87	678.52	4.9139	4.46E-07	1	8.93E-07	7.16E-06	FALSE
HGLibA_43653	SETD5	242/290.87/289.12	71.727/10.573/466.23	289.12	71.727	-1.9961	1111.7	1963.1	4.9066	4.63E-07	1	9.26E-07	7.41E-06	FALSE
HGLibA_01201	AGMO	154/180.25/166.26	523.45/13.745/13.292	166.26	13.745	-3.5038	172.94	977.22	4.8993	4.81E-07	1	9.62E-07	7.68E-06	FALSE
HGLibA_40761	REC8	319.79/346.19/353.13	250.28/60.266/103.27	346.19	103.27	-1.7354	372.54	2465.6	4.8922	4.99E-07	1	9.97E-07	7.94E-06	FALSE
HGLibA_36640	PIK3CD	205.07/232.7/268.52	283.86/8.4584/43.965	232.7	43.965	-2.3778	1023.3	1492.3	4.886	5.15E-07	1	1.03E-06	8.17E-06	FALSE
HGLibA_50034	TMEM164	558.65/649.46/693.01	189.24/1714.9/288.33	649.46	288.33	-1.1688	5071.9	5481.4	4.8777	5.37E-07	1	1.07E-06	8.50E-06	FALSE
HGLibA_02056	ANKRD29	214.5/193.6/144.93	25.944/22.203/176.88	193.6	25.944	-2.8525	1402.8	1183.5	4.8767	5.39E-07	1	1.08E-06	8.54E-06	FALSE
HGLibA_28462	MBD1	414.07/437.74/507.62	535.66/150.14/157.45	437.74	157.45	-1.4693	2721.6	3319.8	4.8646	5.73E-07	1	1.15E-06	9.04E-06	FALSE
HGLibA_34954	PACS1	305.64/239.37/281.77	738.63/70.839/17.381	281.77	70.839	-1.9768	1183.6	1900.1	4.8388	6.53E-07	1	1.31E-06	1.02E-05	FALSE
HGLibA_03277	ASCL5	209.79/161.17/247.92	30.522/249.52/34.763	209.79	34.763	-2.5593	1908.9	1309.5	4.8377	6.57E-07	1	1.31E-06	1.03E-05	FALSE
HGLibA_13935	DPYSL5	256.93/237.47/325.91	57.992/31.719/398.75	256.93	57.992	-2.1284	2568.3	1691.1	4.8378	6.57E-07	1	1.31E-06	1.03E-05	FALSE
HGLibA_50630	TMPRSS13	169.72/223.16/250.87	41.205/23.261/76.682	223.16	41.205	-2.4091	1812.1	1415.6	4.8366	6.60E-07	1	1.32E-06	1.03E-05	FALSE
HGLibA_24082	KATNB1	209.79/253.68/266.32	56.466/32.776/104.29	253.68	56.466	-2.1479	1043.1	1664.1	4.8346	6.67E-07	1	1.33E-06	1.04E-05	FALSE
HGLibA_23852	ITPR1	144.57/171.66/145.66	4.5783/8.4584/469.3	145.66	8.4584	-3.9548	338.54	827.61	4.8199	7.18E-07	1	1.44E-06	1.11E-05	FALSE
HGLibA_40826	RELT	149.29/167.85/169.94	16.787/10.573/137.01	167.85	16.787	-3.2468	174.46	988.94	4.8161	7.32E-07	1	1.46E-06	1.13E-05	FALSE
HGLibA_15763	EXOC8	288.36/247/290.59	39.679/80.355/75.66	288.36	75.66	-1.9163	857.62	1956.5	4.8087	7.60E-07	1	1.52E-06	1.17E-05	FALSE
HGLibA_53984	WBP4	144.57/104.91/176.56	210.6/8.4584/7.157	144.57	8.4584	-3.944	1298.5	819.83	4.8043	7.76E-07	1	1.55E-06	1.20E-05	FALSE
HGLibA_30755	MYL12B	550/462.54/534.84	219.76/503.28/220.85	534.84	220.85	-1.2722	2728.9	4281.7	4.7986	7.99E-07	1	1.60E-06	1.23E-05	FALSE
HGLibA_04187	BAZ1B	421.15/346.19/411.98	103.78/146.97/332.29	411.98	146.97	-1.4808	2206.5	3073.9	4.78	8.77E-07	1	1.75E-06	1.34E-05	FALSE
HGLibA_23913	JAK1	211.36/160.22/170.68	10.683/19.031/71.57	170.68	19.031	-3.0994	882.14	1009.9	4.7806	8.74E-07	1	1.75E-06	1.34E-05	FALSE
HGLibA_45272	SLC5A4	223.93/274.66/306.04	33.574/69.782/530.64	274.66	69.782	-1.9614	1779.2	1839.8	4.7765	8.92E-07	1	1.78E-06	1.36E-05	FALSE
HGLibA_26480	LIG1	277.36/235.56/266.32	65.622/60.266/620.62	266.32	65.622	-2.0045	533.96	1769.5	4.7711	9.16E-07	1	1.83E-06	1.40E-05	FALSE
HGLibA_35015	PAGE5	236.5/194.55/245.72	50.361/12.688/140.07	236.5	50.361	-2.2092	922.38	1523.1	4.7696	9.23E-07	1	1.85E-06	1.41E-05	FALSE
HGLibA_34202	OR52N5	397.57/424.39/516.45	144.98/155.42/543.93	424.39	155.42	-1.4433	4597	3191.8	4.7608	9.64E-07	1	1.93E-06	1.47E-05	FALSE
HGLibA_56202	ZNF547	639.58/699.05/704.78	224.34/678.79/330.25	699.05	330.25	-1.0796	1785	6019.9	4.7533	1.00E-06	1	2.00E-06	1.52E-05	FALSE
HGLibA_06057	C22orf23	163.43/99.183/169.94	6.1044/16.917/158.48	163.43	16.917	-3.1981	2085	956.32	4.7499	1.02E-06	1	2.04E-06	1.54E-05	FALSE
HGLibA_08826	CDKN1C	260.07/296.6/303.1	64.096/180.8/82.817	296.6	82.817	-1.828	688.1	2027.4	4.7478	1.03E-06	1	2.06E-06	1.56E-05	FALSE
HGLibA_30499	MTSS1L	258.5/249.86/272.2	62.57/57.094/385.46	258.5	62.57	-2.0293	131.15	1704.1	4.7463	1.04E-06	1	2.07E-06	1.57E-05	FALSE
HGLibA_22043	HPRT1	273.43/231.74/295.01	54.94/339.39/70.548	273.43	70.548	-1.9395	1101.6	1829.4	4.7434	1.05E-06	1	2.10E-06	1.59E-05	FALSE
HGLibA_05366	C14orf39	260.86/209.81/263.37	64.096/274.9/58.279	260.86	64.096	-2.0081	1306.1	1723.8	4.7392	1.07E-06	1	2.15E-06	1.62E-05	FALSE
HGLibA_06018	C20orf24	274.22/285.15/311.19	15.261/77.183/104.29	285.15	77.183	-1.8718	398.88	1929	4.7351	1.09E-06	1	2.19E-06	1.65E-05	FALSE
HGLibA_49253	TGM1	231.79/234.61/237.62	47.309/50.751/236.18	234.61	50.751	-2.1867	8.5305	1507.7	4.735	1.10E-06	1	2.19E-06	1.65E-05	FALSE
HGLibA_49712	TM6SF2	193.29/186.92/194.96	18.313/30.662/46.009	193.29	30.662	-2.6174	21.649	1181.1	4.7337	1.10E-06	1	2.20E-06	1.66E-05	FALSE
HGLibA_25320	KMT2A	159.5/179.29/233.95	24.418/7.4011/26.583	179.29	24.418	-2.8264	1689.4	1074.5	4.7288	1.13E-06	1	2.26E-06	1.70E-05	FALSE
HGLibA_07122	CAND1	249.07/222.21/230.27	48.835/47.579/103.27	230.27	48.835	-2.2143	209.29	1472.7	4.728	1.13E-06	1	2.27E-06	1.71E-05	FALSE
HGLibA_47669	STXBP3	279.72/257.49/281.77	74.779/265.38/40.897	279.72	74.779	-1.8892	249	1882.7	4.7232	1.16E-06	1	2.32E-06	1.74E-05	FALSE
HGLibA_07773	CCDC39	150.86/179.29/110.35	12.209/12.688/211.64	150.86	12.688	-3.4718	1224.6	864.83	4.7223	1.17E-06	1	2.33E-06	1.75E-05	FALSE
HGLibA_48085	SYT6	205.07/218.39/176.56	231.97/27.49/36.808	205.07	36.808	-2.4464	495.11	1272.5	4.7178	1.19E-06	1	2.38E-06	1.79E-05	FALSE
HGLibA_48708	TCEAL2	147.72/157.36/143.46	9.1566/11.63/268.9	147.72	11.63	-3.5576	55.551	842.26	4.7176	1.19E-06	1	2.39E-06	1.79E-05	FALSE
HGLibA_07309	CASP3	290.72/292.78/315.61	36.627/206.17/82.817	292.78	82.817	-1.8094	262.66	1994.5	4.7014	1.29E-06	1	2.58E-06	1.92E-05	FALSE
HGLibA_15069	EML5	322.14/261.31/369.31	71.727/99.387/330.25	322.14	99.387	-1.6866	2962.9	2250.8	4.6953	1.33E-06	1	2.66E-06	1.98E-05	FALSE
HGLibA_42766	SASS6	242/245.1/306.78	485.3/58.152/52.144	245.1	58.152	-2.0567	1907.2	1593.3	4.6835	1.41E-06	1	2.82E-06	2.09E-05	FALSE
HGLibA_45624	SMARCC1	168.14/249.86/238.36	54.94/76.126/32.718	238.36	54.94	-2.0972	2531.4	1538.3	4.6767	1.46E-06	1	2.91E-06	2.15E-05	FALSE
HGLibA_45694	SMEK2	95.858/108.72/103.73	1.5261/0/229.02	103.73	1.5261	-5.3736	43.439	540.86	4.6771	1.45E-06	1	2.91E-06	2.15E-05	FALSE
HGLibA_53519	VAPA	128.07/69.619/180.98	74.779/1.0573/6.1346	128.07	6.1346	-4.1772	3107.9	704.21	4.6753	1.47E-06	1	2.94E-06	2.17E-05	FALSE
HGLibA_03441	ATF4	205.86/204.09/186.86	38.153/607.95/34.763	204.09	38.153	-2.3891	149.92	1264.8	4.6664	1.53E-06	1	3.06E-06	2.26E-05	FALSE
HGLibA_20007	GPR26	330/250.82/372.25	396.79/61.324/105.31	330	105.31	-1.6386	4027.7	2320.6	4.6643	1.55E-06	1	3.10E-06	2.28E-05	FALSE
HGLibA_21561	HIST3H3	187/174.52/139.04	1.5261/340.45/24.538	174.52	24.538	-2.7809	707.26	1038.7	4.6578	1.60E-06	1	3.20E-06	2.35E-05	FALSE
HGLibA_17582	FKBP6	236.5/296.6/288.39	578.39/82.47/44.987	288.39	82.47	-1.7937	1379.7	1956.8	4.6551	1.62E-06	1	3.24E-06	2.37E-05	FALSE
HGLibA_23631	IRX2	110.79/136.38/140.52	9.1566/4.2292/64.413	136.38	9.1566	-3.7576	335.99	761.94	4.6531	1.63E-06	1	3.27E-06	2.39E-05	FALSE
HGLibA_04578	BLVRB	143/133.52/155.23	9.1566/11.63/102.24	143	11.63	-3.5111	119.75	808.66	4.6482	1.67E-06	1	3.35E-06	2.45E-05	FALSE
HGLibA_29344	MKNK2	179.14/101.09/136.1	4.5783/101.5/9.2019	136.1	9.2019	-3.7483	1539.2	760.01	4.647	1.68E-06	1	3.37E-06	2.46E-05	FALSE
HGLibA_38545	PRKCE	238.07/166.89/275.14	21.365/56.037/164.61	238.07	56.037	-2.0675	3220.3	1535.9	4.6449	1.70E-06	1	3.40E-06	2.48E-05	FALSE
HGLibA_01153	AGAP6	155.57/138.28/225.12	16.787/7.4011/79.75	155.57	16.787	-3.1379	2567.8	898.91	4.6412	1.73E-06	1	3.46E-06	2.52E-05	FALSE
HGLibA_54497	XCL2	192.5/146.87/214.08	33.574/25.375/88.952	192.5	33.574	-2.4846	1274.1	1175	4.6374	1.76E-06	1	3.53E-06	2.57E-05	FALSE
HGLibA_16440	FAM209B	220.79/220.3/208.2	47.309/24.318/247.43	220.3	47.309	-2.1956	73.358	1392.7	4.6356	1.78E-06	1	3.56E-06	2.59E-05	FALSE
HGLibA_00016	A4GALT	342.57/271.8/337.68	111.41/15.86/409.99	337.68	111.41	-1.5912	2181.9	2389.1	4.6293	1.83E-06	1	3.67E-06	2.66E-05	FALSE
HGLibA_29648	MORC1	252.22/213.62/278.82	64.096/140.62/40.897	252.22	64.096	-1.9597	1098.6	1652	4.6284	1.84E-06	1	3.68E-06	2.67E-05	FALSE
HGLibA_13158	DHRSX_X	177.57/127.79/139.04	10.683/10.573/180.97	139.04	10.683	-3.5834	805.51	780.68	4.6276	1.85E-06	1	3.70E-06	2.68E-05	FALSE
HGLibA_36761	PITX1	252.22/248.91/211.14	64.096/62.381/31.695	248.91	62.381	-1.9793	718.77	1624.7	4.6277	1.85E-06	1	3.70E-06	2.68E-05	FALSE
HGLibA_06944	CACNG6	238.86/247/217.76	389.16/29.605/57.256	238.86	57.256	-2.0417	255.71	1542.3	4.6242	1.88E-06	1	3.76E-06	2.73E-05	FALSE
HGLibA_19713	GP9	278.14/265.12/305.31	74.779/78.241/198.35	278.14	78.241	-1.8167	453.69	1869.3	4.6236	1.89E-06	1	3.77E-06	2.73E-05	FALSE
HGLibA_09860	CLDN14	160.29/146.87/161.11	56.466/9.5157/19.426	160.29	19.426	-2.9811	90.384	933.26	4.6191	1.93E-06	1	3.85E-06	2.79E-05	FALSE
HGLibA_29969	MRPL38	424.29/200.27/150.08	38.153/17.974/491.79	200.27	38.153	-2.362	26351	1235.1	4.6137	1.98E-06	1	3.96E-06	2.86E-05	FALSE
HGLibA_12986	DEPDC7	239.64/194.55/244.25	413.57/50.751/58.279	239.64	58.279	-2.0213	1027.3	1548.7	4.6087	2.03E-06	1	4.05E-06	2.93E-05	FALSE
HGLibA_41336	RIT1	312.72/279.43/406.83	485.3/49.693/98.153	312.72	98.153	-1.6617	4982.9	2167.8	4.6083	2.03E-06	1	4.06E-06	2.93E-05	FALSE
HGLibA_41412	RNASE6	149.29/108.72/194.96	15.261/1.0573/34.763	149.29	15.261	-3.2082	1865.7	853.53	4.6031	2.08E-06	1	4.16E-06	3.00E-05	FALSE
HGLibA_45565	SLX4IP	246.72/267.98/261.17	70.201/14.802/148.25	261.17	70.201	-1.8805	127.66	1726.3	4.5961	2.15E-06	1	4.30E-06	3.09E-05	FALSE
HGLibA_36051	PEPD	217.64/180.25/200.84	141.93/39.12/21.471	200.84	39.12	-2.3308	353.25	1239.5	4.594	2.17E-06	1	4.35E-06	3.12E-05	FALSE
HGLibA_31269	NCAPG	141.43/136.38/105.94	10.683/3.1719/131.89	136.38	10.683	-3.5557	476.02	761.94	4.5871	2.25E-06	1	4.49E-06	3.22E-05	FALSE
HGLibA_23912	JAK1	375.57/330.93/421.55	135.82/282.3/118.6	375.57	135.82	-1.4606	2053.3	2733.7	4.5855	2.26E-06	1	4.53E-06	3.25E-05	FALSE
HGLibA_37338	PMVK	120.21/144.01/221.44	3.0522/13.745/190.17	144.01	13.745	-3.2978	3281	815.8	4.5805	2.32E-06	1	4.64E-06	3.32E-05	FALSE
HGLibA_24422	KCTD13	116.29/131.61/118.44	3.0522/5.2865/115.53	118.44	5.2865	-4.2479	88.968	638.53	4.575	2.38E-06	1	4.76E-06	3.40E-05	FALSE
HGLibA_09535	CHRD	168.93/147.82/116.24	9.1566/15.86/152.34	147.82	15.86	-3.1419	721.54	843.02	4.559	2.57E-06	1	5.14E-06	3.65E-05	FALSE
HGLibA_16972	FBXL12	217.64/177.38/232.48	48.835/7.4011/199.37	217.64	48.835	-2.1333	920.38	1371.6	4.5583	2.58E-06	1	5.16E-06	3.66E-05	FALSE
HGLibA_07365	CATSPER4	178.36/144.96/169.21	181.61/25.375/1.0224	169.21	25.375	-2.69	335.83	999.01	4.554	2.63E-06	1	5.26E-06	3.73E-05	FALSE
HGLibA_34091	OR51B6	242.79/226.02/279.56	42.731/334.11/62.368	242.79	62.368	-1.9438	816.6	1574.4	4.547	2.72E-06	1	5.44E-06	3.84E-05	FALSE
HGLibA_21786	HNMT	145.36/103/159.64	15.261/12.688/231.07	145.36	15.261	-3.17	999.22	825.42	4.5437	2.76E-06	1	5.53E-06	3.90E-05	FALSE
HGLibA_51641	TRIP13	86.429/123.03/159.64	0/262.21/7.157	123.03	7.157	-3.9264	1340.1	669.61	4.5427	2.78E-06	1	5.55E-06	3.92E-05	FALSE
HGLibA_42373	RTCB	285.22/265.12/278.09	97.671/56.037/81.795	278.09	81.795	-1.7531	109.44	1868.8	4.5407	2.80E-06	1	5.61E-06	3.95E-05	FALSE
HGLibA_13103	DHFR	137.5/165.94/194.96	13.735/24.318/76.682	165.94	24.318	-2.7211	825.34	974.83	4.5399	2.81E-06	1	5.63E-06	3.96E-05	FALSE
HGLibA_30965	N6AMT1	421.15/424.39/484.08	167.87/808.84/140.07	424.39	167.87	-1.3329	1786.7	3191.8	4.5404	2.81E-06	1	5.61E-06	3.96E-05	FALSE
HGLibA_42311	RSF1	138.29/186.92/181.71	6.1044/430.32/31.695	181.71	31.695	-2.4824	956.51	1092.8	4.5396	2.82E-06	1	5.64E-06	3.97E-05	FALSE
HGLibA_01614	ALG12	131.22/148.77/151.55	7.6305/16.917/114.51	148.77	16.917	-3.0634	158.02	849.85	4.535	2.88E-06	1	5.76E-06	4.05E-05	FALSE
HGLibA_57020	ZSCAN31	124.14/138.28/155.23	3.0522/12.688/201.42	138.28	12.688	-3.3471	243.54	775.33	4.5342	2.89E-06	1	5.78E-06	4.06E-05	FALSE
HGLibA_56439	ZNF639	256.14/240.33/267.05	70.201/25.375/105.31	256.14	70.201	-1.8526	184.57	1684.5	4.5305	2.94E-06	1	5.89E-06	4.13E-05	FALSE
HGLibA_06081	C22orf43	333.93/362.4/292.07	314.38/114.19/79.75	333.93	114.19	-1.5399	1281.6	2355.6	4.5276	2.98E-06	1	5.97E-06	4.18E-05	FALSE
HGLibA_48309	TAOK2	81.715/114.44/110.35	1.5261/19.031/4.0897	110.35	4.0897	-4.4514	418.41	584.39	4.5249	3.02E-06	1	6.04E-06	4.23E-05	FALSE
HGLibA_12078	CYP21A2	225.5/247/295.74	65.622/937.83/63.391	247	65.622	-1.8963	1419	1609	4.5219	3.06E-06	1	6.13E-06	4.29E-05	FALSE
HGLibA_02396	APCDD1	168.14/130.65/190.54	25.944/20.089/129.85	168.14	25.944	-2.6502	953.55	991.13	4.52	3.09E-06	1	6.18E-06	4.32E-05	FALSE
HGLibA_34761	OTUD3	146.14/136.38/201.58	126.67/12.688/16.359	146.14	16.359	-3.0835	1584.1	831.03	4.5151	3.16E-06	1	6.33E-06	4.42E-05	FALSE
HGLibA_40121	RAET1E	157.14/166.89/205.99	141.93/8.4584/25.561	166.89	25.561	-2.6602	811.8	981.88	4.5137	3.18E-06	1	6.37E-06	4.45E-05	FALSE
HGLibA_53831	VRK3	288.36/285.15/315.61	77.831/88.814/195.28	288.36	88.814	-1.6879	376.38	1956.5	4.5113	3.22E-06	1	6.44E-06	4.49E-05	FALSE
HGLibA_09171	CEP85	80.143/105.86/104.47	0/10.573/3.0673	104.47	3.0673	-4.6966	296.78	545.67	4.5111	3.23E-06	1	6.45E-06	4.50E-05	FALSE
HGLibA_06198	C2orf88	426.65/345.23/429.64	148.03/171.28/610.39	426.65	171.28	-1.3116	3318.5	3213.4	4.5048	3.32E-06	1	6.64E-06	4.61E-05	FALSE
HGLibA_29728	MPHOSPH8	335.5/247/256.75	689.8/70.839/71.57	256.75	71.57	-1.8285	3148.2	1689.6	4.5052	3.32E-06	1	6.63E-06	4.61E-05	FALSE
HGLibA_00621	ACTL6A	383.43/365.26/388.44	143.45/144.85/434.53	383.43	144.85	-1.3982	177.63	2806.4	4.5036	3.34E-06	1	6.68E-06	4.64E-05	FALSE
HGLibA_54955	ZC3H12B	222.36/237.47/258.96	51.888/61.324/315.93	237.47	61.324	-1.9359	345.1	1531	4.5018	3.37E-06	1	6.74E-06	4.67E-05	FALSE
HGLibA_12525	DCPS	120.21/121.12/170.68	3.0522/7.4011/245.38	121.12	7.4011	-3.8615	1228.5	656.63	4.4996	3.40E-06	1	6.81E-06	4.71E-05	FALSE
HGLibA_50923	TNS1	239.64/188.83/278.09	62.57/19.031/79.75	239.64	62.57	-1.9205	2030	1548.7	4.4996	3.40E-06	1	6.81E-06	4.71E-05	FALSE
HGLibA_01505	AKT1	531.15/405.32/567.95	238.07/679.85/174.84	531.15	238.07	-1.1544	8593.8	4244.1	4.4987	3.42E-06	1	6.84E-06	4.73E-05	FALSE
HGLibA_21611	HLA-DOB	216.86/214.58/255.28	45.783/50.751/98.153	216.86	50.751	-2.0737	740.76	1365.4	4.4955	3.47E-06	1	6.94E-06	4.80E-05	FALSE
HGLibA_51265	TRAF6	130.43/119.21/132.42	10.683/2.1146/93.041	130.43	10.683	-3.4918	64.92	720.5	4.4945	3.49E-06	1	6.97E-06	4.82E-05	FALSE
HGLibA_38371	PRDM12	92.715/80.109/104.47	1.5261/1.0573/111.45	92.715	1.5261	-5.2133	148.5	470.06	4.4937	3.50E-06	1	7.00E-06	4.84E-05	FALSE
HGLibA_51643	TRIP13	119.43/123.03/104.47	1.5261/11.63/7.157	119.43	7.157	-3.884	118.4	645.18	4.4851	3.64E-06	1	7.29E-06	5.02E-05	FALSE
HGLibA_08242	CD163	233.36/257.49/274.41	61.044/72.954/321.04	257.49	72.954	-1.8054	434.32	1695.7	4.4814	3.71E-06	1	7.42E-06	5.10E-05	FALSE
HGLibA_37443	POC1B	245.14/234.61/284.71	36.627/66.61/263.79	245.14	66.61	-1.8642	838.2	1593.7	4.4722	3.87E-06	1	7.74E-06	5.31E-05	FALSE
HGLibA_30981	NAA20	73.858/87.739/86.075	0/1.0573/2.0449	86.075	1.0573	-5.4034	76.014	428.42	4.4658	3.99E-06	1	7.98E-06	5.46E-05	FALSE
HGLibA_38632	PRMT6	165.79/176.43/184.66	520.4/31.719/31.695	176.43	31.719	-2.4391	90.477	1052.9	4.4611	4.08E-06	1	8.16E-06	5.57E-05	FALSE
HGLibA_35440	PCDHA2	205.07/194.55/219.97	42.731/115.25/46.009	205.07	46.009	-2.1321	166.3	1272.5	4.4593	4.11E-06	1	8.22E-06	5.61E-05	FALSE
HGLibA_15945	FAF1	221.57/230.79/254.55	59.518/9.5157/236.18	230.79	59.518	-1.9374	324.63	1476.9	4.4568	4.16E-06	1	8.32E-06	5.67E-05	FALSE
HGLibA_52923	UGT2B28	193.29/123.98/194.22	36.627/40.178/175.86	193.29	40.178	-2.2383	2402.2	1181.1	4.4556	4.18E-06	1	8.37E-06	5.70E-05	FALSE
HGLibA_43284	SEL1L3	235.72/256.54/169.21	386.1/62.381/44.987	235.72	62.381	-1.901	2428.6	1516.8	4.4507	4.28E-06	1	8.56E-06	5.81E-05	FALSE
HGLibA_25233	KLK10	198/175.48/216.29	38.153/93.043/42.942	198	42.942	-2.1791	420.9	1217.5	4.4443	4.41E-06	1	8.82E-06	5.98E-05	FALSE
HGLibA_53054	UPB1	399.15/464.44/462.74	430.36/197.72/128.83	462.74	197.72	-1.2226	2023.8	3562.3	4.4405	4.49E-06	1	8.98E-06	6.07E-05	FALSE
HGLibA_01888	ANAPC7	266.36/217.44/260.43	76.305/531.82/54.189	260.43	76.305	-1.7578	941.7	1720.2	4.4394	4.51E-06	1	9.02E-06	6.10E-05	FALSE
HGLibA_27455	LRRIQ1	297.79/231.74/267.79	68.675/188.2/80.772	267.79	80.772	-1.7168	1099.5	1781.8	4.4305	4.70E-06	1	9.40E-06	6.34E-05	FALSE
HGLibA_37556	POLR1C	141.43/145.91/119.18	12.209/16.917/280.15	141.43	16.917	-2.9909	257.56	797.52	4.4208	4.92E-06	1	9.83E-06	6.60E-05	FALSE
HGLibA_30646	MYBL2	151.64/164.03/160.38	13.735/52.865/25.561	160.38	25.561	-2.6031	44.827	933.94	4.4148	5.06E-06	0.99999	1.01E-05	6.77E-05	FALSE
HGLibA_48163	TACC2	144.57/129.7/143.46	7.6305/17.974/126.78	143.46	17.974	-2.9285	95.249	811.9	4.4139	5.08E-06	0.99999	1.02E-05	6.80E-05	FALSE
HGLibA_47267	ST6GALNAC2	168.93/175.48/139.04	28.996/540.28/29.651	168.93	29.651	-2.471	468.02	996.95	4.413	5.10E-06	0.99999	1.02E-05	6.83E-05	FALSE
HGLibA_53206	USP14	134.36/143.05/122.12	10.683/392.26/14.314	134.36	14.314	-3.1439	112.64	747.82	4.4076	5.23E-06	0.99999	1.05E-05	6.98E-05	FALSE
HGLibA_33847	OR2S2	267.93/251.77/250.87	286.91/72.954/64.413	251.77	72.954	-1.7731	130.95	1648.3	4.4045	5.30E-06	0.99999	1.06E-05	7.07E-05	FALSE
HGLibA_48237	TAF4B	148.5/124.93/181.71	216.71/15.86/20.449	148.5	20.449	-2.8012	829.27	847.89	4.4045	5.30E-06	0.99999	1.06E-05	7.07E-05	FALSE
HGLibA_32600	NR2C2AP	253.79/299.46/290.59	32.048/865.93/95.086	290.59	95.086	-1.6016	716.64	1975.7	4.3985	5.45E-06	0.99999	1.09E-05	7.25E-05	FALSE
HGLibA_55634	ZNF23	294.64/226.98/281.77	90.04/995.98/84.862	281.77	90.04	-1.635	1583.9	1900.1	4.3983	5.45E-06	0.99999	1.09E-05	7.26E-05	FALSE
HGLibA_19599	GOLGA3	292.29/309.95/287.65	80.884/321.42/96.109	292.29	96.109	-1.5946	166.67	1990.3	4.3974	5.48E-06	0.99999	1.10E-05	7.28E-05	FALSE
HGLibA_40484	RBM14	202.72/180.25/356.07	109.88/35.948/47.032	202.72	47.032	-2.0845	12011	1254.1	4.3964	5.50E-06	0.99999	1.10E-05	7.31E-05	FALSE
HGLibA_25141	KLHL17	568.86/459.67/599.58	270.12/927.26/154.39	568.86	270.12	-1.0717	6432.6	4630.9	4.3899	5.67E-06	0.99999	1.13E-05	7.51E-05	FALSE
HGLibA_15732	EXOC1	151.64/149.73/144.19	15.261/28.547/21.471	149.73	21.471	-2.7458	17.151	856.7	4.3878	5.72E-06	0.99999	1.15E-05	7.58E-05	FALSE
HGLibA_49541	TIMP3	181.5/190.74/211.88	41.205/13.745/395.68	190.74	41.205	-2.1836	266.09	1161.5	4.388	5.72E-06	0.99999	1.14E-05	7.58E-05	FALSE
HGLibA_16206	FAM160A2	285.22/309.95/330.32	106.83/535/76.682	309.95	106.83	-1.5279	513.36	2143.6	4.3872	5.74E-06	0.99999	1.15E-05	7.60E-05	FALSE
HGLibA_14452	EDDM3B	119.43/84.878/136.1	9.1566/1.0573/177.9	119.43	9.1566	-3.5677	735.88	645.18	4.3853	5.79E-06	0.99999	1.16E-05	7.66E-05	FALSE
HGLibA_35014	PAGE4	202.72/266.08/276.62	532.61/48.636/81.795	266.08	81.795	-1.6897	2062.9	1767.4	4.3834	5.84E-06	0.99999	1.17E-05	7.72E-05	FALSE
HGLibA_54712	YPEL3	181.5/204.09/151.55	937.03/28.547/36.808	181.5	36.808	-2.2712	703.61	1091.2	4.381	5.91E-06	0.99999	1.18E-05	7.80E-05	FALSE
HGLibA_03872	AURKA	169.72/206.95/180.98	36.627/29.605/142.12	180.98	36.627	-2.2739	400.68	1087.2	4.3786	5.97E-06	0.99999	1.19E-05	7.88E-05	FALSE
HGLibA_26506	LILRB1	109.21/97.276/94.903	0/3.1719/105.31	97.276	3.1719	-4.5581	74.088	499.12	4.3788	5.97E-06	0.99999	1.19E-05	7.88E-05	FALSE
HGLibA_36919	PLA2G5	150.07/119.21/130.95	3.0522/13.745/87.929	130.95	13.745	-3.1617	251.73	724.12	4.3752	6.07E-06	0.99999	1.21E-05	7.99E-05	FALSE
HGLibA_50081	TMEM178A	172.86/158.31/161.85	27.47/5.2865/296.51	161.85	27.47	-2.516	66.852	944.72	4.3745	6.08E-06	0.99999	1.22E-05	8.01E-05	FALSE
HGLibA_01602	ALG1	161.86/113.49/158.17	25.944/10.573/245.38	158.17	25.944	-2.5626	1005.1	917.82	4.3677	6.28E-06	0.99999	1.26E-05	8.25E-05	FALSE
HGLibA_00671	ACTR6	148.5/154.5/195.69	24.418/16.917/40.897	154.5	24.418	-2.613	866.47	891.11	4.3614	6.46E-06	0.99999	1.29E-05	8.47E-05	FALSE
HGLibA_14025	DSG2	327.64/318.53/375.2	38.153/171.28/118.6	327.64	118.6	-1.4583	1172.2	2299.6	4.3592	6.53E-06	0.99999	1.31E-05	8.55E-05	FALSE
HGLibA_57088	ZYX	285.22/268.94/263.37	76.305/84.584/248.45	268.94	84.584	-1.6572	147.96	1791.5	4.3556	6.64E-06	0.99999	1.33E-05	8.68E-05	FALSE
HGLibA_29886	MRP63	167.36/219.35/229.53	315.9/23.261/57.256	219.35	57.256	-1.9193	1403.3	1385.1	4.3553	6.64E-06	0.99999	1.33E-05	8.69E-05	FALSE
HGLibA_35560	PCDHGB4	123.36/124.93/87.546	45.783/3.1719/11.247	123.36	11.247	-3.344	642.48	671.88	4.3552	6.65E-06	0.99999	1.33E-05	8.69E-05	FALSE
HGLibA_34817	OXCT2	108.43/137.33/147.14	13.735/16.917/247.43	137.33	16.917	-2.9487	465.71	768.63	4.355	6.65E-06	0.99999	1.33E-05	8.70E-05	FALSE
HGLibA_43465	SERBP1	95.072/111.58/157.44	22.892/4.2292/7.157	111.58	7.157	-3.7868	1187.6	592.54	4.3548	6.66E-06	0.99999	1.33E-05	8.70E-05	FALSE
HGLibA_57084	ZYG11B	179.14/140.19/151.55	257.91/23.261/22.493	151.55	23.261	-2.6526	445.22	869.81	4.3544	6.67E-06	0.99999	1.33E-05	8.72E-05	FALSE
HGLibA_10632	COLEC10	315.86/218.39/234.68	65.622/281.24/42.942	234.68	65.622	-1.8228	3427.5	1508.4	4.353	6.71E-06	0.99999	1.34E-05	8.77E-05	FALSE
HGLibA_27794	LYZL6	191.72/163.08/233.21	204.5/10.573/42.942	191.72	42.942	-2.1328	1270.9	1169	4.3516	6.76E-06	0.99999	1.35E-05	8.82E-05	FALSE
HGLibA_13535	DNAJB14	195.64/186.92/256.75	157.19/17.974/44.987	195.64	44.987	-2.0963	1905.2	1199.2	4.3507	6.78E-06	0.99999	1.36E-05	8.86E-05	FALSE
HGLibA_44904	SLC30A2	135.93/146.87/165.53	21.365/7.4011/424.31	146.87	21.365	-2.725	233.94	836.2	4.346	6.93E-06	0.99999	1.39E-05	9.03E-05	FALSE
HGLibA_03755	ATP6V1F	191.72/181.2/164.79	15.261/188.2/37.83	181.2	37.83	-2.2303	189.89	1088.9	4.3454	6.95E-06	0.99999	1.39E-05	9.05E-05	FALSE
HGLibA_32718	NRP2	288.36/218.39/236.89	67.149/321.42/66.458	236.89	67.149	-1.8035	1495.6	1526.3	4.3448	6.97E-06	0.99999	1.39E-05	9.07E-05	FALSE
HGLibA_14060	DTL	282.07/259.4/222.91	270.12/57.094/79.75	259.4	79.75	-1.6892	922.77	1711.6	4.3424	7.05E-06	0.99999	1.41E-05	9.16E-05	FALSE
HGLibA_56417	ZNF624	227.86/216.49/250.87	45.783/166/62.368	227.86	62.368	-1.8526	329.37	1453.3	4.3412	7.09E-06	0.99999	1.42E-05	9.21E-05	FALSE
HGLibA_33210	OAT	167.36/214.58/190.54	42.731/950.52/39.875	190.54	42.731	-2.1309	557.63	1160	4.3402	7.12E-06	0.99999	1.42E-05	9.24E-05	FALSE
HGLibA_27297	LRRC27	232.57/219.35/211.14	57.992/120.53/44.987	219.35	57.992	-1.9012	121.13	1385.1	4.3355	7.27E-06	0.99999	1.45E-05	9.43E-05	FALSE
HGLibA_31875	NGFR	263.22/224.12/271.47	45.783/82.47/391.59	263.22	82.47	-1.6624	798.46	1743.5	4.3287	7.50E-06	0.99999	1.50E-05	9.69E-05	FALSE
HGLibA_53105	UQCR10	124.93/173.57/135.37	16.787/9.5157/438.62	135.37	16.787	-2.9386	784.26	754.86	4.3278	7.53E-06	0.99999	1.51E-05	9.73E-05	FALSE
HGLibA_34210	OR56A1	132/82.97/98.581	184.66/3.1719/4.0897	98.581	4.0897	-4.2902	680.28	507.51	4.3248	7.63E-06	0.99999	1.53E-05	9.86E-05	FALSE
HGLibA_00942	ADD1	188.57/194.55/158.91	41.205/42.292/316.95	188.57	42.292	-2.1306	457.89	1144.9	4.3235	7.68E-06	0.99999	1.54E-05	9.91E-05	FALSE
HGLibA_55387	ZMPSTE24	383.43/341.42/394.33	146.51/195.6/154.39	383.43	154.39	-1.3069	941.87	2806.4	4.3236	7.67E-06	0.99999	1.53E-05	9.91E-05	FALSE
HGLibA_28885	MEN1	77.786/66.758/85.339	0/3.1719/0	77.786	0	-6.2999	89.335	377.61	4.3217	7.74E-06	0.99999	1.55E-05	9.98E-05	FALSE
HGLibA_02677	ARFIP1	87.215/76.295/94.903	0/3.1719/2.0449	87.215	2.0449	-4.8566	89.179	435.52	4.3207	7.78E-06	0.99999	1.56E-05	0.00010018	FALSE
HGLibA_10737	COPZ1	171.29/151.64/213.35	64.096/7.4011/33.74	171.29	33.74	-2.3101	1077.6	1014.5	4.3195	7.82E-06	0.99999	1.56E-05	0.0001007	FALSE
HGLibA_35689	PCSK9	289.14/308.99/406.83	73.253/168.11/109.4	308.99	109.4	-1.4895	4983.2	2135.2	4.3194	7.82E-06	0.99999	1.56E-05	0.00010072	FALSE
HGLibA_34398	OR6C65	194.07/127.79/167.74	32.048/16.917/234.14	167.74	32.048	-2.3521	1144.5	988.1	4.3179	7.88E-06	0.99999	1.58E-05	0.00010137	FALSE
HGLibA_14065	DTNA	128.86/120.16/166.26	103.78/7.4011/14.314	128.86	14.314	-3.084	737.4	709.63	4.3176	7.89E-06	0.99999	1.58E-05	0.00010148	FALSE
HGLibA_11755	CTXN1	160.29/154.5/217.76	389.16/28.547/3.0673	160.29	28.547	-2.4485	1668.4	933.26	4.3145	8.00E-06	0.99999	1.60E-05	0.00010279	FALSE
HGLibA_52937	UGT3A2	203.5/198.37/218.5	50.361/48.636/60.323	203.5	50.361	-1.9934	125.63	1260.2	4.314	8.02E-06	0.99999	1.60E-05	0.000103	FALSE
HGLibA_56264	ZNF567	157.93/124.93/167.74	27.47/2.1146/168.7	157.93	27.47	-2.4809	592.48	916.05	4.3129	8.06E-06	0.99999	1.61E-05	0.00010347	FALSE
HGLibA_28298	MAPKAP1	219.22/279.43/242.77	70.201/71.897/165.63	242.77	71.897	-1.7416	949.28	1574.3	4.3067	8.29E-06	0.99999	1.66E-05	0.00010623	FALSE
HGLibA_04833	BRMS1L	105.29/84.878/118.44	6.1044/3.1719/193.24	105.29	6.1044	-3.9031	294.83	551.02	4.3064	8.30E-06	0.99999	1.66E-05	0.00010632	FALSE
HGLibA_54218	WDR91	282.07/206.95/238.36	958.39/15.86/69.525	238.36	69.525	-1.763	1448.7	1538.3	4.3048	8.36E-06	0.99999	1.67E-05	0.00010709	FALSE
HGLibA_40578	RBM6	183.07/125.89/178.77	36.627/38.063/140.07	178.77	38.063	-2.2023	1407.6	1070.5	4.3011	8.50E-06	0.99999	1.70E-05	0.00010879	FALSE
HGLibA_37160	PLGLB1	124.93/204.09/157.44	231.97/22.203/27.606	157.44	27.606	-2.4695	1616.6	912.46	4.3004	8.52E-06	0.99999	1.70E-05	0.00010906	FALSE
HGLibA_01796	AMIGO2	266.36/271.8/228.8	85.462/47.579/627.77	266.36	85.462	-1.6286	720.25	1769.8	4.3	8.54E-06	0.99999	1.71E-05	0.00010925	FALSE
HGLibA_00485	ACOT6	73.858/126.84/91.96	3.0522/80.355/3.0673	91.96	3.0673	-4.5145	772.15	465.29	4.2937	8.79E-06	0.99999	1.76E-05	0.00011214	FALSE
HGLibA_43177	SEBOX	123.36/98.229/147.87	18.313/12.688/11.247	123.36	12.688	-3.1835	616.19	671.88	4.2929	8.82E-06	0.99999	1.76E-05	0.00011257	FALSE
HGLibA_45994	SNRPN	155.57/116.35/130.95	10.683/15.86/37.83	130.95	15.86	-2.9684	409.71	724.12	4.2908	8.90E-06	0.99999	1.78E-05	0.00011353	FALSE
HGLibA_39977	RAB6C	132/163.08/165.53	227.39/22.203/30.673	163.08	30.673	-2.3731	485.95	953.75	4.289	8.97E-06	0.99999	1.80E-05	0.00011434	FALSE
HGLibA_09934	CLEC14A	243.57/216.49/204.52	204.5/46.521/58.279	216.49	58.279	-1.8753	438.45	1362.4	4.2863	9.08E-06	0.99999	1.82E-05	0.00011565	FALSE
HGLibA_07231	CARD18	482.43/361.45/501.73	462.41/146.97/219.82	482.43	219.82	-1.1304	7505.1	3755.8	4.2851	9.13E-06	0.99999	1.83E-05	0.00011625	FALSE
HGLibA_39891	RAB36	330.79/408.18/345.03	111.41/142.74/132.92	345.03	132.92	-1.3696	2094.9	2455.2	4.2809	9.31E-06	0.99999	1.86E-05	0.00011829	FALSE
HGLibA_02658	ARF6	128.07/110.63/125.07	13.735/8.4584/49.077	125.07	13.735	-3.0969	108.76	683.56	4.2777	9.44E-06	0.99999	1.89E-05	0.00011987	FALSE
HGLibA_50652	TMPRSS7	175.22/139.24/115.5	19.839/9.5157/99.176	139.24	19.839	-2.7505	928.89	782.04	4.2769	9.47E-06	0.99999	1.89E-05	0.00012023	FALSE
HGLibA_33179	NYAP1	135.14/162.13/164.79	24.418/30.662/106.33	162.13	30.662	-2.3652	367.58	946.74	4.2742	9.59E-06	0.99999	1.92E-05	0.00012158	FALSE
HGLibA_33745	OR2AE1	220/181.2/211.14	30.522/56.037/154.39	211.14	56.037	-1.895	487.48	1320.1	4.2689	9.82E-06	0.99999	1.96E-05	0.00012427	FALSE
HGLibA_51949	TSPAN8	128.07/105.86/112.56	30.522/8.4584/9.2019	112.56	9.2019	-3.4765	142.77	599.05	4.2663	9.94E-06	0.99999	1.99E-05	0.00012553	FALSE
HGLibA_47397	STAT5B	110.79/130.65/120.65	332.69/6.3438/12.269	120.65	12.269	-3.1966	98.691	653.46	4.2648	1.00E-05	0.99999	2.00E-05	0.00012631	FALSE
HGLibA_11144	CRHR2	186.22/147.82/164.06	32.048/9.5157/401.82	164.06	32.048	-2.3203	377.3	960.94	4.2598	1.02E-05	0.99999	2.05E-05	0.000129	FALSE
HGLibA_53598	VDAC1	109.21/109.67/69.89	96.145/6.3438/8.1795	109.21	8.1795	-3.5858	773.34	576.86	4.2596	1.02E-05	0.99999	2.05E-05	0.00012912	FALSE
HGLibA_03490	ATG4B	367.72/335.7/381.82	148.03/134.28/659.47	367.72	148.03	-1.3069	612.08	2661.4	4.2584	1.03E-05	0.99999	2.06E-05	0.00012975	FALSE
HGLibA_28531	MBTD1	126.5/138.28/119.18	12.209/14.802/287.3	126.5	14.802	-3.0123	96.216	693.4	4.2581	1.03E-05	0.99999	2.06E-05	0.00012987	FALSE
HGLibA_45407	SLC9A3	340.22/241.28/352.39	91.566/131.11/328.2	340.22	131.11	-1.369	4968.1	2411.9	4.2579	1.03E-05	0.99999	2.06E-05	0.00012998	FALSE
HGLibA_38430	PRELID2	190.14/136.38/173.62	36.627/37.006/129.85	173.62	37.006	-2.1999	830.07	1031.9	4.2535	1.05E-05	0.99999	2.10E-05	0.00013244	FALSE
HGLibA_06253	C3orf58	160.29/156.4/153.02	219.76/11.63/28.628	156.4	28.628	-2.4094	13.257	904.95	4.2496	1.07E-05	0.99999	2.14E-05	0.00013456	FALSE
HGLibA_49534	TIMP1	105.29/98.229/115.5	3.0522/67.668/7.157	105.29	7.157	-3.7038	77.08	551.02	4.2454	1.09E-05	0.99999	2.18E-05	0.00013695	FALSE
HGLibA_53500	VAMP5	147.72/137.33/116.97	19.839/17.974/412.04	137.33	19.839	-2.7307	261.13	768.63	4.2452	1.09E-05	0.99999	2.18E-05	0.00013702	FALSE
HGLibA_40741	RDH13	219.22/162.13/231.74	41.205/407.06/61.346	219.22	61.346	-1.8206	1708	1384.1	4.2435	1.10E-05	0.99999	2.20E-05	0.00013799	FALSE
HGLibA_02142	ANKRD66	126.5/121.12/171.41	15.261/8.4584/428.4	126.5	15.261	-2.971	1023.1	693.4	4.2395	1.12E-05	0.99999	2.24E-05	0.00014031	FALSE
HGLibA_18383	GABRD	255.36/243.19/269.26	170.92/56.037/81.795	255.36	81.795	-1.6306	170.66	1678	4.2371	1.13E-05	0.99999	2.26E-05	0.00014171	FALSE
HGLibA_48494	TBC1D2	99.786/140.19/153.76	21.365/13.745/69.525	140.19	21.365	-2.6583	908.3	788.77	4.2368	1.13E-05	0.99999	2.27E-05	0.00014185	FALSE
HGLibA_33005	NUGGC	102.14/113.49/94.903	93.092/6.3438/5.1122	102.14	6.3438	-3.812	90.565	530.53	4.2364	1.14E-05	0.99999	2.27E-05	0.0001421	FALSE
HGLibA_20645	GUCA2B	353.57/201.23/387.7	402.89/140.62/61.346	353.57	140.62	-1.324	12187	2532.4	4.2317	1.16E-05	0.99999	2.32E-05	0.00014488	FALSE
HGLibA_49354	THG1L	253/258.45/349.45	109.88/65.553/83.839	258.45	83.839	-1.6126	4155.4	1703.7	4.2303	1.17E-05	0.99999	2.33E-05	0.00014569	FALSE
HGLibA_25967	LAMC1	374.79/361.45/365.63	50.361/351.03/148.25	365.63	148.25	-1.2966	50.67	2642.3	4.2289	1.17E-05	0.99999	2.35E-05	0.0001465	FALSE
HGLibA_20230	GRB2	267.14/195.5/225.85	65.622/59.209/203.46	225.85	65.622	-1.7677	1313	1437.1	4.2267	1.19E-05	0.99999	2.37E-05	0.00014789	FALSE
HGLibA_05615	C18orf42	150.86/152.59/208.93	15.261/27.49/200.4	152.59	27.49	-2.4306	1588.8	877.31	4.226	1.19E-05	0.99999	2.38E-05	0.00014834	FALSE
HGLibA_36272	PGM5	88.786/83.924/97.11	0/3.1719/47.032	88.786	3.1719	-4.4277	46.462	445.33	4.2253	1.19E-05	0.99999	2.39E-05	0.00014874	FALSE
HGLibA_47819	SUPT5H	82.5/82.017/55.176	28.996/0/2.0449	82.017	2.0449	-4.769	360.33	403.38	4.2235	1.20E-05	0.99999	2.41E-05	0.00014977	FALSE
HGLibA_27587	LTB4R2	200.36/96.322/158.91	41.205/30.662/27.606	158.91	30.662	-2.3364	2817.6	923.18	4.2224	1.21E-05	0.99999	2.42E-05	0.00015038	FALSE
HGLibA_32186	NMNAT2	157.93/203.13/211.88	53.414/40.178/365.01	203.13	53.414	-1.9075	1060	1257.4	4.2224	1.21E-05	0.99999	2.42E-05	0.00015038	FALSE
HGLibA_47392	STAT5A	110/161.17/154.49	25.944/28.547/77.705	154.49	28.547	-2.3958	1012.1	891.08	4.2213	1.21E-05	0.99999	2.43E-05	0.00015105	FALSE
HGLibA_19698	GP1BA	257.72/187.88/269.99	317.43/13.745/83.839	257.72	83.839	-1.6086	2514.2	1697.6	4.2201	1.22E-05	0.99999	2.44E-05	0.00015166	FALSE
HGLibA_50126	TMEM186	154.79/131.61/124.33	6.1044/17.974/72.593	131.61	17.974	-2.8051	295.1	728.67	4.2194	1.22E-05	0.99999	2.45E-05	0.00015201	FALSE
HGLibA_28449	MAX	150.07/145.91/134.63	22.892/264.33/24.538	145.91	24.538	-2.5242	72.31	829.39	4.2182	1.23E-05	0.99999	2.46E-05	0.00015273	FALSE
HGLibA_01399	AK9	244.36/177.38/251.6	76.305/47.579/406.93	244.36	76.305	-1.6663	2269	1587.3	4.2182	1.23E-05	0.99999	2.46E-05	0.00015276	FALSE
HGLibA_52945	UHRF1	319.79/253.68/352.39	59.518/157.54/120.65	319.79	120.65	-1.3989	2716.6	2230	4.217	1.24E-05	0.99999	2.48E-05	0.00015342	FALSE
HGLibA_52865	UGDH	103.71/135.42/122.86	13.735/101.5/14.314	122.86	14.314	-3.0158	262.17	668.47	4.2158	1.24E-05	0.99999	2.49E-05	0.00015415	FALSE
HGLibA_39859	RAB27B	72.286/69.619/100.05	0/0/61.346	72.286	0	-6.1955	389.05	344.65	4.2148	1.25E-05	0.99999	2.50E-05	0.00015471	FALSE
HGLibA_51841	TSFM	181.5/181.2/225.85	36.627/42.292/197.33	181.5	42.292	-2.0757	983.64	1091.2	4.2146	1.25E-05	0.99999	2.50E-05	0.00015482	FALSE
HGLibA_40768	RECQL	152.43/151.64/150.08	18.313/27.49/152.34	151.64	27.49	-2.4216	1.5266	870.43	4.2103	1.28E-05	0.99999	2.55E-05	0.00015749	FALSE
HGLibA_45128	SLC39A9	109.21/100.14/114.03	9.1566/6.3438/40.897	109.21	9.1566	-3.4398	52.803	576.86	4.2097	1.28E-05	0.99999	2.56E-05	0.00015782	FALSE
HGLibA_53056	UPF1	52.643/81.063/88.282	134.3/0/2.0449	81.063	2.0449	-4.7523	429.9	397.54	4.2052	1.30E-05	0.99999	2.61E-05	0.00016074	FALSE
HGLibA_04672	BOD1L1	355.93/218.39/395.06	143.45/391.2/110.42	355.93	143.45	-1.305	10224	2553.8	4.2045	1.31E-05	0.99999	2.62E-05	0.00016118	FALSE
HGLibA_04345	BCL7C	110/92.507/77.247	1.5261/4.2292/330.25	92.507	4.2292	-4.1604	269.45	468.75	4.2039	1.31E-05	0.99999	2.62E-05	0.00016159	FALSE
HGLibA_56014	ZNF444	141.43/100.14/145.66	22.892/14.802/138.03	141.43	22.892	-2.5757	861.51	797.52	4.2021	1.32E-05	0.99999	2.64E-05	0.00016271	FALSE
HGLibA_57077	ZXDB	141.43/153.54/116.24	22.892/7.4011/244.36	141.43	22.892	-2.5757	390.68	797.52	4.2021	1.32E-05	0.99999	2.64E-05	0.00016271	FALSE
HGLibA_02286	AP1G2	106.07/112.53/147.87	0/10.573/195.28	112.53	10.573	-3.2943	645.25	598.89	4.2	1.33E-05	0.99999	2.67E-05	0.00016413	FALSE
HGLibA_22563	IDO1	194.86/180.25/153.76	308.27/42.292/7.157	180.25	42.292	-2.0658	457.58	1081.7	4.1949	1.36E-05	0.99999	2.73E-05	0.00016759	FALSE
HGLibA_22925	IKBKG	99.001/83.924/123.59	6.1044/4.2292/80.772	99.001	6.1044	-3.8151	416.08	510.21	4.1941	1.37E-05	0.99999	2.74E-05	0.00016812	FALSE
HGLibA_33736	OR2A42	334.72/234.61/360.48	108.35/390.15/130.87	334.72	130.87	-1.3481	5343	2362.6	4.1938	1.37E-05	0.99999	2.74E-05	0.00016831	FALSE
HGLibA_51226	TRA2B	99.786/72.48/128.74	6.1044/6.3438/57.256	99.786	6.3438	-3.7786	792.1	515.27	4.1937	1.37E-05	0.99999	2.74E-05	0.00016834	FALSE
HGLibA_29634	MOGS	200.36/201.23/246.45	53.414/35.948/168.7	201.23	53.414	-1.8939	1023.1	1242.5	4.1935	1.37E-05	0.99999	2.75E-05	0.00016851	FALSE
HGLibA_11009	CPSF4L	137.5/147.82/135.37	21.365/13.745/279.12	137.5	21.365	-2.6305	55.531	769.82	4.1915	1.39E-05	0.99999	2.77E-05	0.00016982	FALSE
HGLibA_11484	CSTF1	57.357/71.526/75.039	0/1.0573/6.1346	71.526	1.0573	-5.1397	106.55	340.15	4.1912	1.39E-05	0.99999	2.77E-05	0.00017001	FALSE
HGLibA_27436	LRRC8D	93.501/107.77/105.94	1.5261/8.4584/145.19	105.94	8.4584	-3.499	79.017	555.29	4.1867	1.42E-05	0.99999	2.83E-05	0.00017311	FALSE
HGLibA_20354	GRM5	130.43/116.35/150.08	18.313/13.745/49.077	130.43	18.313	-2.7666	292.18	720.5	4.1861	1.42E-05	0.99999	2.84E-05	0.00017353	FALSE
HGLibA_01337	AIFM1	152.43/132.56/217.76	59.518/19.031/28.628	152.43	28.628	-2.3725	2331.5	876.16	4.1846	1.43E-05	0.99999	2.86E-05	0.0001746	FALSE
HGLibA_05983	C20orf112	201.14/193.6/183.18	30.522/49.693/432.49	193.6	49.693	-1.9406	82.689	1183.5	4.1832	1.44E-05	0.99999	2.87E-05	0.00017558	FALSE
HGLibA_01946	ANKDD1A	194.07/161.17/174.36	39.679/15.86/154.39	174.36	39.679	-2.1079	281.27	1037.4	4.1819	1.45E-05	0.99999	2.89E-05	0.00017645	FALSE
HGLibA_22775	IFT81	107.64/94.415/120.65	9.1566/4.2292/42.942	107.64	9.1566	-3.4191	172.11	566.5	4.1816	1.45E-05	0.99999	2.89E-05	0.00017662	FALSE
HGLibA_11336	CSF2RB	97.429/80.109/58.119	0/2.1146/18.404	80.109	2.1146	-4.7027	391.78	391.72	4.1774	1.47E-05	0.99999	2.95E-05	0.00017964	FALSE
HGLibA_35665	PCP4L1	70.715/91.554/66.947	0/1.0573/54.189	70.715	1.0573	-5.1234	224.23	335.35	4.1748	1.49E-05	0.99999	2.98E-05	0.00018144	FALSE
HGLibA_50033	TMEM164	110/94.415/122.12	0/37.006/10.224	110	10.224	-3.3059	194.94	582.06	4.1714	1.51E-05	0.99998	3.03E-05	0.00018396	FALSE
HGLibA_54832	ZBTB18	212.14/178.34/183.92	94.618/10.573/44.987	183.92	44.987	-2.0076	413.87	1109.5	4.1713	1.51E-05	0.99998	3.03E-05	0.00018405	FALSE
HGLibA_29307	MIS18A	80.143/117.3/112.56	19.839/5.2865/11.247	112.56	11.247	-3.213	536.65	599.05	4.1691	1.53E-05	0.99998	3.06E-05	0.00018569	FALSE
HGLibA_21320	HINFP	124.93/88.692/144.19	120.56/4.2292/16.359	124.93	16.359	-2.8589	842.11	682.62	4.1681	1.54E-05	0.99998	3.07E-05	0.0001864	FALSE
HGLibA_06963	CAD	147.72/135.42/144.93	105.3/13.745/25.561	144.93	25.561	-2.4579	49.065	822.37	4.1657	1.55E-05	0.99998	3.10E-05	0.00018806	FALSE
HGLibA_12419	DCAF12	251.43/223.16/269.99	250.28/82.47/56.234	251.43	82.47	-1.5966	571.88	1645.5	4.1652	1.56E-05	0.99998	3.11E-05	0.00018838	FALSE
HGLibA_37085	PLEKHB1	173.64/175.48/143.46	33.574/78.241/39.875	173.64	39.875	-2.0951	457.28	1032.1	4.1644	1.56E-05	0.99998	3.12E-05	0.00018891	FALSE
HGLibA_31150	NARG2	98.215/84.878/75.039	3.0522/0/179.95	84.878	3.0522	-4.4055	137.33	421	4.1629	1.57E-05	0.99998	3.14E-05	0.00019	FALSE
HGLibA_18598	GAMT	148.5/166.89/147.14	27.47/403.89/23.516	148.5	27.47	-2.3926	170.09	847.89	4.1589	1.60E-05	0.99998	3.20E-05	0.000193	FALSE
HGLibA_34794	OVCH2	281.29/274.66/297.95	579.92/26.433/100.2	281.29	100.2	-1.48	160.79	1896.1	4.1588	1.60E-05	0.99998	3.20E-05	0.00019308	FALSE
HGLibA_48383	TAS2R3	264/281.34/238.36	90.04/15.86/383.41	264	90.04	-1.5414	478.97	1750	4.1584	1.60E-05	0.99998	3.20E-05	0.00019334	FALSE
HGLibA_30353	MTF2	142.22/118.26/124.33	106.83/15.86/16.359	124.33	16.359	-2.852	178.38	678.52	4.1576	1.61E-05	0.99998	3.22E-05	0.00019396	FALSE
HGLibA_39061	PSIP1	250.64/227.93/307.51	82.41/698.88/27.606	250.64	82.41	-1.5931	1875.1	1639	4.1556	1.62E-05	0.99998	3.25E-05	0.00019546	FALSE
HGLibA_07020	CALHM3	383.43/351.91/452.44	163.29/137.45/193.24	383.43	163.29	-1.2265	2878.2	2806.4	4.1555	1.62E-05	0.99998	3.25E-05	0.00019549	FALSE
HGLibA_28645	MCPH1	97.429/103.95/125.8	0/8.4584/29.651	103.95	8.4584	-3.472	259.98	542.3	4.1507	1.66E-05	0.99998	3.32E-05	0.00019935	FALSE
HGLibA_53750	VPS25	658.43/541.69/747.45	637.91/245.29/348.65	658.43	348.65	-0.91532	10776	5578.1	4.1478	1.68E-05	0.99998	3.36E-05	0.00020156	FALSE
HGLibA_38917	PRSS23	123.36/147.82/183.18	27.47/2.1146/101.22	147.82	27.47	-2.3861	924.52	843.02	4.1475	1.68E-05	0.99998	3.36E-05	0.00020173	FALSE
HGLibA_08238	CD151	150.86/159.26/131.69	28.996/5.2865/253.56	150.86	28.996	-2.3399	219.1	864.83	4.1458	1.69E-05	0.99998	3.39E-05	0.00020307	FALSE
HGLibA_06671	C9orf123	59.715/103/77.982	1.5261/237.89/2.0449	77.982	2.0449	-4.6971	479.74	378.8	4.1451	1.70E-05	0.99998	3.40E-05	0.00020356	FALSE
HGLibA_40079	RAD51	244.36/185.01/282.5	71.727/79.298/141.1	244.36	79.298	-1.6115	2488.3	1587.3	4.143	1.71E-05	0.99998	3.43E-05	0.0002053	FALSE
HGLibA_10370	CNPY4	191.72/229.84/157.44	257.91/38.063/50.099	191.72	50.099	-1.9151	1314.2	1169	4.1421	1.72E-05	0.99998	3.44E-05	0.00020602	FALSE
HGLibA_29474	MMGT1	62.072/68.665/72.097	517.35/0/1.0224	68.665	1.0224	-5.1063	27.624	323.3	4.1416	1.72E-05	0.99998	3.45E-05	0.0002064	FALSE
HGLibA_32741	NSA2	276.57/259.4/300.16	39.679/373.23/98.153	276.57	98.153	-1.4851	425.55	1856	4.1415	1.73E-05	0.99998	3.45E-05	0.00020643	FALSE
HGLibA_35019	PAGR1	503.65/475.89/423.75	224.34/166/500.99	475.89	224.34	-1.0816	1744.3	3691.2	4.1404	1.73E-05	0.99998	3.47E-05	0.0002073	FALSE
HGLibA_33205	OAS3	105.29/84.878/118.44	9.1566/6.3438/104.29	105.29	9.1566	-3.3875	294.83	551.02	4.1389	1.75E-05	0.99998	3.49E-05	0.0002086	FALSE
HGLibA_29244	MIEF1	212.14/126.84/184.66	36.627/46.521/293.44	184.66	46.521	-1.966	2049.2	1115.1	4.1369	1.76E-05	0.99998	3.52E-05	0.00021027	FALSE
HGLibA_49502	TIMM17A	187.79/162.13/152.29	25.944/34.891/75.66	162.13	34.891	-2.1843	377.65	946.74	4.136	1.77E-05	0.99998	3.53E-05	0.00021098	FALSE
HGLibA_12160	CYP3A5	103.71/63.897/77.982	1.5261/2.1146/29.651	77.982	2.1146	-4.6644	430.29	378.8	4.1357	1.77E-05	0.99998	3.54E-05	0.00021121	FALSE
HGLibA_33377	OLR1	233.36/237.47/277.35	67.149/778.18/75.66	237.47	75.66	-1.6372	803.84	1531	4.1354	1.77E-05	0.99998	3.54E-05	0.00021148	FALSE
HGLibA_53058	UPF2	138.29/159.26/100.05	1.5261/23.261/186.08	138.29	23.261	-2.5214	950.96	775.35	4.1353	1.77E-05	0.99998	3.54E-05	0.00021151	FALSE
HGLibA_30097	MRPS35	68.358/57.221/68.418	0/5.2865/0	68.358	0	-6.116	62.014	321.5	4.1352	1.77E-05	0.99998	3.55E-05	0.00021152	FALSE
HGLibA_42803	SBK2	68.358/61.989/75.775	0/237.89/1.0224	68.358	1.0224	-5.0999	47.787	321.5	4.1352	1.77E-05	0.99998	3.55E-05	0.00021152	FALSE
HGLibA_55946	ZNF416	38.5/105.86/105.2	9.1566/68.725/9.2019	105.2	9.2019	-3.3799	2224.8	550.48	4.135	1.77E-05	0.99998	3.55E-05	0.00021165	FALSE
HGLibA_56593	ZNF705D	209.79/154.5/267.05	35.1/60.266/200.4	209.79	60.266	-1.7826	3168.2	1309.5	4.132	1.80E-05	0.99998	3.60E-05	0.00021422	FALSE
HGLibA_07847	CCDC7	78.572/119.21/121.39	67.149/14.802/2.0449	119.21	14.802	-2.9274	828.11	643.7	4.1314	1.80E-05	0.99998	3.61E-05	0.00021472	FALSE
HGLibA_33980	OR4D6	198/130.65/212.61	9.1566/53.923/229.02	198	53.923	-1.8573	2374.5	1217.5	4.1293	1.82E-05	0.99998	3.64E-05	0.00021648	FALSE
HGLibA_46979	SRGAP2D	238.07/244.14/325.91	442.57/22.203/79.75	244.14	79.75	-1.6021	3361.1	1585.5	4.1286	1.83E-05	0.99998	3.65E-05	0.00021702	FALSE
HGLibA_44321	SLAMF8	277.36/284.2/347.98	311.33/67.668/103.27	284.2	103.27	-1.4517	2057.3	1920.9	4.1282	1.83E-05	0.99998	3.66E-05	0.00021733	FALSE
HGLibA_12527	DCPS	124.93/129.7/127.27	18.313/138.51/18.404	127.27	18.404	-2.7248	5.6937	698.71	4.1277	1.83E-05	0.99998	3.66E-05	0.00021773	FALSE
HGLibA_25489	KRT35	261.64/245.1/267.79	90.04/81.412/316.95	261.64	90.04	-1.5285	155.79	1730.3	4.1254	1.85E-05	0.99998	3.70E-05	0.00021978	FALSE
HGLibA_17266	FDXR	70.715/95.368/131.69	86.988/1.0573/6.1346	95.368	6.1346	-3.7557	963.42	486.93	4.1248	1.86E-05	0.99998	3.71E-05	0.00022026	FALSE
HGLibA_24076	KATNAL1	135.14/142.1/156.7	24.418/25.375/493.83	142.1	25.375	-2.4397	130.79	802.26	4.1242	1.86E-05	0.99998	3.72E-05	0.0002207	FALSE
HGLibA_45147	SLC43A1	177.57/162.13/208.93	27.47/43.35/59.301	177.57	43.35	-2.0095	611.05	1061.5	4.12	1.89E-05	0.99998	3.79E-05	0.00022441	FALSE
HGLibA_07003	CALCR	211.36/212.67/220.7	32.048/62.381/564.38	212.67	62.381	-1.7533	33.128	1332.2	4.1176	1.91E-05	0.99998	3.83E-05	0.0002265	FALSE
HGLibA_47489	STK32C	98.215/120.16/69.154	126.67/5.2865/7.157	98.215	7.157	-3.6044	663.15	505.15	4.1164	1.92E-05	0.99998	3.85E-05	0.00022756	FALSE
HGLibA_31052	NADKD1	95.858/61.989/91.96	207.55/5.2865/1.0224	91.96	5.2865	-3.8863	456.72	465.29	4.1162	1.93E-05	0.99998	3.85E-05	0.00022772	FALSE
HGLibA_04283	BCKDK	324.5/206.95/306.78	117.51/59.209/362.96	306.78	117.51	-1.3769	5140.1	2115.9	4.1147	1.94E-05	0.99998	3.88E-05	0.00022911	FALSE
HGLibA_44272	SKAP2	245.14/243.19/278.09	80.884/71.897/134.96	245.14	80.884	-1.5879	544.54	1593.7	4.1146	1.94E-05	0.99998	3.88E-05	0.00022912	FALSE
HGLibA_07791	CCDC47	102.14/151.64/116.97	39.679/1.0573/14.314	116.97	14.314	-2.9455	710.7	628.61	4.112	1.96E-05	0.99998	3.92E-05	0.00023142	FALSE
HGLibA_09619	CHST12	379.5/402.45/392.12	335.74/171.28/122.69	392.12	171.28	-1.1902	133	2887.2	4.1099	1.98E-05	0.99998	3.96E-05	0.00023341	FALSE
HGLibA_49436	TIAL1	110.79/115.4/148.61	3.0522/13.745/60.323	115.4	13.745	-2.9807	562.14	618.01	4.1082	1.99E-05	0.99998	3.99E-05	0.0002351	FALSE
HGLibA_16933	FBF1	145.36/75.341/103.73	576.87/6.3438/9.2019	103.73	9.2019	-3.3598	1269.4	540.86	4.1079	2.00E-05	0.99998	3.99E-05	0.00023533	FALSE
HGLibA_33178	NXT2	71.5/103/91.224	0/5.2865/10.224	91.224	5.2865	-3.8748	263.82	460.65	4.1022	2.05E-05	0.99998	4.09E-05	0.00024068	FALSE
HGLibA_15692	EVI5	225.5/185.01/232.48	70.201/108.9/33.74	225.5	70.201	-1.6696	843.91	1434.3	4.1006	2.06E-05	0.99998	4.12E-05	0.00024209	FALSE
HGLibA_13528	DNAJB12	320.57/279.43/367.84	126.67/30.662/162.57	320.57	126.67	-1.3328	1963.5	2237	4.0998	2.07E-05	0.99998	4.13E-05	0.00024288	FALSE
HGLibA_40249	RAPGEF2	180.72/125.89/191.28	45.783/14.802/125.76	180.72	45.783	-1.9576	1558.9	1085.2	4.0962	2.10E-05	0.99998	4.20E-05	0.0002464	FALSE
HGLibA_25144	KLHL18	91.929/104.91/100.05	0/14.802/8.1795	100.05	8.1795	-3.4606	44.769	516.99	4.0934	2.13E-05	0.99998	4.25E-05	0.00024911	FALSE
HGLibA_23185	IL6R	305.64/309.95/326.64	120.56/95.157/175.86	309.95	120.56	-1.355	148.63	2143.6	4.0905	2.15E-05	0.99998	4.30E-05	0.00025202	FALSE
HGLibA_22216	HSDL2	97.429/87.739/75.039	4.5783/4.2292/22.493	87.739	4.5783	-3.9917	127.59	438.78	4.0865	2.19E-05	0.99998	4.38E-05	0.00025626	FALSE
HGLibA_50850	TNKS	239.64/253.68/256.02	86.988/146.97/61.346	253.68	86.988	-1.5333	101.23	1664.1	4.0863	2.19E-05	0.99998	4.38E-05	0.00025635	FALSE
HGLibA_12626	DDO	106.07/97.276/109.62	4.5783/10.573/297.53	106.07	10.573	-3.2097	44.97	556.17	4.0829	2.22E-05	0.99998	4.45E-05	0.00025972	FALSE
HGLibA_34459	OR7A17	139.86/134.47/119.18	22.892/12.688/38.852	134.47	22.892	-2.5034	131.39	748.59	4.0827	2.23E-05	0.99998	4.45E-05	0.00025998	FALSE
HGLibA_00058	AANAT	194.07/177.38/234.68	53.414/24.318/105.31	194.07	53.414	-1.842	963.81	1187.1	4.0825	2.23E-05	0.99998	4.46E-05	0.00026012	FALSE
HGLibA_10703	COPG1	110/126.84/101.52	12.209/10.573/173.81	110	12.209	-3.071	177.7	582.06	4.0784	2.27E-05	0.99998	4.54E-05	0.00026424	FALSE
HGLibA_29794	MPZL1	150.86/109.67/139.78	9.1566/161.77/25.561	139.78	25.561	-2.4061	514.55	785.86	4.0775	2.28E-05	0.99998	4.55E-05	0.00026516	FALSE
HGLibA_28212	MAP4K1	245.14/220.3/269.26	198.39/82.47/31.695	245.14	82.47	-1.5602	599.37	1593.7	4.0749	2.30E-05	0.99998	4.60E-05	0.0002679	FALSE
HGLibA_32766	NSMCE1	97.429/97.276/140.52	7.6305/5.2865/531.66	97.429	7.6305	-3.5116	928.21	500.11	4.0745	2.31E-05	0.99998	4.61E-05	0.00026835	FALSE
HGLibA_03561	ATP11C	132.79/157.36/139.04	241.12/25.375/16.359	139.04	25.375	-2.4086	187.28	780.68	4.0714	2.34E-05	0.99998	4.67E-05	0.00027153	FALSE
HGLibA_09280	CFL1	141.43/148.77/126.54	16.787/95.157/26.583	141.43	26.583	-2.3684	137.86	797.52	4.0694	2.36E-05	0.99998	4.71E-05	0.00027359	FALSE
HGLibA_14677	EHF	251.43/286.1/283.24	105.3/90.928/175.86	283.24	105.3	-1.4189	509.96	1912.7	4.0686	2.37E-05	0.99998	4.73E-05	0.00027452	FALSE
HGLibA_53777	VPS37A	78.572/80.109/91.96	6.1044/1.0573/3.0673	80.109	3.0673	-4.3177	71.403	391.72	4.068	2.37E-05	0.99998	4.74E-05	0.00027514	FALSE
HGLibA_30464	MTR	154/158.31/183.92	35.1/25.375/165.63	158.31	35.1	-2.1418	337.2	918.84	4.0656	2.40E-05	0.99998	4.79E-05	0.00027752	FALSE
HGLibA_21570	HIVEP2	226.29/242.24/227.33	219.76/22.203/72.593	227.33	72.593	-1.6335	111.69	1449	4.0649	2.40E-05	0.99998	4.80E-05	0.0002782	FALSE
HGLibA_26171	LCN12	164.22/154.5/212.61	38.153/319.31/20.449	164.22	38.153	-2.0772	1218.3	962.1	4.0648	2.40E-05	0.99998	4.81E-05	0.00027837	FALSE
HGLibA_29525	MMP26	65.215/61.036/75.775	0/1.0573/7.157	65.215	1.0573	-5.0083	64.494	303.22	4.0606	2.45E-05	0.99998	4.89E-05	0.00028281	FALSE
HGLibA_29870	MROH2B	112.36/116.35/128.74	15.261/29.605/3.0673	116.35	15.261	-2.8513	84.783	624.41	4.0603	2.45E-05	0.99998	4.90E-05	0.00028315	FALSE
HGLibA_38363	PRDM1	138.29/116.35/110.35	15.261/135.34/13.292	116.35	15.261	-2.8513	258.6	624.41	4.0603	2.45E-05	0.99998	4.90E-05	0.00028315	FALSE
HGLibA_14979	ELP2	140.64/134.47/127.27	9.1566/28.547/23.516	134.47	23.516	-2.4662	44.956	748.59	4.0594	2.46E-05	0.99998	4.92E-05	0.00028415	FALSE
HGLibA_32305	NOP14	69.143/51.499/64.74	0/0/73.615	64.74	0	-6.0387	97.358	300.48	4.0592	2.46E-05	0.99998	4.92E-05	0.00028436	FALSE
HGLibA_09663	CHTF8	319.79/247/388.44	128.19/68.725/287.3	319.79	128.19	-1.3121	5005.3	2230	4.0572	2.48E-05	0.99998	4.97E-05	0.00028667	FALSE
HGLibA_34800	OVOL1	106.86/118.26/112.56	13.735/57.094/11.247	112.56	13.735	-2.9461	32.484	599.05	4.0569	2.49E-05	0.99998	4.97E-05	0.00028706	FALSE
HGLibA_28339	5-Mar	289.14/275.61/308.25	267.07/35.948/109.4	289.14	109.4	-1.394	274.05	1963.3	4.0566	2.49E-05	0.99998	4.98E-05	0.0002873	FALSE
HGLibA_51624	TRIML2	113.93/112.53/84.603	13.735/5.2865/179.95	112.53	13.735	-2.9458	391.05	598.89	4.0564	2.49E-05	0.99998	4.98E-05	0.00028755	FALSE
HGLibA_20904	HAX1	197.22/293.73/261.9	93.092/746.46/57.256	261.9	93.092	-1.4824	2598.8	1732.5	4.0557	2.50E-05	0.99998	5.00E-05	0.00028839	FALSE
HGLibA_53031	UNC80	99.001/128.75/122.86	18.313/16.917/232.09	122.86	18.313	-2.681	301.94	668.47	4.0527	2.53E-05	0.99997	5.06E-05	0.00029178	FALSE
HGLibA_04734	BPIFC	172.07/141.14/170.68	322.01/6.3438/41.92	170.68	41.92	-2	437.07	1009.9	4.052	2.54E-05	0.99997	5.08E-05	0.0002926	FALSE
HGLibA_07206	CAPZA1	139.07/74.387/145.66	25.944/7.4011/107.36	139.07	25.944	-2.3781	2113.8	780.88	4.0513	2.55E-05	0.99997	5.09E-05	0.00029331	FALSE
HGLibA_50436	TMEM52B	526.43/446.32/534.84	264.02/227.32/582.79	526.43	264.02	-0.9929	3244	4196.3	4.0509	2.55E-05	0.99997	5.10E-05	0.00029371	FALSE
HGLibA_26839	LOC100289187	247.5/286.1/345.03	64.096/107.85/198.35	286.1	107.85	-1.3993	2481.5	1937.2	4.0501	2.56E-05	0.99997	5.12E-05	0.00029463	FALSE
HGLibA_48497	TBC1D20	124.14/136.38/95.639	16.787/19.031/145.19	124.14	19.031	-2.6432	481.09	677.25	4.0472	2.59E-05	0.99997	5.18E-05	0.00029803	FALSE
HGLibA_37086	PLEKHB1	204.29/203.13/282.5	125.14/60.266/33.74	204.29	60.266	-1.7445	3059.4	1266.4	4.0472	2.59E-05	0.99997	5.18E-05	0.00029809	FALSE
HGLibA_40479	RBM12	95.858/81.063/118.44	7.6305/0/15.336	95.858	7.6305	-3.4883	364.53	490.05	4.0445	2.62E-05	0.99997	5.24E-05	0.00030121	FALSE
HGLibA_22781	IGBP1	289.14/245.1/310.46	288.43/109.96/83.839	289.14	109.96	-1.3867	1197.2	1963.3	4.044	2.63E-05	0.99997	5.25E-05	0.00030165	FALSE
HGLibA_15413	ERBB2	110.79/132.56/104.47	1.5261/89.871/13.292	110.79	13.292	-2.9675	257.06	587.27	4.0438	2.63E-05	0.99997	5.26E-05	0.00030186	FALSE
HGLibA_15805	EXT2	342.57/279.43/299.42	22.892/116.3/642.09	299.42	116.3	-1.3567	1130.9	2051.9	4.0425	2.64E-05	0.99997	5.29E-05	0.00030326	FALSE
HGLibA_27013	LONP1	85.643/54.36/78.718	3.0522/33.834/2.0449	78.718	3.0522	-4.2981	320.64	383.26	4.0415	2.66E-05	0.99997	5.31E-05	0.00030449	FALSE
HGLibA_42929	SCGB2B2	176/173.57/146.4	241.12/26.433/43.965	173.57	43.965	-1.9569	372.05	1031.5	4.0357	2.72E-05	0.99997	5.44E-05	0.00031146	FALSE
HGLibA_48999	TENM2	63.643/67.711/53.705	0/0/420.22	63.643	0	-6.0144	57.662	294.17	4.0357	2.72E-05	0.99997	5.45E-05	0.00031146	FALSE
HGLibA_41311	RIOK2	127.29/132.56/140.52	50.361/23.261/22.493	132.56	23.261	-2.4608	45.542	735.3	4.0351	2.73E-05	0.99997	5.46E-05	0.00031209	FALSE
HGLibA_02118	ANKRD52	121/116.35/103	35.1/15.86/3.0673	116.35	15.86	-2.7992	99.981	624.41	4.035	2.73E-05	0.99997	5.46E-05	0.00031225	FALSE
HGLibA_40974	RFX5	279.72/231.74/329.59	1054.5/104.67/62.368	279.72	104.67	-1.4095	2394.1	1882.7	4.0342	2.74E-05	0.99997	5.48E-05	0.00031319	FALSE
HGLibA_48488	TBC1D17	209/190.74/225.85	36.627/277.01/63.391	209	63.391	-1.7055	308.81	1303.3	4.0334	2.75E-05	0.99997	5.50E-05	0.00031395	FALSE
HGLibA_53702	VN1R2	137.5/141.14/155.96	27.47/14.802/122.69	141.14	27.47	-2.3199	116.45	795.51	4.0327	2.76E-05	0.99997	5.51E-05	0.00031475	FALSE
HGLibA_12333	DAPP1	161.07/187.88/183.92	15.261/49.693/77.705	183.92	49.693	-1.867	268.84	1109.5	4.0299	2.79E-05	0.99997	5.58E-05	0.00031809	FALSE
HGLibA_23276	INCENP	190.93/165.94/183.92	36.627/49.693/133.94	183.92	49.693	-1.867	186.2	1109.5	4.0299	2.79E-05	0.99997	5.58E-05	0.00031809	FALSE
HGLibA_27067	LPAR6	146.93/150.68/147.14	30.522/626.98/20.449	147.14	30.522	-2.2325	6.307	838.12	4.0296	2.79E-05	0.99997	5.59E-05	0.0003184	FALSE
HGLibA_46517	SPATA5	168.14/102.04/128.01	21.365/20.089/119.62	128.01	21.365	-2.5281	1142.5	703.77	4.0256	2.84E-05	0.99997	5.68E-05	0.00032344	FALSE
HGLibA_44988	SLC35E2	205.07/320.44/222.91	57.992/678.79/71.57	222.91	71.57	-1.6255	4914.8	1413.6	4.0253	2.85E-05	0.99997	5.69E-05	0.00032381	FALSE
HGLibA_32258	NOL11	201.14/144.96/225.85	502.09/19.031/59.301	201.14	59.301	-1.7451	1883.6	1241.9	4.0251	2.85E-05	0.99997	5.70E-05	0.00032401	FALSE
HGLibA_33270	ODAM	78.572/72.48/50.762	0/2.1146/55.211	72.48	2.1146	-4.5602	254.39	345.8	4.0239	2.86E-05	0.99997	5.72E-05	0.00032549	FALSE
HGLibA_01328	AIDA	137.5/140.19/113.29	25.944/2.1146/228	137.5	25.944	-2.3619	296.58	769.82	4.0236	2.87E-05	0.99997	5.73E-05	0.00032581	FALSE
HGLibA_22581	IER5	275/224.12/245.72	77.831/493.76/84.862	245.72	84.862	-1.5228	662.1	1598.4	4.0234	2.87E-05	0.99997	5.74E-05	0.00032611	FALSE
HGLibA_47372	STARD7	220/203.13/217.76	24.418/68.725/407.95	217.76	68.725	-1.6496	109.49	1372.5	4.0229	2.87E-05	0.99997	5.75E-05	0.00032671	FALSE
HGLibA_25380	KPTN	63.643/62.943/61.797	57.992/0/0	62.943	0	-5.9987	0.90158	290.15	4.0205	2.90E-05	0.99997	5.81E-05	0.00032971	FALSE
HGLibA_33603	OR13C4	44.786/62.943/68.418	0/260.1/0	62.943	0	-5.9987	179.83	290.15	4.0205	2.90E-05	0.99997	5.81E-05	0.00032971	FALSE
HGLibA_34315	OR5K3	60.5/62.943/70.625	27.47/0/1.0224	62.943	1.0224	-4.9826	32.493	290.15	4.0205	2.90E-05	0.99997	5.81E-05	0.00032971	FALSE
HGLibA_03510	ATHL1	175.22/226.98/200.84	486.83/46.521/59.301	200.84	59.301	-1.743	669.87	1239.5	4.0203	2.91E-05	0.99997	5.81E-05	0.0003299	FALSE
HGLibA_19293	GLP1R	96.643/41.008/82.396	15.261/1.0573/4.0897	82.396	4.0897	-4.0343	957.97	405.71	4.02	2.91E-05	0.99997	5.82E-05	0.0003303	FALSE
HGLibA_09265	CFHR2	151.64/126.84/143.46	28.996/154.37/15.336	143.46	28.996	-2.2678	171.58	811.9	4.019	2.92E-05	0.99997	5.85E-05	0.00033143	FALSE
HGLibA_11007	CPSF4	248.29/267.98/252.34	47.309/232.61/88.952	252.34	88.952	-1.4938	130.61	1653	4.0187	2.93E-05	0.99997	5.85E-05	0.00033183	FALSE
HGLibA_50390	TMEM40	137.5/121.12/104.47	1.5261/180.8/18.404	121.12	18.404	-2.6539	272.83	656.63	4.0174	2.94E-05	0.99997	5.89E-05	0.00033347	FALSE
HGLibA_55951	ZNF418	106.86/106.81/109.62	0/37.006/12.269	106.86	12.269	-3.023	3.8063	561.33	4.017	2.95E-05	0.99997	5.89E-05	0.0003339	FALSE
HGLibA_42789	SAYSD1	177.57/183.11/244.98	27.47/49.693/219.82	183.11	49.693	-1.8607	1929.6	1103.3	4.0167	2.95E-05	0.99997	5.90E-05	0.00033436	FALSE
HGLibA_15100	EN2	162.64/176.43/130.95	35.1/203/38.852	162.64	38.852	-2.0378	597.26	950.55	4.0157	2.96E-05	0.99997	5.93E-05	0.00033555	FALSE
HGLibA_19486	GNB1L	157.93/211.72/198.63	38.153/508.56/58.279	198.63	58.279	-1.7518	914.02	1222.4	4.0145	2.98E-05	0.99997	5.96E-05	0.00033704	FALSE
HGLibA_04968	BTN3A1	150.86/138.28/93.431	477.67/17.974/26.583	138.28	26.583	-2.3362	1084.9	775.33	4.0142	2.98E-05	0.99997	5.96E-05	0.00033738	FALSE
HGLibA_05373	C14orf80	89.572/110.63/82.396	122.09/3.1719/6.1346	89.572	6.1346	-3.6662	247.41	450.25	4.0132	2.99E-05	0.99997	5.99E-05	0.00033859	FALSE
HGLibA_09455	CHIT1	231/212.67/250.87	126.67/61.324/76.682	231	76.682	-1.5785	365.32	1478.6	4.0133	2.99E-05	0.99997	5.99E-05	0.00033859	FALSE
HGLibA_45277	SLC5A6	111.57/110.63/189.81	172.45/9.5157/14.314	111.57	14.314	-2.8779	3060.7	592.49	4.013	3.00E-05	0.99997	6.00E-05	0.00033889	FALSE
HGLibA_11685	CTRL	129.64/123.03/131.69	10.683/1073.2/22.493	129.64	22.493	-2.4753	23.99	715.06	4.0118	3.01E-05	0.99997	6.02E-05	0.00034052	FALSE
HGLibA_56998	ZSCAN20	77.786/83.924/100.79	4.5783/2.1146/70.548	83.924	4.5783	-3.9283	161.04	415.11	4.0112	3.02E-05	0.99997	6.04E-05	0.00034136	FALSE
HGLibA_28869	MEIOB	350.43/335.7/347.98	376.95/138.51/148.25	347.98	148.25	-1.2254	78.42	2481.7	4.0092	3.05E-05	0.99997	6.09E-05	0.00034417	FALSE
HGLibA_29401	MLL4	202.72/253.68/227.33	74.779/40.178/135.98	227.33	74.779	-1.5912	650.09	1449	4.0075	3.07E-05	0.99997	6.14E-05	0.0003463	FALSE
HGLibA_30654	MYBPC3	98.215/128.75/136.1	16.787/22.203/234.14	128.75	22.203	-2.4833	493.15	708.87	4.0067	3.08E-05	0.99997	6.16E-05	0.00034728	FALSE
HGLibA_13984	DROSHA	139.86/172.62/184.66	25.944/44.407/374.21	172.62	44.407	-1.9349	609.04	1024.4	4.006	3.09E-05	0.99997	6.17E-05	0.00034819	FALSE
HGLibA_40434	RBBP6	392.86/249.86/368.58	161.77/113.13/430.44	368.58	161.77	-1.1831	7341	2669.3	4.0029	3.13E-05	0.99997	6.26E-05	0.00035255	FALSE
HGLibA_17773	FNTB	157.93/158.31/231	90.04/37.006/28.628	158.31	37.006	-2.0676	2642.2	918.84	4.0025	3.13E-05	0.99997	6.27E-05	0.00035298	FALSE
HGLibA_08451	CD79B	157.14/160.22/174.36	33.574/38.063/317.98	160.22	38.063	-2.0451	104.67	932.77	4.0003	3.16E-05	0.99997	6.33E-05	0.00035601	FALSE
HGLibA_15760	EXOC7	210.57/191.69/178.03	54.94/23.261/62.368	191.69	54.94	-1.7843	271.51	1168.8	4	3.17E-05	0.99997	6.33E-05	0.0003563	FALSE
HGLibA_47014	SRP9	67.572/77.248/86.075	1.5261/3.1719/88.952	77.248	3.1719	-4.2293	85.77	374.36	3.9993	3.18E-05	0.99997	6.35E-05	0.00035726	FALSE
HGLibA_35806	PDE6A	243.57/249.86/219.97	76.305/84.584/143.14	243.57	84.584	-1.5148	298.37	1580.8	3.9987	3.18E-05	0.99997	6.37E-05	0.00035798	FALSE
HGLibA_33602	OR13C4	83.286/63.897/136.1	4.5783/2.1146/103.27	83.286	4.5783	-3.9174	1582.7	411.18	3.9984	3.19E-05	0.99997	6.38E-05	0.00035846	FALSE
HGLibA_18613	GAPDH	168.14/113.49/168.47	38.153/42.292/78.727	168.14	42.292	-1.9661	1493.7	991.13	3.9979	3.20E-05	0.99997	6.39E-05	0.00035914	FALSE
HGLibA_11818	CWC25	90.358/85.831/74.304	0/5.2865/122.69	85.831	5.2865	-3.7879	76.686	426.91	3.9967	3.21E-05	0.99997	6.42E-05	0.00036074	FALSE
HGLibA_21540	HIST2H3A	95.858/69.619/91.96	0/103.62/7.157	91.96	7.157	-3.5105	257.16	465.29	3.9965	3.21E-05	0.99997	6.43E-05	0.00036097	FALSE
HGLibA_36610	PIH1D1	205.07/249.86/236.89	85.462/79.298/80.772	236.89	80.772	-1.5406	590.33	1526.3	3.9961	3.22E-05	0.99997	6.44E-05	0.00036147	FALSE
HGLibA_06376	C5orf34	217.64/274.66/287.65	570.76/99.387/103.27	274.66	103.27	-1.4026	1709.8	1839.8	3.9959	3.22E-05	0.99997	6.44E-05	0.00036166	FALSE
HGLibA_14075	DTWD2	77/95.368/63.269	0/3.1719/14.314	77	3.1719	-4.2247	262.97	372.87	3.9942	3.25E-05	0.99997	6.49E-05	0.00036392	FALSE
HGLibA_26985	LOC650293	62.072/53.406/66.211	111.41/1.0573/0	62.072	1.0573	-4.9382	46.114	285.17	3.9925	3.27E-05	0.99997	6.54E-05	0.00036635	FALSE
HGLibA_05831	C1orf216	154/159.26/129.48	35.1/20.089/98.153	154	35.1	-2.1022	314.49	887.52	3.992	3.28E-05	0.99997	6.55E-05	0.00036719	FALSE
HGLibA_31404	NDNL2	59.715/76.295/78.718	1.5261/8.4584/3.0673	76.295	3.0673	-4.2482	140.38	368.61	3.9904	3.30E-05	0.99997	6.60E-05	0.00036941	FALSE
HGLibA_37260	PLXNA2	286/240.33/293.54	517.35/97.272/110.42	286	110.42	-1.365	1071.4	1936.3	3.9901	3.30E-05	0.99997	6.60E-05	0.00036976	FALSE
HGLibA_27858	MADD	87.215/91.554/114.03	9.1566/4.2292/7.157	91.554	7.157	-3.5042	262.02	462.72	3.9885	3.33E-05	0.99997	6.65E-05	0.00037213	FALSE
HGLibA_16842	FANCD2OS	159.5/156.4/195.69	3.0522/38.063/239.25	159.5	38.063	-2.0387	659.66	927.52	3.988	3.33E-05	0.99997	6.66E-05	0.00037266	FALSE
HGLibA_45952	SNRNP40	104.5/97.276/86.075	9.1566/8.4584/238.23	97.276	9.1566	-3.2744	88.83	499.12	3.9878	3.33E-05	0.99997	6.67E-05	0.00037288	FALSE
HGLibA_36727	PIPOX	173.64/125.89/159.64	38.153/10.573/232.09	159.64	38.153	-2.0367	667.77	928.56	3.9875	3.34E-05	0.99997	6.68E-05	0.00037328	FALSE
HGLibA_33181	NYAP1	77.786/58.175/61.797	0/1.0573/49.077	61.797	1.0573	-4.9319	134.38	283.6	3.9865	3.35E-05	0.99997	6.71E-05	0.00037471	FALSE
HGLibA_03187	ASAH2	196.43/206/275.88	41.205/329.88/63.391	206	63.391	-1.6847	2487.7	1279.7	3.9864	3.35E-05	0.99997	6.71E-05	0.00037479	FALSE
HGLibA_07739	CCDC25	215.29/167.85/247.92	68.675/61.324/190.17	215.29	68.675	-1.6342	1657.8	1352.9	3.986	3.36E-05	0.99997	6.72E-05	0.00037532	FALSE
HGLibA_10041	CLIP1	175.22/114.44/144.93	93.092/19.031/30.673	144.93	30.673	-2.2039	923.36	822.37	3.9858	3.36E-05	0.99997	6.73E-05	0.00037563	FALSE
HGLibA_27305	LRRC3	156.36/105.86/144.93	9.1566/102.56/30.673	144.93	30.673	-2.2039	828.56	822.37	3.9858	3.36E-05	0.99997	6.73E-05	0.00037563	FALSE
HGLibA_05922	C1QC	234.14/251.77/236.15	68.675/320.36/80.772	236.15	80.772	-1.5361	123.99	1520.3	3.9851	3.37E-05	0.99997	6.75E-05	0.00037664	FALSE
HGLibA_54051	WDR25	61.286/46.73/66.211	0/0/35.785	61.286	0	-5.9608	118.06	280.69	3.9841	3.39E-05	0.99997	6.77E-05	0.00037806	FALSE
HGLibA_54349	WNT10B	50.286/90.6/66.211	1.5261/0/134.96	66.211	1.5261	-4.7337	424.21	308.99	3.9834	3.40E-05	0.99997	6.79E-05	0.0003789	FALSE
HGLibA_21895	HOXA10	113.93/81.063/92.696	7.6305/7.4011/65.436	92.696	7.6305	-3.4405	293.09	469.94	3.983	3.40E-05	0.99997	6.81E-05	0.00037954	FALSE
HGLibA_22535	IDE	317.43/323.3/430.37	437.99/115.25/133.94	323.3	133.94	-1.265	5749.8	2261.1	3.9823	3.41E-05	0.99997	6.83E-05	0.00038042	FALSE
HGLibA_50650	TMPRSS7	302.5/380.52/423.75	587.55/78.241/170.75	380.52	170.75	-1.1515	3977.9	2779.4	3.979	3.46E-05	0.99997	6.92E-05	0.0003851	FALSE
HGLibA_00050	AAK1	44/61.036/75.039	0/0/3.0673	61.036	0	-5.955	243.16	279.27	3.9785	3.47E-05	0.99997	6.94E-05	0.00038582	FALSE
HGLibA_50391	TMEM40	81.715/58.175/80.925	151.08/4.2292/4.0897	80.925	4.2292	-3.9696	259.1	396.7	3.9785	3.47E-05	0.99997	6.93E-05	0.00038582	FALSE
HGLibA_54178	WDR76	69.929/61.036/58.119	227.39/0/0	61.036	0	-5.955	43.799	279.27	3.9785	3.47E-05	0.99997	6.94E-05	0.00038582	FALSE
HGLibA_30227	MSMO1	139.07/114.44/105.2	202.97/8.4584/16.359	114.44	16.359	-2.7334	346.01	611.62	3.9784	3.47E-05	0.99997	6.94E-05	0.000386	FALSE
HGLibA_39207	PSMG2	337.86/391.01/342.83	146.51/192.43/117.58	342.83	146.51	-1.2209	1173.1	2435.3	3.9782	3.47E-05	0.99997	6.94E-05	0.00038617	FALSE
HGLibA_16289	FAM175A	236.5/219.35/246.45	57.992/81.412/293.44	236.5	81.412	-1.527	196.66	1523.1	3.9739	3.54E-05	0.99996	7.07E-05	0.00039258	FALSE
HGLibA_43898	SH2D4A	171.29/172.62/208.2	28.996/45.464/93.041	172.62	45.464	-1.9017	633.9	1024.4	3.973	3.55E-05	0.99996	7.10E-05	0.00039393	FALSE
HGLibA_45993	SNRPN	122.57/79.156/87.546	6.1044/39.12/6.1346	87.546	6.1346	-3.6335	648.61	437.58	3.973	3.55E-05	0.99996	7.10E-05	0.00039393	FALSE
HGLibA_02998	ARL8B	162.64/174.52/203.78	21.365/46.521/203.46	174.52	46.521	-1.885	498.64	1038.7	3.972	3.56E-05	0.99996	7.13E-05	0.00039535	FALSE
HGLibA_05427	C15orf60	110.79/106.81/91.224	6.1044/445.13/13.292	106.81	13.292	-2.9153	129.39	561.03	3.9689	3.61E-05	0.99996	7.22E-05	0.00039999	FALSE
HGLibA_20147	GPRIN3	319.79/358.58/400.95	157.19/116.3/311.84	358.58	157.19	-1.1847	1649.9	2577.9	3.9666	3.65E-05	0.99996	7.29E-05	0.00040373	FALSE
HGLibA_36944	PLAC8L1	91.143/91.554/71.361	1.5261/7.4011/221.87	91.143	7.4011	-3.4552	195.75	460.14	3.9657	3.66E-05	0.99996	7.32E-05	0.00040489	FALSE
HGLibA_07948	CCIN	194.07/139.24/155.23	36.627/29.605/80.772	155.23	36.627	-2.0538	882.28	896.41	3.962	3.72E-05	0.99996	7.43E-05	0.00041063	FALSE
HGLibA_10324	CNNM4	355.93/277.52/340.62	138.88/145.91/386.48	340.62	145.91	-1.2175	2107.9	2415.5	3.9618	3.72E-05	0.99996	7.44E-05	0.00041096	FALSE
HGLibA_42898	SCG2	333.93/293.73/382.55	437.99/141.68/107.36	333.93	141.68	-1.2311	1990	2355.6	3.9611	3.73E-05	0.99996	7.46E-05	0.00041197	FALSE
HGLibA_10652	COMMD10	60.5/67.711/60.326	0/1.0573/223.91	60.5	1.0573	-4.9018	26.015	276.23	3.9576	3.78E-05	0.99996	7.57E-05	0.00041713	FALSE
HGLibA_23847	ITPKB	91.929/51.499/69.154	54.94/2.1146/0	69.154	2.1146	-4.4934	415.2	326.17	3.9535	3.85E-05	0.99996	7.70E-05	0.00042369	FALSE
HGLibA_22610	IFI44	332.36/267.03/361.96	291.49/122.65/141.1	332.36	141.1	-1.2302	2571.8	2341.6	3.9526	3.87E-05	0.99996	7.73E-05	0.00042524	FALSE
HGLibA_05191	C11orf82	245.93/218.39/203.78	71.727/38.063/635.95	218.39	71.727	-1.593	485.85	1377.5	3.9517	3.88E-05	0.99996	7.76E-05	0.00042681	FALSE
HGLibA_18614	GAPDH	235.72/246.05/274.41	378.47/62.381/87.929	246.05	87.929	-1.4741	455.52	1601.2	3.9516	3.88E-05	0.99996	7.76E-05	0.00042686	FALSE
HGLibA_52171	TTF2	220.79/228.88/271.47	77.831/755.97/77.705	228.88	77.831	-1.5441	939.42	1461.5	3.9512	3.89E-05	0.99996	7.78E-05	0.00042741	FALSE
HGLibA_07926	CCDC91	72.286/53.406/59.59	0/0/57.256	59.59	0	-5.921	99.714	271.07	3.9461	3.97E-05	0.99996	7.94E-05	0.00043588	FALSE
HGLibA_51879	TSN	213.72/221.25/228.06	149.56/71.897/73.615	221.25	73.615	-1.5747	51.583	1400.3	3.9454	3.98E-05	0.99996	7.97E-05	0.00043712	FALSE
HGLibA_28044	MAML1	64.429/50.545/66.947	1.5261/1.0573/11.247	64.429	1.5261	-4.6949	99.55	298.69	3.9445	4.00E-05	0.99996	8.00E-05	0.00043862	FALSE
HGLibA_45399	SLC9A1	180.72/196.46/216.29	59.518/37.006/275.03	196.46	59.518	-1.7061	320.57	1205.5	3.9441	4.01E-05	0.99996	8.01E-05	0.00043927	FALSE
HGLibA_51820	TSC22D2	99.001/164.99/95.639	10.683/6.3438/144.16	99.001	10.683	-3.0976	2182.8	510.21	3.9426	4.03E-05	0.99996	8.06E-05	0.00044179	FALSE
HGLibA_47214	SSX4B	231/245.1/294.27	167.87/87.756/80.772	245.1	87.756	-1.4713	1308.5	1593.3	3.9417	4.04E-05	0.99996	8.09E-05	0.00044328	FALSE
HGLibA_18808	GCNT1	165/177.38/168.47	44.257/39.12/229.02	168.47	44.257	-1.9048	45.75	993.55	3.941	4.06E-05	0.99996	8.11E-05	0.00044454	FALSE
HGLibA_49668	TLR9	126.5/107.77/89.753	6.1044/71.897/14.314	107.77	14.314	-2.8283	337.73	567.31	3.9408	4.06E-05	0.99996	8.12E-05	0.00044472	FALSE
HGLibA_50954	TOMM20	118.64/173.57/170.68	24.418/45.464/296.51	170.68	45.464	-1.8855	1358	1009.9	3.9403	4.07E-05	0.99996	8.14E-05	0.00044558	FALSE
HGLibA_52762	UBR7	85.643/68.665/116.24	6.1044/4.2292/53.166	85.643	6.1044	-3.6083	612.13	425.75	3.9365	4.13E-05	0.99996	8.27E-05	0.00045191	FALSE
HGLibA_55934	ZNF41	106.07/116.35/87.546	13.735/35.948/0	106.07	13.735	-2.8613	224.42	556.17	3.9344	4.17E-05	0.99996	8.34E-05	0.00045559	FALSE
HGLibA_32539	NPTXR	90.358/111.58/105.94	4.5783/13.745/199.37	105.94	13.745	-2.8585	137.3	555.29	3.9314	4.22E-05	0.99996	8.45E-05	0.00046086	FALSE
HGLibA_30729	MYH6	121/138.28/122.86	21.365/19.031/107.36	122.86	21.365	-2.4694	120.69	668.47	3.9312	4.23E-05	0.99996	8.45E-05	0.00046118	FALSE
HGLibA_14957	ELOVL1	179.14/139.24/217.03	50.361/33.834/100.2	179.14	50.361	-1.8104	1513.8	1073.4	3.931	4.23E-05	0.99996	8.46E-05	0.00046146	FALSE
HGLibA_32184	NMNAT1	62.857/36.24/58.854	41.205/0/0	58.854	0	-5.9034	263.72	266.93	3.9294	4.26E-05	0.99996	8.51E-05	0.00046409	FALSE
HGLibA_16117	FAM133A	232.57/167.85/235.42	80.884/233.66/25.561	232.57	80.884	-1.5122	2098.7	1491.3	3.928	4.28E-05	0.99996	8.56E-05	0.0004664	FALSE
HGLibA_06333	C4orf45	352.79/349.05/370.78	349.48/87.756/155.41	352.79	155.41	-1.1776	168.91	2525.3	3.9278	4.29E-05	0.99996	8.57E-05	0.0004668	FALSE
HGLibA_15016	EMC6	94.286/114.44/64.004	22.892/1.0573/9.2019	94.286	9.2019	-3.2234	661.62	480.04	3.9265	4.31E-05	0.99996	8.62E-05	0.00046894	FALSE
HGLibA_27690	LY9	157.93/152.59/168.47	30.522/39.12/186.08	157.93	39.12	-1.986	69.821	916.05	3.926	4.32E-05	0.99996	8.64E-05	0.00046972	FALSE
HGLibA_00830	ADAMTS4	176/201.23/175.09	48.835/1.0573/118.6	176	48.835	-1.8285	318.59	1049.7	3.9251	4.33E-05	0.99996	8.67E-05	0.00047133	FALSE
HGLibA_04524	BIRC6	381.07/315.67/414.19	173.98/74.011/583.81	381.07	173.98	-1.1267	2687.2	2784.5	3.9247	4.34E-05	0.99996	8.69E-05	0.0004721	FALSE
HGLibA_34914	PA2G4	70.715/101.09/94.903	7.6305/9.5157/15.336	94.903	9.5157	-3.189	311.68	483.96	3.922	4.39E-05	0.99996	8.78E-05	0.00047677	FALSE
HGLibA_02955	ARL17B	74.643/84.878/85.339	6.1044/4.2292/10.224	84.878	6.1044	-3.5955	52.478	421	3.9209	4.41E-05	0.99996	8.82E-05	0.00047864	FALSE
HGLibA_40226	RAP1GAP	84.858/107.77/114.03	9.1566/14.802/78.727	107.77	14.802	-2.783	282.02	567.31	3.919	4.45E-05	0.99996	8.89E-05	0.00048208	FALSE
HGLibA_27106	LPO	93.501/72.48/72.832	59.518/1.0573/3.0673	72.832	3.0673	-4.1821	213.65	347.9	3.9175	4.47E-05	0.99996	8.95E-05	0.00048468	FALSE
HGLibA_44949	SLC35A2	113.14/123.98/122.12	21.365/0/61.346	122.12	21.365	-2.4608	42.038	663.46	3.9174	4.48E-05	0.99996	8.95E-05	0.00048486	FALSE
HGLibA_30039	MRPS14	210.57/194.55/223.65	30.522/80.355/68.503	210.57	68.503	-1.606	213.81	1315.7	3.9168	4.49E-05	0.99996	8.97E-05	0.00048592	FALSE
HGLibA_45489	SLFN13	242/250.82/223.65	119.04/69.782/86.907	242	86.907	-1.4669	207.31	1568	3.9168	4.49E-05	0.99996	8.97E-05	0.00048594	FALSE
HGLibA_51663	TRMT10B	187/163.08/199.37	21.365/121.59/55.211	187	55.211	-1.7418	362.61	1132.9	3.9155	4.51E-05	0.99995	9.02E-05	0.00048817	FALSE
HGLibA_48087	SYT7	146.93/177.38/105.94	13.735/33.834/134.96	146.93	33.834	-2.0864	1303.9	836.64	3.911	4.60E-05	0.99995	9.19E-05	0.00049627	FALSE
HGLibA_35134	PAPLN	208.22/205.04/136.1	262.49/65.553/64.413	205.04	65.553	-1.6304	2381.4	1272.3	3.9107	4.60E-05	0.99995	9.20E-05	0.00049681	FALSE
HGLibA_02568	APPL2	140.64/104.91/144.93	320.48/4.2292/30.673	140.64	30.673	-2.1609	647.81	791.97	3.9092	4.63E-05	0.99995	9.26E-05	0.00049946	FALSE
HGLibA_33808	OR2J2	198/234.61/231	173.98/4.2292/80.772	231	80.772	-1.5045	551.08	1478.6	3.9069	4.67E-05	0.99995	9.35E-05	0.00050372	FALSE
HGLibA_52940	UGT8	102.14/85.831/109.62	44.257/12.688/3.0673	102.14	12.688	-2.9137	160.96	530.53	3.9065	4.68E-05	0.99995	9.36E-05	0.00050448	FALSE
HGLibA_18041	FRRS1	223.93/179.29/233.21	4.5783/172.34/76.682	223.93	76.682	-1.5338	1039.3	1421.7	3.9052	4.71E-05	0.99995	9.42E-05	0.00050709	FALSE
HGLibA_42332	RSPH3	395.22/323.3/381.82	175.5/204.06/172.79	381.82	175.5	-1.117	1802.1	2791.4	3.905	4.71E-05	0.99995	9.42E-05	0.00050737	FALSE
HGLibA_37092	PLEKHD1	64.429/58.175/47.819	0/1.0573/23.516	58.175	1.0573	-4.8462	73.175	263.1	3.9049	4.71E-05	0.99995	9.43E-05	0.0005076	FALSE
HGLibA_13447	DMTN	58.143/51.499/61.062	0/1.0573/5.1122	58.143	1.0573	-4.8454	26.332	262.93	3.9041	4.73E-05	0.99995	9.46E-05	0.00050894	FALSE
HGLibA_14765	EIF3B	183.07/191.69/174.36	53.414/9.5157/220.85	183.07	53.414	-1.7582	75.117	1103.1	3.904	4.73E-05	0.99995	9.46E-05	0.00050909	FALSE
HGLibA_17374	FGF14	175.22/233.65/241.3	48.835/82.47/582.79	233.65	82.47	-1.4912	1736.7	1500	3.9035	4.74E-05	0.99995	9.48E-05	0.00051013	FALSE
HGLibA_00661	ACTR3B	221.57/156.4/215.55	50.361/71.897/146.21	215.55	71.897	-1.5708	1767.5	1355	3.9026	4.76E-05	0.99995	9.51E-05	0.00051174	FALSE
HGLibA_15240	EPB41	58.143/69.619/62.533	1.5261/0/46.009	62.533	1.5261	-4.6525	34.74	287.8	3.9023	4.76E-05	0.99995	9.53E-05	0.00051241	FALSE
HGLibA_11995	CYB5D1	102.93/145.91/147.87	33.574/235.78/22.493	145.91	33.574	-2.0872	925.74	829.39	3.9018	4.77E-05	0.99995	9.55E-05	0.00051342	FALSE
HGLibA_19632	GOLGA6L9	153.22/127.79/102.26	3.0522/510.68/24.538	127.79	24.538	-2.3343	649.12	702.29	3.8998	4.81E-05	0.99995	9.63E-05	0.00051744	FALSE
HGLibA_43999	SHC1	174.43/324.25/244.25	161.77/83.527/88.952	244.25	88.952	-1.447	5637.6	1586.3	3.899	4.83E-05	0.99995	9.66E-05	0.000519	FALSE
HGLibA_08430	CD68	146.14/160.22/139.78	32.048/33.834/158.48	146.14	33.834	-2.0787	119.3	831.03	3.8969	4.87E-05	0.99995	9.74E-05	0.00052314	FALSE
HGLibA_34038	OR4L1	176/151.64/172.89	25.944/299.22/48.054	172.89	48.054	-1.8257	230.63	1026.4	3.8966	4.88E-05	0.99995	9.76E-05	0.00052378	FALSE
HGLibA_24607	KIAA0226L	400.72/160.22/280.29	663.86/111.02/57.256	280.29	111.02	-1.3284	14460	1887.6	3.8962	4.89E-05	0.99995	9.77E-05	0.00052436	FALSE
HGLibA_31624	NEFM	169.72/152.59/153.76	511.24/29.605/37.83	153.76	37.83	-1.9948	128.01	885.75	3.8958	4.89E-05	0.99995	9.79E-05	0.00052516	FALSE
HGLibA_36609	PIH1D1	248.29/193.6/216.29	537.19/25.375/72.593	216.29	72.593	-1.562	769.38	1360.8	3.8954	4.90E-05	0.99995	9.81E-05	0.00052597	FALSE
HGLibA_33062	NUP62	77/107.77/136.1	68.675/12.688/15.336	107.77	15.336	-2.7351	874.7	567.31	3.8952	4.91E-05	0.99995	9.81E-05	0.00052629	FALSE
HGLibA_45245	SLC52A1	155.57/114.44/159.64	27.47/953.69/38.852	155.57	38.852	-1.9741	854.14	898.91	3.8935	4.94E-05	0.99995	9.88E-05	0.00052938	FALSE
HGLibA_43948	SH3GL2	90.358/90.6/100.05	7.6305/8.4584/193.24	90.6	8.4584	-3.2757	44.707	456.71	3.8935	4.94E-05	0.99995	9.88E-05	0.00052952	FALSE
HGLibA_07941	CCDC97	143/201.23/190.54	57.992/148.02/32.718	190.54	57.992	-1.6991	1187.1	1160	3.8918	4.97E-05	0.99995	9.95E-05	0.00053276	FALSE
HGLibA_42908	SCGB1A1	400.72/310.9/365.63	851.57/160.71/165.63	365.63	165.63	-1.1377	2113.3	2642.3	3.8908	5.00E-05	0.99995	9.99E-05	0.00053478	FALSE
HGLibA_09819	CLCN1	390.5/321.39/432.58	235.02/114.19/181.99	390.5	181.99	-1.0972	3273.5	2872.1	3.8907	5.00E-05	0.99995	1.00E-04	0.00053493	FALSE
HGLibA_14541	EFCAB4A	57.357/61.989/73.568	1.5261/0/28.628	61.989	1.5261	-4.6401	77.761	284.7	3.8901	5.01E-05	0.99995	0.00010022	0.00053619	FALSE
HGLibA_08664	CDH22	51.072/82.97/66.211	0/2.1146/46.009	66.211	2.1146	-4.4316	255.04	308.99	3.8893	5.03E-05	0.99995	0.00010054	0.00053775	FALSE
HGLibA_37091	PLEKHD1	95.072/62.943/108.15	1.5261/413.41/10.224	95.072	10.224	-3.0975	601.59	485.04	3.8881	5.05E-05	0.99995	0.00010105	0.00054008	FALSE
HGLibA_49970	TMEM144	83.286/67.711/97.846	6.1044/50.751/4.0897	83.286	6.1044	-3.5685	227.27	411.18	3.888	5.05E-05	0.99995	0.00010106	0.00054008	FALSE
HGLibA_14989	ELP6	113.93/92.507/158.17	18.313/7.4011/55.211	113.93	18.313	-2.5731	1208.1	608.2	3.8861	5.09E-05	0.99995	0.00010186	0.00054405	FALSE
HGLibA_26394	LGI1	85.643/83.924/75.775	3.0522/6.3438/36.808	83.924	6.3438	-3.5316	34.68	415.11	3.8853	5.11E-05	0.99995	0.00010221	0.00054572	FALSE
HGLibA_56389	ZNF614	194.07/128.75/173.62	48.835/356.31/20.449	173.62	48.835	-1.809	1216	1031.9	3.8848	5.12E-05	0.99995	0.00010243	0.0005468	FALSE
HGLibA_10003	CLEC6A	314.29/308.99/322.96	119.04/322.48/132.92	314.29	132.92	-1.2353	51.656	2181.6	3.8831	5.16E-05	0.99995	0.00010312	0.0005503	FALSE
HGLibA_04470	BHLHA9	219.22/268.94/161.11	74.779/155.42/74.637	219.22	74.779	-1.539	2924.1	1384.1	3.8824	5.17E-05	0.99995	0.00010345	0.00055193	FALSE
HGLibA_35375	PCBP4	91.143/77.248/79.454	3.0522/148.02/5.1122	79.454	5.1122	-3.7184	70.757	387.73	3.8784	5.26E-05	0.99995	0.00010514	0.00055992	FALSE
HGLibA_40078	RAD51	183.86/199.32/218.5	35.1/63.438/421.24	199.32	63.438	-1.6363	303.42	1227.7	3.8781	5.26E-05	0.99995	0.00010528	0.00056059	FALSE
HGLibA_53327	USP3	115.5/132.56/140.52	27.47/20.089/211.64	132.56	27.47	-2.23	177.17	735.3	3.8779	5.27E-05	0.99995	0.00010535	0.00056085	FALSE
HGLibA_21554	HIST3H2A	141.43/113.49/110.35	18.313/13.745/112.47	113.49	18.313	-2.5675	395.27	605.25	3.8776	5.27E-05	0.99995	0.00010549	0.0005615	FALSE
HGLibA_30579	MUSTN1	188.57/175.48/162.59	140.4/46.521/50.099	175.48	50.099	-1.7881	168.84	1045.8	3.8772	5.28E-05	0.99995	0.00010568	0.00056239	FALSE
HGLibA_43418	SEPN1	223.93/144.01/177.3	33.574/223.09/51.122	177.3	51.122	-1.7743	1641.4	1059.5	3.8766	5.30E-05	0.99995	0.00010593	0.00056356	FALSE
HGLibA_15902	FAAH	234.93/254.63/306.04	96.145/287.59/86.907	254.63	96.145	-1.3959	1515.6	1672	3.876	5.31E-05	0.99995	0.00010619	0.0005648	FALSE
HGLibA_42899	SCG2	110/84.878/147.14	16.787/7.4011/85.884	110	16.787	-2.6417	1005.1	582.06	3.8751	5.33E-05	0.99995	0.00010659	0.00056672	FALSE
HGLibA_03297	ASH2L	117.86/96.322/144.19	50.361/13.745/20.449	117.86	20.449	-2.4703	578.68	634.57	3.8734	5.37E-05	0.99995	0.00010735	0.00057046	FALSE
HGLibA_09274	CFHR5	102.93/104.91/90.489	257.91/13.745/5.1122	102.93	13.745	-2.8173	79.334	535.64	3.8724	5.39E-05	0.99995	0.00010777	0.0005724	FALSE
HGLibA_21113	HELLS	150.86/136.38/164.79	434.94/37.006/20.449	150.86	37.006	-1.9984	201.94	864.83	3.8721	5.39E-05	0.99995	0.00010789	0.00057298	FALSE
HGLibA_42884	SCD	154/128.75/138.31	30.522/21.146/36.808	138.31	30.522	-2.1438	168.84	775.5	3.8721	5.40E-05	0.99995	0.00010791	0.00057308	FALSE
HGLibA_32892	NUAK1	607.36/559.81/655.49	332.69/106.79/689.12	607.36	332.69	-0.86642	2288.8	5033.3	3.8716	5.41E-05	0.99995	0.00010814	0.0005741	FALSE
HGLibA_01504	AKT1	129.64/161.17/141.25	32.048/31.719/202.44	141.25	32.048	-2.1058	265.8	796.26	3.8712	5.41E-05	0.99995	0.0001083	0.00057489	FALSE
HGLibA_47114	SSBP1	154.79/169.76/156.7	679.12/40.178/26.583	156.7	40.178	-1.9373	87.052	907.1	3.8693	5.46E-05	0.99995	0.00010915	0.00057871	FALSE
HGLibA_33582	OR11H6	161.86/170.71/168.47	7.6305/46.521/89.974	168.47	46.521	-1.8344	24.37	993.55	3.8691	5.46E-05	0.99995	0.00010925	0.00057907	FALSE
HGLibA_20557	GTF2H3	189.36/144.96/212.61	102.25/58.152/55.211	189.36	58.152	-1.6862	1256	1150.9	3.8675	5.50E-05	0.99995	0.00010994	0.00058229	FALSE
HGLibA_19223	GLB1L2	410.93/408.18/431.11	196.87/751.74/143.14	410.93	196.87	-1.0579	207.38	3064	3.8672	5.50E-05	0.99994	0.00011008	0.00058288	FALSE
HGLibA_31754	NEXN	113.14/109.67/124.33	6.1044/386.97/18.404	113.14	18.404	-2.5564	68.591	602.95	3.8671	5.51E-05	0.99994	0.00011013	0.00058309	FALSE
HGLibA_47190	SSU72	152.43/165.94/152.29	32.048/38.063/150.3	152.43	38.063	-1.9737	91.288	876.16	3.8643	5.57E-05	0.99994	0.0001114	0.00058912	FALSE
HGLibA_45579	SMAD4	180.72/198.37/183.92	398.31/35.948/55.211	183.92	55.211	-1.718	109.47	1109.5	3.8642	5.57E-05	0.99994	0.00011147	0.00058944	FALSE
HGLibA_48117	SZT2	223.93/172.62/257.49	190.76/78.241/60.323	223.93	78.241	-1.5052	1879.6	1421.7	3.8639	5.58E-05	0.99994	0.00011161	0.00059008	FALSE
HGLibA_51254	TRAF3IP3	141.43/99.183/136.1	137.35/28.547/29.651	136.1	29.651	-2.1613	695.67	760.01	3.8631	5.60E-05	0.99994	0.00011197	0.00059177	FALSE
HGLibA_15721	EXD3	289.14/238.42/231	238.07/82.47/86.907	238.42	86.907	-1.4455	1314	1538.7	3.8625	5.61E-05	0.99994	0.00011223	0.0005931	FALSE
HGLibA_38645	PRNP	106.07/121.12/90.489	15.261/146.97/15.336	106.07	15.336	-2.7124	234.6	556.17	3.8619	5.62E-05	0.99994	0.00011249	0.00059423	FALSE
HGLibA_14805	EIF4A1	74.643/108.72/72.832	0/31.719/4.0897	74.643	4.0897	-3.8936	582.24	358.7	3.8586	5.70E-05	0.99994	0.00011406	0.00060152	FALSE
HGLibA_18349	GABPB1	74.643/65.804/92.696	0/48.636/4.0897	74.643	4.0897	-3.8936	202.01	358.7	3.8586	5.70E-05	0.99994	0.00011406	0.00060152	FALSE
HGLibA_20624	GTSE1	247.5/176.43/186.86	91.566/57.094/41.92	186.86	57.094	-1.6932	1892.9	1131.9	3.8572	5.73E-05	0.99994	0.00011468	0.00060439	FALSE
HGLibA_25432	KRT16	114.71/101.09/75.775	7.6305/25.375/13.292	101.09	13.292	-2.8366	413.24	523.7	3.857	5.74E-05	0.99994	0.00011477	0.00060481	FALSE
HGLibA_56804	ZNF812	136.72/140.19/139.78	141.93/22.203/31.695	139.78	31.695	-2.1063	4.78	785.86	3.8569	5.74E-05	0.99994	0.00011485	0.00060513	FALSE
HGLibA_47861	SUV39H2	134.36/122.07/114.03	22.892/5.2865/157.45	122.07	22.892	-2.3649	107.81	663.11	3.856	5.76E-05	0.99994	0.00011526	0.00060713	FALSE
HGLibA_32998	NUF2	110/76.295/93.431	6.1044/42.292/10.224	93.431	10.224	-3.0726	284.1	474.61	3.8548	5.79E-05	0.99994	0.00011581	0.00060976	FALSE
HGLibA_31026	NABP2	549.22/476.84/525.28	228.92/275.96/327.18	525.28	275.96	-0.92616	1459.6	4184.6	3.8542	5.81E-05	0.99994	0.00011613	0.00061119	FALSE
HGLibA_40245	RAPGEF1	179.93/200.27/186.86	94.618/54.98/57.256	186.86	57.256	-1.6892	113.95	1131.9	3.8524	5.85E-05	0.99994	0.00011695	0.00061501	FALSE
HGLibA_14876	ELANE	372.43/382.43/395.8	1596.3/178.68/85.884	382.43	178.68	-1.0935	139.34	2797	3.8524	5.85E-05	0.99994	0.00011697	0.00061502	FALSE
HGLibA_31930	NIF3L1	432.93/380.52/472.31	195.34/212.52/487.7	432.93	212.52	-1.0231	2148.7	3273.5	3.8524	5.85E-05	0.99994	0.00011698	0.00061506	FALSE
HGLibA_55845	ZNF345	107.64/82.97/106.67	33.574/15.86/9.2019	106.67	15.86	-2.675	281.4	560.12	3.8505	5.89E-05	0.99994	0.00011789	0.00061896	FALSE
HGLibA_34092	OR51B6	169.72/142.1/160.38	42.731/142.74/39.875	160.38	42.731	-1.8837	210.66	933.94	3.85	5.91E-05	0.99994	0.00011812	0.00061993	FALSE
HGLibA_09168	CEP78	180.72/105.86/192.75	97.671/53.923/34.763	180.72	53.923	-1.7262	2874.2	1085.2	3.849	5.93E-05	0.99994	0.00011861	0.00062199	FALSE
HGLibA_39749	QRSL1	160.29/159.26/175.83	42.731/12.688/121.67	160.29	42.731	-1.8829	121.29	933.26	3.8484	5.95E-05	0.99994	0.0001189	0.00062348	FALSE
HGLibA_15942	FADS6	96.643/66.758/123.59	94.618/11.63/10.224	96.643	11.63	-2.9506	809.75	495.07	3.8482	5.95E-05	0.99994	0.00011901	0.00062394	FALSE
HGLibA_20140	GPRIN1	151.64/176.43/119.18	38.153/25.375/332.29	151.64	38.153	-1.963	834.15	870.49	3.8472	5.97E-05	0.99994	0.00011948	0.00062582	FALSE
HGLibA_13314	DLD	360.64/316.62/422.28	448.67/94.1/164.61	360.64	164.61	-1.1268	2868.5	2596.7	3.847	5.98E-05	0.99994	0.00011959	0.00062627	FALSE
HGLibA_10416	CNTN6	179.14/138.28/206.73	24.418/155.42/53.166	179.14	53.166	-1.7337	1215.2	1073.4	3.8453	6.02E-05	0.99994	0.0001204	0.00063019	FALSE
HGLibA_04775	BRD3	515.43/515.94/551.03	270.12/441.95/267.88	515.94	270.12	-0.93107	615.54	4090.3	3.8436	6.06E-05	0.99994	0.00012123	0.00063398	FALSE
HGLibA_50813	TNFSF14	112.36/79.156/107.41	9.1566/22.203/16.359	107.41	16.359	-2.6427	411.38	564.96	3.8429	6.08E-05	0.99994	0.00012158	0.00063569	FALSE
HGLibA_21801	HNRNPA3	73.858/32.425/77.982	24.418/3.1719/4.0897	73.858	4.0897	-3.8785	866.83	354.01	3.8415	6.11E-05	0.99994	0.00012227	0.00063876	FALSE
HGLibA_06379	C5orf38	234.93/207.9/241.3	103.78/85.642/79.75	234.93	85.642	-1.4452	385.54	1510.4	3.8413	6.12E-05	0.99994	0.00012236	0.00063915	FALSE
HGLibA_27049	LPA	156.36/118.26/212.61	28.996/180.8/40.897	156.36	40.897	-1.9091	2308.1	904.61	3.8393	6.17E-05	0.99994	0.0001234	0.00064396	FALSE
HGLibA_26654	LLPH	106.07/116.35/73.568	3.0522/15.86/23.516	106.07	15.86	-2.6669	581.06	556.17	3.8385	6.19E-05	0.99994	0.00012376	0.00064567	FALSE
HGLibA_19783	GPD1	166.57/137.33/148.61	83.936/29.605/36.808	148.61	36.808	-1.9844	224.96	848.66	3.8384	6.19E-05	0.99994	0.00012383	0.00064599	FALSE
HGLibA_38274	PRAME	198/204.09/177.3	64.096/973.78/14.314	198	64.096	-1.6121	232.81	1217.5	3.8377	6.21E-05	0.99994	0.0001242	0.00064764	FALSE
HGLibA_15191	ENTHD1	136.72/94.415/178.03	28.996/174.46/30.673	136.72	30.673	-2.1204	1748.3	764.31	3.8372	6.22E-05	0.99994	0.00012445	0.00064873	FALSE
HGLibA_29473	MMGT1	110/130.65/151.55	53.414/10.573/27.606	130.65	27.606	-2.2024	431.61	722.06	3.8372	6.22E-05	0.99994	0.00012444	0.00064873	FALSE
HGLibA_06016	C20orf24	164.22/206/198.63	7.6305/64.496/77.705	198.63	64.496	-1.6079	619.42	1222.4	3.8367	6.24E-05	0.99994	0.00012472	0.00064987	FALSE
HGLibA_29632	MOGS	213.72/239.37/306.78	88.514/117.36/87.929	239.37	88.514	-1.4251	2600.9	1546.5	3.8362	6.25E-05	0.99994	0.00012497	0.00065101	FALSE
HGLibA_09422	CHEK2	121/139.24/144.19	32.048/251.64/19.426	139.24	32.048	-2.0852	178.57	782.04	3.8342	6.30E-05	0.99994	0.00012596	0.0006557	FALSE
HGLibA_43378	SEMG1	88/62.943/85.339	7.6305/1.0573/97.131	85.339	7.6305	-3.3225	254.33	423.86	3.8334	6.32E-05	0.99994	0.00012638	0.00065771	FALSE
HGLibA_41152	RHD	117.86/102.04/130.22	13.735/242.12/21.471	117.86	21.471	-2.4031	201.39	634.57	3.8318	6.36E-05	0.99994	0.0001272	0.0006616	FALSE
HGLibA_43400	SENP7	315.07/236.51/347.24	135.82/69.782/174.84	315.07	135.82	-1.2079	3603.2	2188.5	3.8316	6.36E-05	0.99994	0.00012729	0.00066194	FALSE
HGLibA_05293	C12orf74	172.07/165.94/182.45	39.679/49.693/142.12	172.07	49.693	-1.7715	72.635	1020.3	3.8313	6.37E-05	0.99994	0.00012744	0.00066255	FALSE
HGLibA_04148	BANP	163.43/136.38/121.39	581.45/27.49/30.673	136.38	30.673	-2.1168	478.27	761.94	3.8309	6.38E-05	0.99994	0.00012768	0.00066361	FALSE
HGLibA_31463	NDUFA5	345.72/314.72/382.55	155.66/189.26/139.05	345.72	155.66	-1.1461	1159	2461.3	3.8308	6.39E-05	0.99994	0.00012772	0.00066378	FALSE
HGLibA_14083	DTX2	216.07/239.37/219.97	70.201/77.183/596.08	219.97	77.183	-1.4989	195.88	1390.1	3.8297	6.42E-05	0.99994	0.0001283	0.00066653	FALSE
HGLibA_11904	CXorf22	205.07/176.43/205.99	129.72/53.923/68.503	205.07	68.503	-1.568	410.58	1272.5	3.8285	6.45E-05	0.99994	0.00012893	0.00066926	FALSE
HGLibA_22385	HTR3C	214.5/245.1/170.68	10.683/74.011/538.82	214.5	74.011	-1.5225	1428.3	1346.7	3.8284	6.45E-05	0.99994	0.00012899	0.00066948	FALSE
HGLibA_20015	GPR3	262.43/295.64/315.61	123.61/103.62/345.58	295.64	123.61	-1.2512	750.82	2019.2	3.8283	6.45E-05	0.99994	0.00012902	0.00066958	FALSE
HGLibA_49319	THBD	69.929/98.229/107.41	123.61/12.688/4.0897	98.229	12.688	-2.8579	442.59	505.25	3.8283	6.45E-05	0.99994	0.00012903	0.00066958	FALSE
HGLibA_23067	IL1RN	69.143/84.878/49.291	51.888/3.1719/3.0673	69.143	3.1719	-4.0715	320.85	326.1	3.826	6.51E-05	0.99993	0.00013024	0.00067521	FALSE
HGLibA_18080	FSD1L	112.36/125.89/153.02	19.839/146.97/25.561	125.89	25.561	-2.2562	459.68	689.18	3.8246	6.55E-05	0.99993	0.00013097	0.0006785	FALSE
HGLibA_46297	SP2	225.5/222.21/177.3	82.41/28.547/78.727	222.21	78.727	-1.4852	1013.8	1408	3.8238	6.57E-05	0.99993	0.00013139	0.0006805	FALSE
HGLibA_20107	GPR89A	233.36/141.14/190.54	12.209/234.72/60.323	190.54	60.323	-1.6431	2136.7	1160	3.8234	6.58E-05	0.99993	0.00013164	0.00068176	FALSE
HGLibA_20570	GTF2IRD2	129.64/108.72/148.61	27.47/2.1146/235.16	129.64	27.47	-2.1981	398.72	715.06	3.8232	6.59E-05	0.99993	0.00013171	0.00068207	FALSE
HGLibA_26787	LOC100130451	418.79/402.45/418.6	1321.6/116.3/204.49	418.6	204.49	-1.03	130.41	3136.7	3.8231	6.59E-05	0.99993	0.0001318	0.00068241	FALSE
HGLibA_02279	AP1AR	307.22/331.88/289.12	131.24/88.814/401.82	307.22	131.24	-1.2207	467.88	2119.7	3.8221	6.62E-05	0.99993	0.00013231	0.00068482	FALSE
HGLibA_38067	PPP1R1B	315.07/330.93/360.48	146.51/127.93/400.79	330.93	146.51	-1.1701	562.46	2328.8	3.8216	6.63E-05	0.99993	0.00013258	0.00068609	FALSE
HGLibA_21009	HDAC3	157.93/143.05/183.18	16.787/42.292/109.4	157.93	42.292	-1.8762	429.57	916.05	3.821	6.65E-05	0.99993	0.00013292	0.00068764	FALSE
HGLibA_51556	TRIM59	186.22/187.88/173.62	57.992/24.318/195.28	186.22	57.992	-1.6661	80.69	1126.9	3.8196	6.68E-05	0.99993	0.00013365	0.00069094	FALSE
HGLibA_05128	C11orf30	157.14/144.01/186.86	340.32/11.63/41.92	157.14	41.92	-1.8815	527.92	910.33	3.8193	6.69E-05	0.99993	0.00013383	0.00069176	FALSE
HGLibA_15207	ENTPD4	113.93/129.7/156.7	218.23/1.0573/27.606	129.7	27.606	-2.1919	488.85	715.46	3.8192	6.69E-05	0.99993	0.00013389	0.00069199	FALSE
HGLibA_44910	SLC30A4	248.29/248.91/245.72	94.618/1097.5/20.449	248.29	94.618	-1.3824	3.4962	1619.5	3.8185	6.71E-05	0.99993	0.00013429	0.00069384	FALSE
HGLibA_52394	TXLNB	184.64/169.76/140.52	48.835/423.98/11.247	169.76	48.835	-1.7767	538.33	1003.1	3.8181	6.72E-05	0.99993	0.00013449	0.00069476	FALSE
HGLibA_00909	ADCY10	130.43/83.924/79.454	4.5783/7.4011/139.05	83.924	7.4011	-3.3375	1091.4	415.11	3.8177	6.74E-05	0.99993	0.00013472	0.00069582	FALSE
HGLibA_16134	FAM135B	64.429/39.101/62.533	68.675/0/2.0449	62.533	2.0449	-4.3831	276.32	287.8	3.8164	6.77E-05	0.99993	0.00013539	0.00069871	FALSE
HGLibA_47119	SSBP3	63.643/61.989/62.533	42.731/0/2.0449	62.533	2.0449	-4.3831	0.76412	287.8	3.8164	6.77E-05	0.99993	0.00013539	0.00069871	FALSE
HGLibA_42277	RRP36	638/486.38/715.82	358.63/489.53/170.75	638	358.63	-0.82929	14523	5358.7	3.8164	6.77E-05	0.99993	0.00013543	0.00069885	FALSE
HGLibA_44255	SIX5	94.286/68.665/53.705	41.205/3.1719/1.0224	68.665	3.1719	-4.0617	440.13	323.3	3.8153	6.80E-05	0.99993	0.00013599	0.00070141	FALSE
HGLibA_14707	EIF1AD	81.715/104.91/116.24	112.93/15.86/9.2019	104.91	15.86	-2.6511	333.11	548.53	3.8153	6.80E-05	0.99993	0.00013604	0.00070155	FALSE
HGLibA_15241	EPB41L1	117.07/123.03/161.11	24.418/13.745/126.78	123.03	24.418	-2.2867	743.11	669.61	3.8142	6.83E-05	0.99993	0.00013661	0.00070437	FALSE
HGLibA_27816	M6PR	264.79/257.49/244.25	94.618/100.44/160.52	257.49	100.44	-1.3494	114.35	1695.7	3.8138	6.84E-05	0.99993	0.00013684	0.00070533	FALSE
HGLibA_39644	PWWP2B	143/146.87/155.23	36.627/106.79/14.314	146.87	36.627	-1.9745	42.432	836.2	3.813	6.87E-05	0.99993	0.0001373	0.00070763	FALSE
HGLibA_07786	CCDC43	254.57/231.74/253.81	83.936/98.329/243.34	253.81	98.329	-1.3591	243.73	1665.2	3.8102	6.94E-05	0.99993	0.00013885	0.0007153	FALSE
HGLibA_48923	TDRP	59.715/48.638/53.705	50.361/0/0	53.705	0	-5.7736	30.896	238.26	3.8087	6.98E-05	0.99993	0.0001397	0.00071929	FALSE
HGLibA_50709	TNFAIP2	46.357/61.989/53.705	0/0/117.58	53.705	0	-5.7736	61.309	238.26	3.8087	6.98E-05	0.99993	0.0001397	0.00071929	FALSE
HGLibA_46204	SOS2	109.21/144.01/91.224	19.839/17.974/7.157	109.21	17.974	-2.5382	767.04	576.86	3.8083	7.00E-05	0.99993	0.00013993	0.0007204	FALSE
HGLibA_22564	IDO1	154/143.05/138.31	33.574/83.527/34.763	143.05	34.763	-2.0101	71.189	809.02	3.8081	7.00E-05	0.99993	0.00014005	0.00072096	FALSE
HGLibA_39017	PSD2	178.36/168.8/154.49	41.205/48.636/104.29	168.8	48.636	-1.7744	148.03	996.01	3.8077	7.01E-05	0.99993	0.00014024	0.00072169	FALSE
HGLibA_14071	DTNBP1	520.93/458.72/538.52	244.18/275.96/823.06	520.93	275.96	-0.9142	2089.7	4140.7	3.807	7.03E-05	0.99993	0.00014065	0.00072359	FALSE
HGLibA_49648	TLR3	157.93/94.415/167	42.731/390.15/16.359	157.93	42.731	-1.8617	2058.2	916.05	3.8065	7.05E-05	0.99993	0.00014096	0.00072498	FALSE
HGLibA_56595	ZNF706	185.43/155.45/245.72	57.992/391.2/46.009	185.43	57.992	-1.66	2266.7	1121	3.8063	7.05E-05	0.99993	0.00014104	0.00072531	FALSE
HGLibA_43162	SDR39U1	131.22/154.5/158.91	215.18/39.12/40.897	154.5	40.897	-1.892	280.74	891.11	3.8059	7.06E-05	0.99993	0.00014129	0.00072629	FALSE
HGLibA_54608	XRN2	99.786/154.5/185.39	12.209/58.152/40.897	154.5	40.897	-1.892	1973.9	891.11	3.8059	7.06E-05	0.99993	0.00014129	0.00072629	FALSE
HGLibA_35226	PARP15	112.36/101.09/106.67	9.1566/16.917/36.808	106.67	16.917	-2.5873	31.741	560.12	3.8037	7.13E-05	0.99993	0.00014257	0.00073201	FALSE
HGLibA_15122	ENDOV	126.5/92.507/146.4	566.18/26.433/20.449	126.5	26.433	-2.2165	775.78	693.4	3.8029	7.15E-05	0.99993	0.00014304	0.00073389	FALSE
HGLibA_02167	ANLN	132/104.91/124.33	7.6305/25.375/137.01	124.33	25.375	-2.2485	218.09	678.52	3.802	7.18E-05	0.99993	0.00014354	0.00073623	FALSE
HGLibA_42264	RRNAD1	198.79/206.95/258.96	70.201/105.73/70.548	206.95	70.548	-1.5393	1385.9	1287.2	3.8019	7.18E-05	0.99993	0.0001436	0.00073648	FALSE
HGLibA_53997	WBSCR27	158.72/186.92/158.17	22.892/43.35/82.817	158.72	43.35	-1.8485	397.95	921.78	3.8001	7.23E-05	0.99993	0.00014463	0.00074124	FALSE
HGLibA_08041	CCL8	119.43/127.79/119.92	717.27/23.261/11.247	119.92	23.261	-2.3173	31.145	648.48	3.7998	7.24E-05	0.99993	0.00014481	0.00074203	FALSE
HGLibA_16603	FAM46C	288.36/247/253.07	303.69/98.329/84.862	253.07	98.329	-1.355	640.92	1659.1	3.7991	7.26E-05	0.99993	0.00014521	0.00074375	FALSE
HGLibA_34237	OR5AK2	275/276.57/300.16	112.93/75.069/489.74	276.57	112.93	-1.2847	279.47	1855.9	3.7984	7.28E-05	0.99993	0.00014565	0.00074575	FALSE
HGLibA_45083	SLC38A8	185.43/186.92/180.24	709.64/57.094/58.279	185.43	58.279	-1.653	14.57	1121	3.7978	7.30E-05	0.99993	0.000146	0.00074722	FALSE
HGLibA_56784	ZNF800	186.22/152.59/178.03	21.365/56.037/54.189	178.03	54.189	-1.6978	357.2	1065	3.795	7.38E-05	0.99993	0.00014762	0.0007547	FALSE
HGLibA_24611	KIAA0232	117.86/152.59/124.33	181.61/25.375/25.561	124.33	25.561	-2.2384	420.23	678.52	3.7948	7.39E-05	0.99993	0.00014777	0.00075534	FALSE
HGLibA_01600	ALG1	148.5/192.64/176.56	53.414/1.0573/150.3	176.56	53.414	-1.7063	523.04	1053.9	3.7935	7.43E-05	0.99993	0.00014856	0.00075889	FALSE
HGLibA_08191	CCSER2	285.22/238.42/313.4	233.49/77.183/118.6	285.22	118.6	-1.2589	1492.1	1929.6	3.793	7.44E-05	0.99993	0.00014886	0.00076006	FALSE
HGLibA_18115	FTH1	53.429/22.888/57.383	77.831/1.0573/0	53.429	1.0573	-4.7255	474.18	236.74	3.7927	7.45E-05	0.99993	0.00014901	0.00076064	FALSE
HGLibA_15020	EMC7	117.07/168.8/128.01	27.47/217.8/5.1122	128.01	27.47	-2.18	891.85	703.77	3.7921	7.47E-05	0.99993	0.00014937	0.00076223	FALSE
HGLibA_41907	RPL23A	495/481.61/371.52	233.49/1413.6/249.47	481.61	249.47	-0.9462	6149.7	3747.7	3.7919	7.47E-05	0.99993	0.00014948	0.00076266	FALSE
HGLibA_14392	ECH1	236.5/201.23/241.3	88.514/86.699/291.39	236.5	88.514	-1.4077	633.67	1523.1	3.7919	7.48E-05	0.99993	0.00014951	0.00076274	FALSE
HGLibA_29776	MPRIP	101.36/82.97/103.73	1.5261/14.802/59.301	101.36	14.802	-2.6954	171.86	525.44	3.7918	7.48E-05	0.99993	0.00014957	0.0007628	FALSE
HGLibA_53007	UNC45B	150.07/96.322/130.95	28.996/12.688/103.27	130.95	28.996	-2.1372	782.4	724.12	3.7907	7.51E-05	0.99992	0.00015022	0.00076583	FALSE
HGLibA_05985	C20orf112	148.5/124.93/176.56	38.153/20.089/46.009	148.5	38.153	-1.933	671.49	847.89	3.7902	7.53E-05	0.99992	0.00015054	0.00076716	FALSE
HGLibA_47711	SUDS3	289.93/229.84/208.2	682.17/84.584/9.2019	229.84	84.584	-1.4315	2039.7	1469.2	3.7895	7.55E-05	0.99992	0.00015093	0.00076888	FALSE
HGLibA_27384	LRRC4C	335.5/281.34/400.21	151.08/104.67/233.11	335.5	151.08	-1.1457	3560.6	2369.6	3.7885	7.58E-05	0.99992	0.00015158	0.00077198	FALSE
HGLibA_49122	TFAP2A	143/103.95/141.99	25.944/136.39/34.763	141.99	34.763	-1.9994	723.85	801.47	3.7883	7.58E-05	0.99992	0.00015166	0.00077232	FALSE
HGLibA_48906	TDRD3	261.64/284.2/274.41	97.671/112.07/573.58	274.41	112.07	-1.2843	129.37	1837.7	3.7869	7.63E-05	0.99992	0.00015256	0.00077648	FALSE
HGLibA_41001	RGL1	117.07/107.77/136.84	79.357/22.203/5.1122	117.07	22.203	-2.3473	238.62	629.27	3.7868	7.63E-05	0.99992	0.00015262	0.00077669	FALSE
HGLibA_07592	CCDC130	89.572/106.81/111.82	183.13/9.5157/17.381	106.81	17.381	-2.5522	161.17	561.03	3.786	7.65E-05	0.99992	0.00015308	0.00077833	FALSE
HGLibA_44190	SIPA1	99.786/119.21/128.74	190.76/23.261/17.381	119.21	23.261	-2.3089	234.09	643.7	3.786	7.65E-05	0.99992	0.00015307	0.00077833	FALSE
HGLibA_31318	NCKAP5	81.715/79.156/125.07	180.08/6.3438/7.157	81.715	7.157	-3.342	942.93	401.53	3.7859	7.66E-05	0.99992	0.00015318	0.00077861	FALSE
HGLibA_45209	SLC4A11	220.79/204.09/275.88	79.357/49.693/369.1	220.79	79.357	-1.4647	1657.1	1396.6	3.7845	7.70E-05	0.99992	0.00015405	0.00078265	FALSE
HGLibA_50998	TOP2B	165/107.77/232.48	47.309/23.261/358.87	165	47.309	-1.7808	3914.3	967.89	3.7831	7.74E-05	0.99992	0.00015486	0.00078614	FALSE
HGLibA_33312	OGFOD2	189.36/206/186.13	61.044/49.693/146.21	189.36	61.044	-1.6173	143.62	1150.9	3.7823	7.77E-05	0.99992	0.00015541	0.00078843	FALSE
HGLibA_05911	C1QA	179.93/187.88/186.13	28.996/59.209/215.73	186.13	59.209	-1.636	20.734	1126.3	3.7819	7.78E-05	0.99992	0.00015565	0.00078943	FALSE
HGLibA_40091	RAD51C	291.5/299.46/336.21	128.19/52.865/556.2	299.46	128.19	-1.2176	706.92	2052.2	3.7806	7.82E-05	0.99992	0.00015648	0.00079305	FALSE
HGLibA_15190	ENTHD1	305.64/276.57/322.23	155.66/132.16/104.29	305.64	132.16	-1.2034	560.24	2106	3.7803	7.83E-05	0.99992	0.00015664	0.0007937	FALSE
HGLibA_26082	LBR	65.215/111.58/100.79	7.6305/14.802/340.47	100.79	14.802	-2.6874	690.98	521.75	3.7802	7.84E-05	0.99992	0.00015672	0.00079404	FALSE
HGLibA_05599	C17orf98	172.86/134.47/191.28	38.153/51.808/460.09	172.86	51.808	-1.7191	906.48	1026.2	3.7789	7.88E-05	0.99992	0.00015754	0.00079787	FALSE
HGLibA_26218	LDB3	143/182.15/163.32	16.787/46.521/211.64	163.32	46.521	-1.7899	383.78	955.52	3.7787	7.88E-05	0.99992	0.00015764	0.00079831	FALSE
HGLibA_32634	NR5A1	159.5/235.56/202.31	54.94/68.725/101.22	202.31	68.725	-1.544	1469.1	1251	3.777	7.94E-05	0.99992	0.00015873	0.00080341	FALSE
HGLibA_49545	TIMP4	182.29/158.31/161.85	45.783/11.63/116.56	161.85	45.783	-1.7995	215.09	944.72	3.7764	7.95E-05	0.99992	0.00015909	0.00080489	FALSE
HGLibA_31188	NAT8L	174.43/123.98/133.16	30.522/25.375/257.65	133.16	30.522	-2.0895	893.79	739.45	3.7759	7.97E-05	0.99992	0.00015943	0.00080631	FALSE
HGLibA_47875	SV2A	98.215/87.739/66.947	41.205/9.5157/9.2019	87.739	9.5157	-3.077	271.02	438.78	3.7748	8.01E-05	0.99992	0.00016017	0.00080957	FALSE
HGLibA_23420	INTS4	212.93/204.09/257.49	12.209/75.069/121.67	212.93	75.069	-1.4918	1031.8	1334.2	3.7742	8.03E-05	0.99992	0.00016052	0.00081117	FALSE
HGLibA_25835	KRTAP9-3	54.215/44.823/52.233	0/107.85/0	52.233	0	-5.7343	29.419	230.19	3.7728	8.07E-05	0.99992	0.00016142	0.0008153	FALSE
HGLibA_21164	HERC5	194.07/206/154.49	64.096/189.26/43.965	194.07	64.096	-1.5834	854.35	1187.1	3.7724	8.08E-05	0.99992	0.00016169	0.00081629	FALSE
HGLibA_46331	SPACA4	153.22/132.56/197.9	41.205/16.917/201.42	153.22	41.205	-1.8695	1211.6	881.83	3.7723	8.09E-05	0.99992	0.00016173	0.00081646	FALSE
HGLibA_41685	RNF43	190.14/164.03/174.36	42.731/52.865/127.8	174.36	52.865	-1.7029	177.91	1037.4	3.7721	8.09E-05	0.99992	0.00016188	0.00081707	FALSE
HGLibA_01653	ALKBH3	235.72/176.43/309.72	117.51/88.814/85.884	235.72	88.814	-1.3981	4495.8	1516.8	3.772	8.10E-05	0.99992	0.00016195	0.00081723	FALSE
HGLibA_00979	ADIPOR1	166.57/194.55/197.9	318.96/48.636/64.413	194.55	64.413	-1.5799	397.01	1190.8	3.7712	8.12E-05	0.99992	0.00016244	0.0008193	FALSE
HGLibA_46236	SOX13	80.929/117.3/101.52	3.0522/71.897/15.336	101.52	15.336	-2.6498	336.56	526.51	3.7705	8.15E-05	0.99992	0.0001629	0.00082158	FALSE
HGLibA_23816	ITIH6	121/97.276/111.82	369.32/20.089/13.292	111.82	20.089	-2.4195	147.93	594.16	3.7702	8.16E-05	0.99992	0.00016312	0.00082261	FALSE
HGLibA_37323	PMP22	84.072/59.128/70.625	96.145/1.0573/4.0897	70.625	4.0897	-3.8148	156.5	334.82	3.7701	8.16E-05	0.99992	0.00016318	0.0008228	FALSE
HGLibA_45503	SLIRP	75.429/72.48/57.383	4.5783/1.0573/112.47	72.48	4.5783	-3.7194	118.3	345.8	3.7694	8.18E-05	0.99992	0.00016364	0.00082484	FALSE
HGLibA_37114	PLEKHG4B	60.5/36.24/61.062	1.5261/9.5157/2.0449	60.5	2.0449	-4.3361	294.44	276.23	3.7692	8.19E-05	0.99992	0.00016378	0.00082535	FALSE
HGLibA_12832	DEFB106A	121.79/61.989/83.868	3.0522/268.56/8.1795	83.868	8.1795	-3.2087	958.25	414.76	3.7691	8.19E-05	0.99992	0.00016384	0.00082555	FALSE
HGLibA_42077	RPS15	66/81.063/36.048	3.0522/14.802/1.0224	66	3.0522	-4.0474	562	307.77	3.768	8.23E-05	0.99992	0.00016458	0.00082891	FALSE
HGLibA_53788	VPS39	96.643/124.93/133.16	42.731/16.917/26.583	124.93	26.583	-2.1908	433.97	682.64	3.7668	8.27E-05	0.99992	0.00016534	0.00083241	FALSE
HGLibA_29749	MPP2	62.857/37.194/60.326	149.56/1.0573/2.0449	60.326	2.0449	-4.332	270.75	275.24	3.7651	8.32E-05	0.99992	0.00016649	0.00083798	FALSE
HGLibA_01110	AFF2	111.57/75.341/104.47	16.787/1.0573/72.593	104.47	16.787	-2.5679	449.4	545.67	3.7649	8.33E-05	0.99992	0.00016665	0.00083846	FALSE
HGLibA_17429	FGFBP2	372.43/433.93/541.46	218.23/1445.3/189.15	433.93	218.23	-0.9883	7672.8	3283.1	3.7644	8.35E-05	0.99992	0.00016696	0.00083979	FALSE
HGLibA_30501	MTTP	206.64/207.9/195.69	71.727/32.776/147.23	206.64	71.727	-1.5136	60.775	1284.8	3.764	8.36E-05	0.99992	0.00016721	0.00084092	FALSE
HGLibA_56642	ZNF729	56.572/45.777/57.383	1.5261/0/27.606	56.572	1.5261	-4.5104	58.595	254.14	3.7638	8.37E-05	0.99992	0.00016736	0.00084147	FALSE
HGLibA_45713	SMG9	51.857/43.869/58.854	0/9.5157/0	51.857	0	-5.724	56.384	228.14	3.7635	8.38E-05	0.99992	0.00016752	0.00084217	FALSE
HGLibA_45610	SMARCA5	175.22/166.89/141.99	404.42/34.891/49.077	166.89	49.077	-1.7453	344.82	981.88	3.7601	8.49E-05	0.99992	0.00016985	0.00085243	FALSE
HGLibA_53239	USP17L1P	113.14/161.17/150.08	65.622/15.86/39.875	150.08	39.875	-1.886	743.65	859.22	3.7601	8.49E-05	0.99992	0.00016986	0.00085243	FALSE
HGLibA_38030	PPP1R13B	84.858/100.14/94.903	560.08/12.688/11.247	94.903	12.688	-2.8087	64.15	483.96	3.7598	8.50E-05	0.99991	0.00017004	0.0008532	FALSE
HGLibA_40255	RAPGEF4	120.21/130.65/115.5	24.418/228.38/17.381	120.21	24.418	-2.2537	65.598	650.5	3.7596	8.51E-05	0.99991	0.0001702	0.00085385	FALSE
HGLibA_48429	TAS2R8	157.93/132.56/121.39	22.892/30.662/140.07	132.56	30.662	-2.0767	384.19	735.3	3.7594	8.52E-05	0.99991	0.00017035	0.00085443	FALSE
HGLibA_27191	LRIT3	102.14/77.248/51.498	6.1044/3.1719/205.51	77.248	6.1044	-3.4613	641.43	374.36	3.759	8.53E-05	0.99991	0.00017063	0.00085555	FALSE
HGLibA_33889	OR2T6	113.93/115.4/97.846	21.365/1.0573/147.23	113.93	21.365	-2.3614	130.42	608.2	3.7589	8.53E-05	0.99991	0.00017064	0.00085555	FALSE
HGLibA_08429	CD68	152.43/104.91/126.54	582.97/27.49/27.606	126.54	27.606	-2.1565	569.18	693.65	3.7586	8.54E-05	0.99991	0.00017087	0.00085648	FALSE
HGLibA_19562	GNPAT	146.14/156.4/139.78	4.5783/561.43/37.83	146.14	37.83	-1.922	72.888	831.03	3.7579	8.57E-05	0.99991	0.00017136	0.00085862	FALSE
HGLibA_31874	NGFR	195.64/236.51/245.72	45.783/89.871/620.62	236.51	89.871	-1.3861	877.51	1523.2	3.7573	8.59E-05	0.99991	0.00017175	0.00086038	FALSE
HGLibA_28235	MAP7D1	181.5/165.94/150.08	428.84/48.636/37.83	165.94	48.636	-1.7499	246.86	974.83	3.7572	8.59E-05	0.99991	0.0001718	0.00086053	FALSE
HGLibA_50780	TNFRSF25	118.64/93.461/114.03	112.93/12.688/21.471	114.03	21.471	-2.3559	222.2	608.87	3.7566	8.61E-05	0.99991	0.00017225	0.0008626	FALSE
HGLibA_10322	CNNM4	89.572/94.415/70.625	56.466/10.573/4.0897	89.572	10.573	-2.9683	191.21	450.25	3.7561	8.63E-05	0.99991	0.00017259	0.00086408	FALSE
HGLibA_40912	RFC4	120.21/127.79/119.92	42.731/3.1719/24.538	120.21	24.538	-2.2468	28.761	650.5	3.7548	8.67E-05	0.99991	0.00017349	0.00086846	FALSE
HGLibA_07670	CCDC160	44/62.943/51.498	0/0/22.493	51.498	0	-5.7142	93.604	226.18	3.7546	8.68E-05	0.99991	0.0001736	0.0008688	FALSE
HGLibA_22196	HSD17B6	37.714/51.499/52.233	0/12.688/0	51.499	0	-5.7142	95.274	226.19	3.7547	8.68E-05	0.99991	0.00017358	0.0008688	FALSE
HGLibA_29302	MIS12	134.36/136.38/120.65	164.82/31.719/23.516	134.36	31.719	-2.0486	95.968	747.82	3.7546	8.68E-05	0.99991	0.00017362	0.0008688	FALSE
HGLibA_22073	HRAS	152.43/129.7/147.87	54.94/23.261/38.852	147.87	38.852	-1.9013	175.48	843.39	3.7545	8.69E-05	0.99991	0.0001737	0.00086904	FALSE
HGLibA_33311	OGFOD2	51.857/53.406/51.498	0/1.0573/24.538	51.857	1.0573	-4.6833	1.2641	228.14	3.7541	8.70E-05	0.99991	0.00017394	0.00086999	FALSE
HGLibA_38110	PPP1R3E	113.14/149.73/158.91	13.735/163.88/39.875	149.73	39.875	-1.8827	711.34	856.7	3.7536	8.71E-05	0.99991	0.0001743	0.00087162	FALSE
HGLibA_24544	KDSR	173.64/147.82/149.34	39.679/16.917/90.996	149.34	39.679	-1.8859	296.42	853.94	3.7532	8.73E-05	0.99991	0.00017456	0.00087274	FALSE
HGLibA_04966	BTN2A2	233.36/185.97/212.61	575.34/38.063/75.66	212.61	75.66	-1.4784	570.16	1331.7	3.7528	8.74E-05	0.99991	0.00017484	0.00087393	FALSE
HGLibA_07890	CCDC84	207.43/195.5/187.6	65.622/128.99/54.189	195.5	65.622	-1.5605	102.36	1198.2	3.7523	8.76E-05	0.99991	0.00017525	0.0008757	FALSE
HGLibA_33516	OR10H4	80.143/70.572/107.41	4.5783/58.152/7.157	80.143	7.157	-3.3144	417.52	391.93	3.7518	8.78E-05	0.99991	0.00017557	0.00087702	FALSE
HGLibA_26021	LAPTM5	216.86/171.66/245.72	30.522/78.241/220.85	216.86	78.241	-1.4591	1437.7	1365.4	3.7514	8.79E-05	0.99991	0.00017582	0.00087816	FALSE
HGLibA_01861	ANAPC1	96.643/74.387/91.96	1.5261/11.63/183.02	91.96	11.63	-2.8797	165.37	465.29	3.7513	8.80E-05	0.99991	0.00017591	0.00087849	FALSE
HGLibA_18927	GEMIN8	98.215/93.461/86.81	10.683/82.47/12.269	93.461	12.269	-2.8316	33.415	474.79	3.7505	8.83E-05	0.99991	0.0001765	0.00088114	FALSE
HGLibA_48639	TBRG4	283.64/283.24/369.31	111.41/119.48/171.77	283.64	119.48	-1.2404	3669.5	1916.2	3.7504	8.83E-05	0.99991	0.00017657	0.0008814	FALSE
HGLibA_49138	TFB1M	506/411.04/434.79	219.76/89.871/1048	434.79	219.76	-0.98115	2817.9	3291.4	3.7481	8.91E-05	0.99991	0.0001782	0.00088828	FALSE
HGLibA_27538	LSM3	51.072/61.036/59.59	1.5261/79.298/2.0449	59.59	2.0449	-4.3146	37.327	271.07	3.7477	8.92E-05	0.99991	0.00017848	0.00088948	FALSE
HGLibA_54281	WFIKKN1	242.79/170.71/244.98	125.14/94.1/87.929	242.79	94.1	-1.3581	2600	1574.4	3.7473	8.94E-05	0.99991	0.00017876	0.00089076	FALSE
HGLibA_18046	FRS2	156.36/184.06/194.96	167.87/59.209/50.099	184.06	59.209	-1.6199	443.07	1110.6	3.7465	8.97E-05	0.99991	0.0001793	0.00089313	FALSE
HGLibA_29753	MPP3	473/435.83/498.06	154.14/246.35/750.46	473	246.35	-0.93833	1004.6	3662.9	3.745	9.02E-05	0.99991	0.00018042	0.00089783	FALSE
HGLibA_51549	TRIM56	142.22/176.43/220.7	54.94/40.178/223.91	176.43	54.94	-1.6653	1565.4	1052.9	3.7441	9.05E-05	0.99991	0.00018102	0.00090053	FALSE
HGLibA_18926	GEMIN8	113.93/154.5/115.5	68.675/14.802/22.493	115.5	22.493	-2.31	761.53	618.72	3.7439	9.06E-05	0.99991	0.00018121	0.0009012	FALSE
HGLibA_15868	F2RL2	119.43/153.54/139.78	105.3/34.891/32.718	139.78	34.891	-1.9717	301.78	785.86	3.7424	9.11E-05	0.99991	0.00018226	0.00090585	FALSE
HGLibA_06320	C4orf32	338.64/284.2/364.16	1665/48.636/155.41	338.64	155.41	-1.1187	1807.8	2397.8	3.742	9.13E-05	0.99991	0.00018255	0.000907	FALSE
HGLibA_11915	CXorf30	133.57/171.66/151.55	41.205/12.688/138.03	151.55	41.205	-1.8538	363.86	869.81	3.7418	9.13E-05	0.99991	0.00018268	0.00090749	FALSE
HGLibA_25642	KRTAP13-1	157.14/145.91/186.86	44.257/8.4584/64.413	157.14	44.257	-1.805	504.68	910.33	3.7417	9.14E-05	0.99991	0.00018275	0.00090771	FALSE
HGLibA_49402	THSD4	198/194.55/175.83	146.51/57.094/65.436	194.55	65.436	-1.5575	181.23	1190.8	3.7416	9.14E-05	0.99991	0.00018285	0.00090806	FALSE
HGLibA_25354	KPNA1	432.93/343.33/450.24	172.45/218.86/415.11	432.93	218.86	-0.98087	4164.3	3273.5	3.7415	9.15E-05	0.99991	0.00018293	0.00090827	FALSE
HGLibA_53726	VPREB3	50.286/64.85/69.154	3.0522/1.0573/94.064	64.85	3.0522	-4.0224	115.32	301.12	3.7415	9.15E-05	0.99991	0.00018295	0.00090831	FALSE
HGLibA_45315	SLC6A19	162.64/206.95/153.76	47.309/250.58/39.875	162.64	47.309	-1.7602	1021	950.55	3.7411	9.16E-05	0.99991	0.00018325	0.00090971	FALSE
HGLibA_47655	STX6	122.57/80.109/119.18	24.418/20.089/220.85	119.18	24.418	-2.2413	769.02	643.5	3.7392	9.23E-05	0.99991	0.00018462	0.00091581	FALSE
HGLibA_54448	WWOX	158.72/203.13/218.5	39.679/196.66/70.548	203.13	70.548	-1.5125	1104.5	1257.4	3.7391	9.23E-05	0.99991	0.00018466	0.00091593	FALSE
HGLibA_06964	CADM1	80.929/86.785/75.039	7.6305/5.2865/71.57	80.929	7.6305	-3.2469	34.49	396.72	3.739	9.24E-05	0.99991	0.00018479	0.00091648	FALSE
HGLibA_25713	KRTAP21-3	131.22/130.65/148.61	30.522/17.974/208.58	131.22	30.522	-2.0685	151.41	725.95	3.7387	9.25E-05	0.99991	0.00018496	0.00091727	FALSE
HGLibA_31889	NHLH1	176/161.17/198.63	54.94/37.006/137.01	176	54.94	-1.6618	366.07	1049.7	3.7366	9.33E-05	0.99991	0.00018652	0.0009238	FALSE
HGLibA_36015	PEBP4	131.22/122.07/111.82	25.944/114.19/22.493	122.07	25.944	-2.1915	94.312	663.11	3.7358	9.36E-05	0.99991	0.0001871	0.00092631	FALSE
HGLibA_48009	SYNJ2BP	201.14/172.62/203.78	477.67/5.2865/69.525	201.14	69.525	-1.5192	410.39	1241.9	3.7349	9.39E-05	0.99991	0.00018777	0.00092956	FALSE
HGLibA_49666	TLR9	93.501/85.831/83.132	9.1566/9.5157/266.85	85.831	9.5157	-3.0457	33.051	426.91	3.734	9.42E-05	0.99991	0.00018849	0.00093262	FALSE
HGLibA_32991	NUDT8	117.86/92.507/78.718	12.209/245.29/11.247	92.507	12.209	-2.8236	416.4	468.75	3.7334	9.45E-05	0.99991	0.00018892	0.00093458	FALSE
HGLibA_23760	ITGAM	58.929/74.387/45.612	0/107.85/2.0449	58.929	2.0449	-4.2988	208.15	267.34	3.7319	9.50E-05	0.9999	0.00019004	0.00093917	FALSE
HGLibA_44888	SLC2A7	153.22/141.14/125.07	27.47/35.948/167.68	141.14	35.948	-1.9438	202.11	795.51	3.7305	9.56E-05	0.9999	0.00019111	0.00094391	FALSE
HGLibA_11207	CRNN	232.57/205.04/281.03	88.514/53.923/331.27	232.57	88.514	-1.3837	1553	1491.3	3.7304	9.56E-05	0.9999	0.00019115	0.000944	FALSE
HGLibA_52624	UBE2K	322.14/340.46/389.18	157.19/99.387/232.09	340.46	157.19	-1.1101	1354.2	2414.1	3.7302	9.57E-05	0.9999	0.00019135	0.00094485	FALSE
HGLibA_12910	DEFB136	223.14/195.5/171.41	18.313/402.83/66.458	195.5	66.458	-1.5425	672.16	1198.2	3.7281	9.65E-05	0.9999	0.00019292	0.00095207	FALSE
HGLibA_12782	DEDD2	108.43/103.95/80.189	10.683/245.29/17.381	103.95	17.381	-2.5134	292.35	542.3	3.7278	9.66E-05	0.9999	0.00019318	0.00095323	FALSE
HGLibA_29548	MMRN2	348.07/282.29/340.62	77.831/1158.8/157.45	340.62	157.45	-1.1083	1729	2415.5	3.7269	9.69E-05	0.9999	0.00019388	0.00095632	FALSE
HGLibA_47609	STT3B	188.57/125.89/173.62	86.988/53.923/36.808	173.62	53.923	-1.6688	1251.1	1031.9	3.7263	9.72E-05	0.9999	0.0001943	0.00095801	FALSE
HGLibA_24144	KCNA7	112.36/111.58/115.5	1.5261/337.28/21.471	112.36	21.471	-2.3347	5.2447	597.71	3.723	9.84E-05	0.9999	0.00019687	0.00096957	FALSE
HGLibA_33211	OAT	82.5/71.526/87.546	0/8.4584/19.426	82.5	8.4584	-3.1421	72.946	406.35	3.7228	9.85E-05	0.9999	0.00019702	0.00096986	FALSE
HGLibA_53710	VNN1	227.07/226.98/228.06	85.462/60.266/216.76	227.07	85.462	-1.3994	0.49314	1446.9	3.7228	9.85E-05	0.9999	0.00019701	0.00096986	FALSE
HGLibA_54616	XYLB	216.86/177.38/250.13	38.153/79.298/170.75	216.86	79.298	-1.44	1332.6	1365.4	3.7228	9.85E-05	0.9999	0.00019701	0.00096986	FALSE
HGLibA_22517	ICOSLG	128.86/90.6/87.546	140.4/11.63/7.157	90.6	11.63	-2.8584	736.5	456.71	3.7224	9.87E-05	0.9999	0.00019731	0.000971	FALSE
HGLibA_48281	TAL2	267.14/240.33/249.4	83.936/1340.7/99.176	249.4	99.176	-1.3217	198.62	1628.7	3.7223	9.87E-05	0.9999	0.00019743	0.0009715	FALSE
HGLibA_51161	TPP2	144.57/130.65/123.59	12.209/84.584/30.673	130.65	30.673	-2.0554	121.77	722.06	3.7223	9.87E-05	0.9999	0.00019745	0.00097153	FALSE
HGLibA_50533	TMEM87B	91.929/90.6/98.581	12.209/819.41/9.2019	91.929	12.209	-2.8146	23.009	465.1	3.7211	9.92E-05	0.9999	0.00019834	0.00097532	FALSE
HGLibA_09385	CHD1L	143.79/134.47/99.317	30.522/187.14/32.718	134.47	32.718	-2.0064	661.25	748.59	3.72	9.96E-05	0.9999	0.00019918	0.000979	FALSE
HGLibA_19498	GNB4	219.22/112.53/239.1	80.884/25.375/281.17	219.22	80.884	-1.4273	5888	1384.1	3.7183	0.00010029	0.9999	0.00020059	0.00098515	FALSE
HGLibA_24765	KIAA1467	91.929/99.183/86.075	3.0522/13.745/12.269	91.929	12.269	-2.8081	43.446	465.1	3.7181	0.00010038	0.9999	0.00020076	0.00098593	FALSE
HGLibA_35915	PDLIM4	106.86/133.52/122.12	15.261/26.433/113.49	122.12	26.433	-2.1661	181.41	663.46	3.7177	0.00010054	0.9999	0.00020107	0.00098729	FALSE
HGLibA_02099	ANKRD42	88/92.507/77.982	10.683/5.2865/239.25	88	10.683	-2.9294	60.338	440.42	3.7166	0.00010095	0.9999	0.0002019	0.00099105	FALSE
HGLibA_29618	MOCS3	153.22/144.01/186.86	35.1/243.18/42.942	153.22	42.942	-1.8113	608.49	881.83	3.7137	0.00010211	0.9999	0.00020421	0.0010013	FALSE
HGLibA_30250	MSS51	194.86/222.21/150.81	86.988/66.61/48.054	194.86	66.61	-1.5345	1343.9	1193.2	3.7128	0.0001025	0.9999	0.000205	0.0010047	FALSE
HGLibA_23004	IL17RA	196.43/281.34/262.64	148.03/107.85/25.561	262.64	107.85	-1.2763	2366.6	1738.6	3.7123	0.00010268	0.9999	0.00020536	0.0010062	FALSE
HGLibA_16989	FBXL17	69.929/60.082/77.982	4.5783/1.0573/33.74	69.929	4.5783	-3.6685	80.909	330.72	3.7117	0.00010292	0.9999	0.00020584	0.0010083	FALSE
HGLibA_50981	TOMM70A	117.07/71.526/111.09	0/21.146/57.256	111.09	21.146	-2.3395	800.47	589.27	3.7109	0.00010327	0.9999	0.00020654	0.0010114	FALSE
HGLibA_09677	CIAO1	133.57/159.26/153.02	36.627/212.52/42.942	153.02	42.942	-1.8095	208.63	880.43	3.7102	0.00010356	0.9999	0.00020712	0.001014	FALSE
HGLibA_23537	IQGAP3	151.64/175.48/164.06	10.683/144.85/49.077	164.06	49.077	-1.7208	142.26	960.94	3.7093	0.00010391	0.9999	0.00020783	0.0010173	FALSE
HGLibA_07392	CBFB	208.22/206.95/246.45	25.944/90.928/74.637	208.22	74.637	-1.4678	731.86	1297.1	3.7089	0.00010408	0.9999	0.00020816	0.0010187	FALSE
HGLibA_13873	DPP4	95.858/75.341/94.903	13.735/12.688/346.6	94.903	13.735	-2.7023	191.79	483.96	3.7084	0.00010428	0.9999	0.00020857	0.0010204	FALSE
HGLibA_24062	KAT6B	405.43/387.2/418.6	57.992/201.95/613.46	405.43	201.95	-1.0019	253.02	3012	3.7077	0.00010458	0.9999	0.00020916	0.0010229	FALSE
HGLibA_52721	UBN1	86.429/146.87/147.14	39.679/738/10.224	146.87	39.679	-1.862	1826.4	836.2	3.7072	0.00010478	0.9999	0.00020956	0.0010243	FALSE
HGLibA_38255	PQLC2	256.93/283.24/258.22	38.153/210.4/105.31	258.22	105.31	-1.2859	313.83	1701.8	3.7067	0.00010498	0.9999	0.00020996	0.0010261	FALSE
HGLibA_42951	SCLT1	51.857/49.591/32.37	0/3.1719/0	49.591	0	-5.6608	150.86	215.85	3.7067	0.000105	0.99989	0.00021001	0.0010263	FALSE
HGLibA_54083	WDR38	68.358/63.897/68.418	3.0522/4.2292/20.449	68.358	4.2292	-3.7294	9.9513	321.5	3.706	0.00010529	0.99989	0.00021059	0.0010286	FALSE
HGLibA_51857	TSHB	80.929/45.777/63.269	3.0522/39.12/0	63.269	3.0522	-3.9873	308.93	292.01	3.7044	0.00010593	0.99989	0.00021186	0.0010342	FALSE
HGLibA_12756	DDX59	49.5/20.981/55.912	0/0/24.538	49.5	0	-5.6582	427.23	215.36	3.7043	0.00010597	0.99989	0.00021194	0.0010343	FALSE
HGLibA_33810	OR2J2	58.143/67.711/69.154	0/40.178/4.0897	67.711	4.0897	-3.7549	46.816	317.72	3.7036	0.00010627	0.99989	0.00021253	0.0010368	FALSE
HGLibA_34037	OR4L1	220/229.84/225.85	85.462/81.412/217.78	225.85	85.462	-1.3916	25.062	1437.1	3.7033	0.00010639	0.99989	0.00021279	0.0010379	FALSE
HGLibA_33349	OLFM3	393.65/365.26/568.68	540.24/93.043/194.26	393.65	194.26	-1.0151	15722	2901.5	3.7015	0.00010716	0.99989	0.00021431	0.0010444	FALSE
HGLibA_55708	ZNF273	93.501/86.785/100.05	67.149/3.1719/13.292	93.501	13.292	-2.7252	44.014	475.04	3.7004	0.00010765	0.99989	0.0002153	0.0010489	FALSE
HGLibA_32765	NSMCE1	124.14/173.57/172.15	1.5261/53.923/158.48	172.15	53.923	-1.6565	1153.3	1020.9	3.7003	0.00010769	0.99989	0.00021538	0.0010492	FALSE
HGLibA_18299	G3BP1	233.36/241.28/315.61	173.98/80.355/95.086	241.28	95.086	-1.3343	2793.5	1562.1	3.699	0.00010823	0.99989	0.00021647	0.0010539	FALSE
HGLibA_30350	MTF1	85.643/94.415/124.33	654.7/13.745/8.1795	94.415	13.745	-2.694	485.94	480.85	3.6975	0.00010885	0.99989	0.0002177	0.0010594	FALSE
HGLibA_33350	OLFM3	127.29/114.44/165.53	15.261/29.605/412.04	127.29	29.605	-2.0676	813.71	698.8	3.6969	0.00010912	0.99989	0.00021825	0.0010616	FALSE
HGLibA_34614	ORC5	123.36/97.276/139.04	114.46/9.5157/27.606	123.36	27.606	-2.1201	463.17	671.88	3.6963	0.00010938	0.99989	0.00021876	0.0010638	FALSE
HGLibA_41758	ROMO1	109.21/146.87/110.35	6.1044/21.146/128.83	110.35	21.146	-2.33	667.32	584.39	3.6959	0.00010957	0.99989	0.00021913	0.0010652	FALSE
HGLibA_02691	ARGFX	160.29/194.55/188.33	74.779/5.2865/63.391	188.33	63.391	-1.556	412.66	1143.1	3.6955	0.00010973	0.99989	0.00021945	0.0010664	FALSE
HGLibA_45366	SLC7A4	121/114.44/122.12	9.1566/26.433/74.637	121	26.433	-2.1529	22.139	655.83	3.6954	0.00010978	0.99989	0.00021956	0.0010668	FALSE
HGLibA_32174	NME8	49.5/54.36/41.198	0/1.0573/8.1795	49.5	1.0573	-4.6175	46.271	215.36	3.6948	0.00011004	0.99989	0.00022007	0.0010689	FALSE
HGLibA_04579	BLVRB	69.143/55.314/90.489	4.5783/30.662/1.0224	69.143	4.5783	-3.6524	323.45	326.1	3.6937	0.00011052	0.99989	0.00022104	0.0010727	FALSE
HGLibA_06477	C6orf222	69.143/80.109/58.854	4.5783/47.579/4.0897	69.143	4.5783	-3.6524	113.06	326.1	3.6937	0.00011052	0.99989	0.00022104	0.0010727	FALSE
HGLibA_13492	DNAH6	69.143/83.924/50.762	4.5783/0/149.27	69.143	4.5783	-3.6524	278.17	326.1	3.6937	0.00011052	0.99989	0.00022104	0.0010727	FALSE
HGLibA_46015	SNUPN	65.215/74.387/88.282	1.5261/11.63/6.1346	74.387	6.1346	-3.4014	138.6	357.17	3.693	0.00011083	0.99989	0.00022166	0.0010752	FALSE
HGLibA_15933	FADS1	189.36/244.14/237.62	93.092/180.8/50.099	237.62	93.092	-1.3426	1186.1	1532.3	3.6923	0.00011111	0.99989	0.00022223	0.0010776	FALSE
HGLibA_04859	BSCL2	164.22/158.31/216.29	24.418/49.693/289.35	164.22	49.693	-1.7045	1373.3	962.1	3.6923	0.00011113	0.99989	0.00022226	0.0010777	FALSE
HGLibA_02023	ANKRD2	87.215/74.387/83.868	314.38/9.5157/2.0449	83.868	9.5157	-3.0127	50.541	414.76	3.6912	0.0001116	0.99989	0.00022319	0.0010818	FALSE
HGLibA_45333	SLC6A6	51.857/88.692/83.868	0/9.5157/156.43	83.868	9.5157	-3.0127	523.97	414.76	3.6912	0.0001116	0.99989	0.00022319	0.0010818	FALSE
HGLibA_16455	FAM210B	73.072/49.591/67.683	0/4.2292/54.189	67.683	4.2292	-3.7153	178.17	317.56	3.6903	0.00011198	0.99989	0.00022397	0.0010851	FALSE
HGLibA_40429	RBBP4	71.5/27.657/100.79	9.1566/5.2865/4.0897	71.5	5.2865	-3.5277	1390	339.99	3.6903	0.000112	0.99989	0.00022399	0.0010852	FALSE
HGLibA_05628	C19orf10	81.715/90.6/123.59	459.36/5.2865/12.269	90.6	12.269	-2.7873	583.79	456.71	3.6896	0.00011232	0.99989	0.00022464	0.0010877	FALSE
HGLibA_43624	SESN3	307.22/242.24/278.09	1393.3/102.56/118.6	278.09	118.6	-1.2225	1066.9	1868.8	3.6892	0.00011247	0.99989	0.00022494	0.0010889	FALSE
HGLibA_04037	B4GALT6	74.643/112.53/100.79	16.787/40.178/3.0673	100.79	16.787	-2.5167	410.77	521.75	3.6888	0.00011265	0.99989	0.0002253	0.0010906	FALSE
HGLibA_50566	TMEM97	80.929/134.47/78.718	38.153/8.4584/3.0673	80.929	8.4584	-3.1147	1435.7	396.72	3.6882	0.00011292	0.99989	0.00022585	0.0010928	FALSE
HGLibA_38629	PRMT5	67.572/67.711/66.211	4.5783/4.2292/2.0449	67.572	4.2292	-3.7129	0.93524	316.91	3.6877	0.00011312	0.99989	0.00022625	0.0010943	FALSE
HGLibA_38353	PRCC	69.929/79.156/77.247	33.574/0/7.157	77.247	7.157	-3.2619	28.596	374.35	3.6877	0.00011317	0.99989	0.00022633	0.0010944	FALSE
HGLibA_30403	MTL5	132.79/104.91/133.16	112.93/14.802/32.718	132.79	32.718	-1.9883	388.76	736.86	3.6875	0.00011322	0.99989	0.00022643	0.0010948	FALSE
HGLibA_42027	RPP21	99.786/83.924/185.39	15.261/109.96/16.359	99.786	16.359	-2.5376	3789.9	515.27	3.6874	0.00011328	0.99989	0.00022657	0.0010953	FALSE
HGLibA_08140	CCPG1	105.29/120.16/114.77	6.1044/30.662/23.516	114.77	23.516	-2.2394	59.502	613.79	3.6872	0.00011336	0.99989	0.00022673	0.001096	FALSE
HGLibA_28601	MCM10	81.715/80.109/73.568	189.24/3.1719/8.1795	80.109	8.1795	-3.1434	22.682	391.72	3.6869	0.00011349	0.99989	0.00022698	0.001097	FALSE
HGLibA_52131	TTC39A	92.715/103.95/139.78	18.313/90.928/6.1346	103.95	18.313	-2.4421	704.95	542.3	3.6863	0.00011376	0.99989	0.00022753	0.0010994	FALSE
HGLibA_03517	ATL2	196.43/185.97/197.16	94.618/24.318/68.503	196.43	68.503	-1.5062	54.991	1205.3	3.6848	0.00011445	0.99989	0.00022889	0.001105	FALSE
HGLibA_13996	DSC3	168.14/166.89/189.07	332.69/33.834/52.144	168.14	52.144	-1.6703	219.73	991.13	3.6847	0.00011448	0.99989	0.00022895	0.0011052	FALSE
HGLibA_27541	LSM4	48.715/41.008/54.44	0/0/69.525	48.715	0	-5.6356	46.086	211.14	3.6842	0.00011471	0.99989	0.00022943	0.001107	FALSE
HGLibA_47780	SUMO2	162.64/156.4/188.33	100.72/8.4584/49.077	162.64	49.077	-1.7083	349.47	950.55	3.6837	0.00011494	0.99989	0.00022988	0.0011088	FALSE
HGLibA_05465	C16orf59	169.72/171.66/192.75	114.46/13.745/54.189	171.66	54.189	-1.6455	224.2	1017.3	3.6832	0.00011514	0.99988	0.00023028	0.0011104	FALSE
HGLibA_33450	OPRL1	139.86/116.35/114.03	24.418/337.28/22.493	116.35	24.418	-2.2069	279.02	624.41	3.6825	0.00011547	0.99988	0.00023094	0.001113	FALSE
HGLibA_09977	CLEC3B	216.86/144.01/158.91	149.56/32.776/47.032	158.91	47.032	-1.7352	1790.2	923.18	3.6822	0.0001156	0.99988	0.00023119	0.0011141	FALSE
HGLibA_33463	OR10A3	116.29/43.869/103.73	18.313/3.1719/120.65	103.73	18.313	-2.439	1870.5	540.86	3.6817	0.00011583	0.99988	0.00023167	0.0011162	FALSE
HGLibA_00508	ACP1	155.57/132.56/129.48	19.839/32.776/164.61	132.56	32.776	-1.9834	269.49	735.3	3.681	0.00011616	0.99988	0.00023232	0.0011191	FALSE
HGLibA_04731	BPIFB6	113.93/93.461/117.71	6.1044/23.261/200.4	113.93	23.261	-2.2441	216.62	608.2	3.6807	0.0001163	0.99988	0.00023261	0.0011203	FALSE
HGLibA_16045	FAM117B	165.79/102.04/126.54	311.33/7.4011/29.651	126.54	29.651	-2.0569	1070.2	693.65	3.6804	0.00011644	0.99988	0.00023288	0.0011215	FALSE
HGLibA_20408	GSDMB	42.429/53.406/48.555	135.82/0/0	48.555	0	-5.631	30.532	210.28	3.6801	0.00011658	0.99988	0.00023317	0.0011224	FALSE
HGLibA_43368	SEMA6B	51.072/40.055/48.555	0/0/3.0673	48.555	0	-5.631	39.295	210.28	3.6801	0.00011658	0.99988	0.00023317	0.0011224	FALSE
HGLibA_40435	RBBP6	153.22/142.1/186.86	184.66/33.834/43.965	153.22	43.965	-1.7781	627.88	881.83	3.6793	0.00011695	0.99988	0.00023389	0.0011255	FALSE
HGLibA_41696	RNF7	100.57/129.7/119.18	25.944/22.203/100.2	119.18	25.944	-2.1572	228.48	643.5	3.6783	0.00011739	0.99988	0.00023479	0.001129	FALSE
HGLibA_15181	ENPP6	101.36/49.591/99.317	115.98/1.0573/16.359	99.317	16.359	-2.5308	1238.4	512.25	3.6775	0.00011777	0.99988	0.00023554	0.0011321	FALSE
HGLibA_14260	DYNLRB1	150.86/146.87/175.09	42.731/40.178/295.48	150.86	42.731	-1.796	301.61	864.83	3.6771	0.00011794	0.99988	0.00023589	0.0011336	FALSE
HGLibA_15243	EPB41L1	246.72/193.6/255.28	35.1/99.387/335.36	246.72	99.387	-1.3031	1447.5	1606.6	3.6756	0.00011863	0.99988	0.00023726	0.0011392	FALSE
HGLibA_19090	GIMAP8	143/85.831/75.039	6.1044/10.573/144.16	85.831	10.573	-2.9074	1692.4	426.91	3.6754	0.00011874	0.99988	0.00023748	0.0011401	FALSE
HGLibA_35666	PCSK1	185.43/184.06/239.83	39.679/62.381/116.56	185.43	62.381	-1.5565	1480.7	1121	3.6752	0.00011882	0.99988	0.00023763	0.0011408	FALSE
HGLibA_51284	TRAM1L1	48.715/56.267/35.313	0/1.0573/3.0673	48.715	1.0573	-4.5948	118.33	211.14	3.6746	0.00011912	0.99988	0.00023823	0.0011433	FALSE
HGLibA_26080	LBP	330.79/295.64/328.85	85.462/152.25/372.16	328.85	152.25	-1.1059	553.26	2310.3	3.6741	0.00011935	0.99988	0.00023869	0.0011452	FALSE
HGLibA_51095	TP73	440.79/413.9/398.74	846.99/131.11/209.6	413.9	209.6	-0.97826	476.43	3092.1	3.674	0.00011937	0.99988	0.00023874	0.0011454	FALSE
HGLibA_53155	UROD	73.072/61.989/44.141	3.0522/0/11.247	61.989	3.0522	-3.9583	220.7	284.7	3.674	0.00011939	0.99988	0.00023878	0.0011454	FALSE
HGLibA_02025	ANKRD2	125.71/156.4/167	106.83/9.5157/46.009	156.4	46.009	-1.7434	527.04	904.95	3.67	0.0001213	0.99988	0.00024259	0.0011613	FALSE
HGLibA_38419	PRDX5	121.79/89.646/127.27	22.892/27.49/187.1	121.79	27.49	-2.1076	531.55	661.17	3.6695	0.00012151	0.99988	0.00024302	0.0011629	FALSE
HGLibA_00796	ADAMTS12	66.786/54.36/66.947	10.683/4.2292/4.0897	66.786	4.2292	-3.6963	77.218	312.33	3.6694	0.00012157	0.99988	0.00024314	0.0011634	FALSE
HGLibA_39616	PVR	290.72/269.89/286.92	125.14/105.73/252.54	286.92	125.14	-1.1906	152.12	1944.1	3.669	0.00012175	0.99988	0.0002435	0.0011645	FALSE
HGLibA_50941	TOE1	102.14/155.45/133.89	3.0522/33.834/155.41	133.89	33.834	-1.9533	736.38	744.58	3.6679	0.00012226	0.99988	0.00024453	0.0011687	FALSE
HGLibA_26121	LCE2B	139.86/115.4/113.29	39.679/24.318/18.404	115.4	24.318	-2.2008	301.41	618.01	3.6672	0.0001226	0.99988	0.0002452	0.0011714	FALSE
HGLibA_43267	SECISBP2L	190.14/179.29/194.22	50.361/114.19/65.436	190.14	65.436	-1.5246	67.185	1157	3.6664	0.00012299	0.99988	0.00024599	0.0011747	FALSE
HGLibA_52216	TTLL9	88/93.461/69.89	186.18/11.63/3.0673	88	11.63	-2.8169	178.91	440.42	3.6663	0.00012306	0.99988	0.00024612	0.0011752	FALSE
HGLibA_44370	SLC12A5	58.143/40.055/56.647	19.839/2.1146/0	56.647	2.1146	-4.2101	138.78	254.56	3.6659	0.00012324	0.99988	0.00024648	0.0011764	FALSE
HGLibA_08670	CDH24	108.43/156.4/153.02	44.257/26.433/80.772	153.02	44.257	-1.7669	999.96	880.43	3.6658	0.00012328	0.99988	0.00024655	0.0011765	FALSE
HGLibA_08730	CDK12	90.358/113.49/90.489	3.0522/12.688/20.449	90.489	12.688	-2.7407	264.5	456.02	3.6658	0.00012328	0.99988	0.00024655	0.0011765	FALSE
HGLibA_32237	NOC3L	134.36/185.01/153.02	44.257/76.126/13.292	153.02	44.257	-1.7669	685.94	880.43	3.6658	0.00012328	0.99988	0.00024655	0.0011765	FALSE
HGLibA_50940	TOE1	115.5/87.739/143.46	24.418/256.93/9.2019	115.5	24.418	-2.1964	776.16	618.72	3.6653	0.00012352	0.99988	0.00024705	0.0011785	FALSE
HGLibA_22910	IK	113.14/71.526/85.339	41.205/10.573/0	85.339	10.573	-2.8992	481.94	423.86	3.6646	0.00012388	0.99988	0.00024776	0.0011813	FALSE
HGLibA_22872	IGLON5	47.929/47.684/49.291	122.09/0/0	47.929	0	-5.6126	0.95718	206.93	3.6638	0.00012424	0.99988	0.00024847	0.0011844	FALSE
HGLibA_15645	ETS2	122.57/170.71/169.21	53.414/49.693/231.07	169.21	53.414	-1.6452	1088.5	999.01	3.6636	0.00012435	0.99988	0.0002487	0.0011852	FALSE
HGLibA_18682	GATAD1	190.14/233.65/171.41	103.78/65.553/35.785	190.14	65.553	-1.5221	1121.9	1157	3.663	0.00012466	0.99988	0.00024932	0.0011876	FALSE
HGLibA_26246	LDLRAD3	73.072/42.916/92.696	9.1566/2.1146/6.1346	73.072	6.1346	-3.376	647.25	349.32	3.663	0.00012466	0.99988	0.00024932	0.0011876	FALSE
HGLibA_50279	TMEM238	176.79/111.58/155.96	39.679/54.98/46.009	155.96	46.009	-1.7394	1201.7	901.75	3.6618	0.00012522	0.99987	0.00025044	0.001192	FALSE
HGLibA_25431	KRT16	48.715/41.962/47.819	0/0/7.157	47.819	0	-5.6094	17.554	206.34	3.661	0.00012563	0.99987	0.00025126	0.0011954	FALSE
HGLibA_51436	TRIM23	39.286/50.545/47.819	33.574/0/0	47.819	0	-5.6094	40.124	206.34	3.661	0.00012563	0.99987	0.00025126	0.0011954	FALSE
HGLibA_54920	ZBTB7B	117.07/152.59/116.97	21.365/25.375/36.808	117.07	25.375	-2.1624	630.74	629.27	3.6585	0.00012687	0.99987	0.00025373	0.0012054	FALSE
HGLibA_15483	ERI2	53.429/84.878/55.912	1.5261/6.3438/2.0449	55.912	2.0449	-4.2243	422.6	250.46	3.6584	0.00012692	0.99987	0.00025384	0.0012057	FALSE
HGLibA_50994	TOP2A	112.36/97.276/99.317	16.787/3.1719/60.323	99.317	16.787	-2.4957	87.115	512.25	3.6577	0.00012722	0.99987	0.00025445	0.0012083	FALSE
HGLibA_12732	DDX50	141.43/108.72/147.87	38.153/0/496.9	141.43	38.153	-1.8631	555.71	797.52	3.6576	0.00012729	0.99987	0.00025458	0.0012087	FALSE
HGLibA_21627	HLA-DQB1	141.43/127.79/192.75	38.153/27.49/81.795	141.43	38.153	-1.8631	1409.8	797.52	3.6576	0.00012729	0.99987	0.00025458	0.0012087	FALSE
HGLibA_12047	CYLC2	83.286/40.055/72.832	4.5783/322.48/6.1346	72.832	6.1346	-3.3714	591.83	347.9	3.6575	0.00012736	0.99987	0.00025473	0.0012093	FALSE
HGLibA_56415	ZNF624	242.79/240.33/223.65	96.145/816.24/27.606	240.33	96.145	-1.3128	142.15	1554.3	3.6572	0.0001275	0.99987	0.00025499	0.0012103	FALSE
HGLibA_02818	ARHGEF15	196.43/218.39/174.36	68.675/680.9/69.525	196.43	69.525	-1.4851	484.81	1205.3	3.6553	0.00012842	0.99987	0.00025684	0.0012179	FALSE
HGLibA_12314	DAOA	79.358/86.785/79.454	16.787/8.4584/5.1122	79.454	8.4584	-3.0885	26.88	387.73	3.6552	0.00012848	0.99987	0.00025697	0.0012183	FALSE
HGLibA_44589	SLC22A4	329.22/329.02/319.29	282.33/153.31/54.189	329.02	153.31	-1.0967	47.403	2311.8	3.6545	0.00012887	0.99987	0.00025773	0.0012214	FALSE
HGLibA_51806	TRUB2	69.929/41.008/82.396	202.97/5.2865/2.0449	69.929	5.2865	-3.496	495.92	330.72	3.654	0.0001291	0.99987	0.00025819	0.0012233	FALSE
HGLibA_53646	VHL	142.22/158.31/175.83	16.787/47.579/130.87	158.31	47.579	-1.7135	282.96	918.84	3.6532	0.00012948	0.99987	0.00025896	0.0012267	FALSE
HGLibA_19459	GNAL	116.29/108.72/94.903	21.365/163.88/15.336	108.72	21.365	-2.2945	124.08	573.59	3.6529	0.00012964	0.99987	0.00025928	0.0012281	FALSE
HGLibA_16310	FAM179B	194.86/172.62/239.83	64.096/68.725/211.64	194.86	68.725	-1.4901	1258.7	1193.2	3.6516	0.00013033	0.99987	0.00026066	0.0012342	FALSE
HGLibA_18251	FYCO1	112.36/121.12/134.63	33.574/7.4011/27.606	121.12	27.606	-2.0939	129.65	656.63	3.6515	0.00013034	0.99987	0.00026069	0.0012342	FALSE
HGLibA_15735	EXOC2	165/132.56/106.67	33.574/454.64/31.695	132.56	33.574	-1.9497	861.24	735.3	3.6515	0.00013038	0.99987	0.00026075	0.0012344	FALSE
HGLibA_16441	FAM209B	110/88.692/71.361	12.209/1.0573/35.785	88.692	12.209	-2.7635	377.21	444.74	3.6512	0.00013051	0.99987	0.00026102	0.0012352	FALSE
HGLibA_02956	ARL2	66/60.082/91.96	0/4.2292/18.404	66	4.2292	-3.6795	354.47	307.77	3.6508	0.00013069	0.99987	0.00026138	0.0012367	FALSE
HGLibA_49892	TMEM119	91.143/125.89/85.339	326.59/10.573/13.292	91.143	13.292	-2.6887	620.37	460.14	3.6496	0.00013135	0.99987	0.0002627	0.0012426	FALSE
HGLibA_35802	PDE5A	56.572/30.518/55.912	0/2.1146/179.95	55.912	2.1146	-4.1916	322.64	250.46	3.6477	0.00013232	0.99987	0.00026465	0.0012504	FALSE
HGLibA_11688	CTSA	65.215/65.804/43.405	28.996/0/4.0897	65.215	4.0897	-3.7015	238	303.22	3.645	0.0001337	0.99987	0.00026739	0.0012622	FALSE
HGLibA_34262	OR5B2	233.36/227.93/192.75	59.518/194.54/88.952	227.93	88.952	-1.3477	633.61	1453.8	3.6449	0.00013372	0.99987	0.00026745	0.0012623	FALSE
HGLibA_42883	SCD	80.929/76.295/102.26	708.11/2.1146/9.2019	80.929	9.2019	-3.0055	238.24	396.72	3.644	0.0001342	0.99987	0.00026841	0.001266	FALSE
HGLibA_24139	KCNA5	47.143/19.074/50.026	0/0/92.019	47.143	0	-5.5893	398.1	202.74	3.6432	0.00013461	0.99987	0.00026922	0.0012696	FALSE
HGLibA_52337	TULP3	127.29/107.77/94.167	370.84/21.146/14.314	107.77	21.146	-2.2961	282.99	567.31	3.6424	0.00013504	0.99986	0.00027008	0.0012734	FALSE
HGLibA_17139	FBXW11	47.143/35.286/47.084	0/0/10.224	47.084	0	-5.5875	69.59	202.42	3.6417	0.00013543	0.99986	0.00027087	0.0012765	FALSE
HGLibA_54241	WEE2	53.429/35.286/47.084	0/0/109.4	47.084	0	-5.5875	89.72	202.42	3.6417	0.00013543	0.99986	0.00027087	0.0012765	FALSE
HGLibA_08073	CCND1	447.86/404.36/432.58	224.34/214.63/509.17	432.58	224.34	-0.94421	514.89	3270.2	3.6415	0.00013551	0.99986	0.00027101	0.0012771	FALSE
HGLibA_50214	TMEM213	199.57/185.01/254.55	62.57/71.897/274.01	199.57	71.897	-1.4602	1617	1229.7	3.641	0.0001358	0.99986	0.00027161	0.0012794	FALSE
HGLibA_14572	EFHC2	99.001/85.831/59.59	10.683/40.178/11.247	85.831	11.247	-2.8258	431.01	426.91	3.6389	0.00013691	0.99986	0.00027381	0.0012884	FALSE
HGLibA_40717	RCOR3	128.86/168.8/153.76	73.253/45.464/15.336	153.76	45.464	-1.7358	423.16	885.75	3.6389	0.0001369	0.99986	0.00027379	0.0012884	FALSE
HGLibA_00240	ABHD12	367.72/350.96/308.99	163.29/210.4/168.7	350.96	168.7	-1.0524	1021.2	2508.7	3.6388	0.00013697	0.99986	0.00027393	0.0012889	FALSE
HGLibA_39663	PXN	528.79/514.99/553.23	399.84/153.31/292.42	528.79	292.42	-0.85247	393.96	4220.2	3.6386	0.00013707	0.99986	0.00027415	0.0012896	FALSE
HGLibA_07209	CAPZA2	84.072/99.183/70.625	73.253/10.573/7.157	84.072	10.573	-2.8779	204.58	416.02	3.6365	0.00013821	0.99986	0.00027641	0.0012988	FALSE
HGLibA_06449	C6orf141	157.14/123.03/143.46	189.24/3.1719/39.875	143.46	39.875	-1.8214	302.4	811.9	3.6357	0.00013861	0.99986	0.00027721	0.0013015	FALSE
HGLibA_10223	CMTM6	55/61.989/26.485	4.5783/0/2.0449	55	2.0449	-4.201	431	245.41	3.6356	0.00013867	0.99986	0.00027734	0.0013019	FALSE
HGLibA_26764	LOC100129520	51.857/55.314/66.211	1.5261/2.1146/13.292	55.314	2.1146	-4.1764	65.353	247.14	3.6327	0.00014023	0.99986	0.00028047	0.0013148	FALSE
HGLibA_07301	CASP12	26.714/46.73/52.233	0/0/5.1122	46.73	0	-5.5768	215.46	200.54	3.6323	0.00014043	0.99986	0.00028086	0.0013161	FALSE
HGLibA_00723	ADAD2	128.07/136.38/125.8	24.418/31.719/43.965	128.07	31.719	-1.98	37.06	704.21	3.6322	0.00014053	0.99986	0.00028105	0.0013169	FALSE
HGLibA_11168	CRISP2	109.21/75.341/94.903	9.1566/821.53/15.336	94.903	15.336	-2.5535	293.75	483.96	3.6311	0.00014111	0.99986	0.00028223	0.0013218	FALSE
HGLibA_55944	ZNF416	134.36/140.19/97.11	35.1/22.203/157.45	134.36	35.1	-1.9067	710.72	747.82	3.6305	0.00014145	0.99986	0.0002829	0.0013242	FALSE
HGLibA_34523	OR8G5	185.43/139.24/163.32	105.3/11.63/51.122	163.32	51.122	-1.6566	534.4	955.52	3.6298	0.00014181	0.99986	0.00028363	0.0013271	FALSE
HGLibA_32346	NOTCH2NL	235.72/154.5/230.27	71.727/452.53/90.996	230.27	90.996	-1.3299	2885.5	1472.7	3.6292	0.00014215	0.99986	0.0002843	0.0013301	FALSE
HGLibA_10068	CLMN	145.36/123.98/142.72	39.679/198.77/14.314	142.72	39.679	-1.8209	179.13	806.68	3.6285	0.00014255	0.99986	0.0002851	0.0013335	FALSE
HGLibA_53982	WBP4	91.929/69.619/80.189	12.209/0/9.2019	80.189	9.2019	-2.9925	124.78	392.21	3.6273	0.00014318	0.99986	0.00028637	0.001339	FALSE
HGLibA_01624	ALG2	113.14/141.14/171.41	15.261/304.5/38.852	141.14	38.852	-1.8346	850.14	795.51	3.6273	0.00014321	0.99986	0.00028641	0.0013391	FALSE
HGLibA_25289	KLRC2	95.858/113.49/89.753	35.1/15.86/5.1122	95.858	15.86	-2.5223	174.05	490.05	3.6269	0.00014345	0.99986	0.00028689	0.0013411	FALSE
HGLibA_29524	MMP26	183.86/173.57/167	30.522/57.094/130.87	173.57	57.094	-1.5873	74.508	1031.5	3.6266	0.00014357	0.99986	0.00028714	0.0013421	FALSE
HGLibA_38516	PRKAG2	84.858/88.692/112.56	3.0522/12.688/246.41	88.692	12.688	-2.7121	292.16	444.74	3.6265	0.00014366	0.99986	0.00028731	0.0013427	FALSE
HGLibA_20875	HAUS1	122.57/152.59/115.5	28.996/117.36/21.471	122.57	28.996	-2.0425	475.51	666.52	3.6264	0.00014368	0.99986	0.00028737	0.0013428	FALSE
HGLibA_03411	ATAD3A	224.72/208.86/213.35	90.04/34.891/80.772	213.35	80.772	-1.3903	74.701	1337.5	3.625	0.00014447	0.99986	0.00028895	0.0013493	FALSE
HGLibA_41201	RHOT1	579.86/487.33/597.37	1507.8/201.95/330.25	579.86	330.25	-0.81029	4434.1	4745.1	3.6237	0.00014523	0.99985	0.00029047	0.0013557	FALSE
HGLibA_20320	GRIP1	46.357/43.869/56.647	0/0/15.336	46.357	0	-5.5655	56.038	198.56	3.6224	0.00014592	0.99985	0.00029185	0.0013609	FALSE
HGLibA_28837	MEF2C	46.357/34.333/47.084	0/0/12.269	46.357	0	-5.5655	72.562	198.56	3.6224	0.00014592	0.99985	0.00029185	0.0013609	FALSE
HGLibA_21851	HNRNPUL2	41.643/50.545/46.348	1.5261/0/1.0224	46.348	1.0224	-4.5491	19.876	198.51	3.6222	0.00014607	0.99985	0.00029213	0.0013619	FALSE
HGLibA_54384	WNT7B	471.43/373.84/478.93	305.22/252.7/233.11	471.43	252.7	-0.897	4789.8	3647.4	3.6218	0.00014627	0.99985	0.00029254	0.0013637	FALSE
HGLibA_44667	SLC25A2	136.72/166.89/169.21	53.414/189.26/34.763	166.89	53.414	-1.6255	458.07	981.88	3.6216	0.00014638	0.99985	0.00029275	0.0013645	FALSE
HGLibA_27561	LSMEM2	164.22/168.8/163.32	51.888/224.15/50.099	164.22	51.888	-1.6433	10.918	962.1	3.6215	0.00014645	0.99985	0.0002929	0.0013651	FALSE
HGLibA_22280	HSPA2	94.286/108.72/78.718	15.261/58.152/14.314	94.286	15.261	-2.5508	225.35	480.04	3.6213	0.00014656	0.99985	0.00029311	0.0013659	FALSE
HGLibA_56085	ZNF488	94.286/115.4/79.454	15.261/27.49/13.292	94.286	15.261	-2.5508	332.81	480.04	3.6213	0.00014656	0.99985	0.00029311	0.0013659	FALSE
HGLibA_39286	PTCRA	212.14/203.13/200.11	74.779/62.381/262.76	203.13	74.779	-1.4296	45.175	1257.4	3.6198	0.00014742	0.99985	0.00029484	0.0013734	FALSE
HGLibA_48872	TCTN1	495.79/361.45/594.43	270.12/1228.6/221.87	495.79	270.12	-0.8737	13889	3888.4	3.619	0.00014789	0.99985	0.00029579	0.0013775	FALSE
HGLibA_30993	NAA38	90.358/103.95/111.09	19.839/69.782/7.157	103.95	19.839	-2.3323	117.86	542.3	3.6189	0.00014795	0.99985	0.00029589	0.0013778	FALSE
HGLibA_46894	SPTLC2	219.22/165.94/281.77	405.94/84.584/70.548	219.22	84.584	-1.3635	3375.4	1384.1	3.6188	0.00014799	0.99985	0.00029598	0.0013781	FALSE
HGLibA_01444	AKAP8	131.22/138.28/82.396	222.81/16.917/33.74	131.22	33.74	-1.9282	1216.6	725.95	3.6187	0.00014802	0.99985	0.00029604	0.0013783	FALSE
HGLibA_27644	LUZP4	123.36/141.14/115.5	79.357/29.605/18.404	123.36	29.605	-2.0227	189.05	671.88	3.6186	0.00014808	0.99985	0.00029616	0.0013787	FALSE
HGLibA_12212	CYP7A1	308.79/325.21/280.29	114.46/141.68/232.09	308.79	141.68	-1.1185	540.7	2133.4	3.6179	0.00014848	0.99985	0.00029696	0.0013821	FALSE
HGLibA_56768	ZNF791	153.22/182.15/200.84	39.679/62.381/102.24	182.15	62.381	-1.5309	593.32	1096.1	3.6177	0.0001486	0.99985	0.0002972	0.001383	FALSE
HGLibA_39461	PTPN22	193.29/173.57/182.45	62.57/23.261/379.32	182.45	62.57	-1.529	98.146	1098.3	3.6173	0.00014887	0.99985	0.00029775	0.0013853	FALSE
HGLibA_41792	RP2	196.43/117.3/175.09	85.462/0/58.279	175.09	58.279	-1.5707	1897.4	1042.9	3.6172	0.00014888	0.99985	0.00029777	0.0013853	FALSE
HGLibA_06080	C22orf43	68.358/85.831/58.119	0/5.2865/127.8	68.358	5.2865	-3.4637	205.08	321.5	3.6171	0.00014897	0.99985	0.00029794	0.001386	FALSE
HGLibA_07398	CBLB	284.43/281.34/307.51	259.44/125.82/73.615	284.43	125.82	-1.1704	271.23	1922.9	3.6171	0.00014898	0.99985	0.00029795	0.001386	FALSE
HGLibA_00137	ABCB11	99.001/44.823/91.96	7.6305/492.7/14.314	91.96	14.314	-2.6018	1135.7	465.29	3.6166	0.00014927	0.99985	0.00029853	0.0013879	FALSE
HGLibA_30361	MTFR1	110.79/101.09/111.09	6.1044/23.261/231.07	110.79	23.261	-2.2041	47.052	587.27	3.6159	0.00014965	0.99985	0.00029931	0.0013914	FALSE
HGLibA_10487	COG7	101.36/90.6/75.039	13.735/10.573/222.89	90.6	13.735	-2.6361	178.93	456.71	3.6154	0.00014993	0.99985	0.00029986	0.0013938	FALSE
HGLibA_47015	SRP9	75.429/66.758/83.132	7.6305/15.86/7.157	75.429	7.6305	-3.1466	67.263	363.41	3.6154	0.00014994	0.99985	0.00029988	0.0013938	FALSE
HGLibA_01897	ANGEL2	51.072/65.804/83.132	4.5783/0/85.884	65.804	4.5783	-3.582	258.65	306.63	3.6151	0.0001501	0.99985	0.00030019	0.001395	FALSE
HGLibA_37196	PLK4	111.57/136.38/113.29	7.6305/128.99/24.538	113.29	24.538	-2.162	267.87	603.96	3.615	0.00015016	0.99985	0.00030032	0.0013955	FALSE
HGLibA_41757	ROMO1	219.22/196.46/210.4	79.357/54.98/189.15	210.4	79.357	-1.3955	136.06	1314.3	3.6147	0.00015033	0.99985	0.00030066	0.0013968	FALSE
HGLibA_30942	MZT2A	154/121.12/153.02	45.783/155.42/26.583	153.02	45.783	-1.7191	509.41	880.43	3.6143	0.00015056	0.99985	0.00030112	0.0013986	FALSE
HGLibA_41601	RNF19A	90.358/75.341/75.039	7.6305/10.573/6.1346	75.341	7.6305	-3.1449	112.8	362.88	3.6134	0.00015112	0.99985	0.00030225	0.0014031	FALSE
HGLibA_43646	SETD3	194.07/145.91/190.54	586.02/6.3438/67.48	190.54	67.48	-1.4839	1002.1	1160	3.6132	0.00015121	0.99985	0.00030243	0.0014037	FALSE
HGLibA_50973	TOMM5	201.93/219.35/206.73	51.888/77.183/197.33	206.73	77.183	-1.4098	91.143	1285.4	3.6132	0.00015124	0.99985	0.00030248	0.0014038	FALSE
HGLibA_15478	ERI1	64.429/82.97/91.224	0/10.573/14.314	82.97	10.573	-2.8591	205.96	409.24	3.6117	0.00015207	0.99985	0.00030415	0.0014101	FALSE
HGLibA_10225	CMTM6	234.14/256.54/244.25	22.892/100.44/181.99	244.25	100.44	-1.2735	126.6	1586.3	3.6105	0.00015281	0.99985	0.00030562	0.0014163	FALSE
HGLibA_26197	LCORL	121.79/146.87/93.431	28.996/199.83/18.404	121.79	28.996	-2.0333	716.52	661.17	3.6105	0.0001528	0.99985	0.00030561	0.0014163	FALSE
HGLibA_12726	DDX49	133.57/144.01/153.76	15.261/306.62/40.897	144.01	40.897	-1.7912	101.98	815.8	3.6104	0.00015288	0.99985	0.00030577	0.0014168	FALSE
HGLibA_08716	CDIPT	48.715/54.36/60.326	1.5261/2.1146/8.1795	54.36	2.1146	-4.1517	33.731	241.87	3.6086	0.00015391	0.99985	0.00030782	0.0014249	FALSE
HGLibA_02627	ARAP2	221.57/190.74/220.7	550.92/39.12/85.884	220.7	85.884	-1.3515	449.41	1395.9	3.6084	0.00015402	0.99985	0.00030804	0.0014256	FALSE
HGLibA_28427	MATN1	80.143/81.063/74.304	21.365/9.5157/0	80.143	9.5157	-2.9479	17.473	391.93	3.6079	0.00015436	0.99985	0.00030871	0.0014284	FALSE
HGLibA_25124	KLHL10	91.143/136.38/161.11	24.418/419.75/36.808	136.38	36.808	-1.8614	1329	761.94	3.6078	0.0001544	0.99985	0.00030879	0.0014286	FALSE
HGLibA_49165	TFEC	201.93/207.9/207.46	77.831/68.725/134.96	207.46	77.831	-1.4029	15.401	1291.2	3.6075	0.00015456	0.99985	0.00030912	0.0014297	FALSE
HGLibA_30163	MS4A7	24.357/45.777/46.348	0/0/145.19	45.777	0	-5.5477	229.56	195.49	3.6069	0.00015494	0.99985	0.00030988	0.0014327	FALSE
HGLibA_38258	PQLC3	127.29/122.07/122.86	91.566/26.433/29.651	122.86	29.651	-2.0147	10.112	668.47	3.6067	0.00015504	0.99984	0.00031007	0.0014335	FALSE
HGLibA_55088	ZDHHC17	181.5/110.63/203.78	53.414/62.381/130.87	181.5	62.381	-1.5258	2759.8	1091.2	3.6062	0.00015538	0.99984	0.00031076	0.0014361	FALSE
HGLibA_11842	CXCL1	135.93/117.3/148.61	36.627/168.11/16.359	135.93	36.627	-1.8636	253.84	758.8	3.6056	0.00015572	0.99984	0.00031143	0.0014388	FALSE
HGLibA_08883	CDS2	56.572/77.248/119.18	1.5261/8.4584/21.471	77.248	8.4584	-3.0484	1092.9	374.36	3.605	0.00015607	0.99984	0.00031214	0.0014413	FALSE
HGLibA_35922	PDLIM7	68.358/70.572/80.925	0/159.65/6.1346	70.572	6.1346	-3.3265	56.039	334.51	3.6048	0.00015619	0.99984	0.00031237	0.0014419	FALSE
HGLibA_30771	MYL6B	191.72/187.88/219.23	7.6305/297.1/68.503	191.72	68.503	-1.4713	385.98	1169	3.6037	0.00015686	0.99984	0.00031372	0.0014474	FALSE
HGLibA_13948	DRAM2	115.5/98.229/116.97	25.944/25.375/32.718	115.5	25.944	-2.1123	150.23	618.72	3.6032	0.00015714	0.99984	0.00031427	0.0014499	FALSE
HGLibA_38141	PPP2R1A	77/107.77/89.017	1.5261/68.725/13.292	89.017	13.292	-2.655	247.96	446.78	3.6028	0.00015741	0.99984	0.00031482	0.0014522	FALSE
HGLibA_32454	NPHS1	227.07/213.62/227.33	90.04/76.126/335.36	227.07	90.04	-1.3249	90.454	1446.9	3.6025	0.00015761	0.99984	0.00031522	0.0014535	FALSE
HGLibA_24735	KIAA1324	192.5/143.05/175.83	24.418/59.209/65.436	175.83	59.209	-1.5543	676.11	1048.4	3.6017	0.00015808	0.99984	0.00031616	0.0014573	FALSE
HGLibA_28656	MCTP2	204.29/226.02/176.56	35.1/76.126/307.75	204.29	76.126	-1.4124	620.52	1266.4	3.6015	0.00015822	0.99984	0.00031644	0.0014583	FALSE
HGLibA_19597	GOLGA3	45.572/38.147/50.026	0/0/142.12	45.572	0	-5.5414	37.483	194.41	3.6014	0.00015826	0.99984	0.00031653	0.0014586	FALSE
HGLibA_22744	IFT122	65.215/48.638/77.982	4.5783/0/94.064	65.215	4.5783	-3.5692	218.9	303.22	3.601	0.00015852	0.99984	0.00031704	0.0014606	FALSE
HGLibA_16413	FAM200B	170.5/101.09/139.78	302.17/23.261/38.852	139.78	38.852	-1.8207	1220.3	785.86	3.6008	0.00015864	0.99984	0.00031728	0.0014616	FALSE
HGLibA_33419	OPLAH	164.22/169.76/164.79	13.735/52.865/320.02	164.79	52.865	-1.622	12.482	966.36	3.6006	0.00015872	0.99984	0.00031745	0.0014622	FALSE
HGLibA_40428	RBBP4	181.5/123.03/253.81	62.57/229.44/56.234	181.5	62.57	-1.5215	4324	1091.2	3.6004	0.00015885	0.99984	0.00031769	0.0014631	FALSE
HGLibA_14095	DTYMK	133.57/149.73/226.59	235.02/44.407/28.628	149.73	44.407	-1.731	3084.4	856.7	3.5986	0.00015997	0.99984	0.00031995	0.0014721	FALSE
HGLibA_09605	CHRNE	139.86/152.59/196.43	1.5261/245.29/46.009	152.59	46.009	-1.7081	1041.9	877.31	3.5985	0.00016002	0.99984	0.00032004	0.0014724	FALSE
HGLibA_49514	TIMM23	92.715/113.49/95.639	90.04/11.63/16.359	95.639	16.359	-2.4769	163.58	488.65	3.5985	0.00016004	0.99984	0.00032009	0.0014725	FALSE
HGLibA_21055	HDHD2	44/72.48/66.947	4.5783/5.2865/5.1122	66.947	5.1122	-3.4747	278.58	313.27	3.5975	0.00016063	0.99984	0.00032126	0.0014772	FALSE
HGLibA_12680	DDX25	168.14/174.52/136.84	54.94/6.3438/101.22	168.14	54.94	-1.5963	510.42	991.13	3.5959	0.00016164	0.99984	0.00032329	0.0014853	FALSE
HGLibA_31968	NIPBL	94.286/96.322/123.59	16.787/15.86/116.56	96.322	16.787	-2.4519	373.97	493.02	3.5932	0.0001633	0.99984	0.00032659	0.0014988	FALSE
HGLibA_00327	ABRA	515.43/425.34/506.15	250.28/279.13/445.78	506.15	279.13	-0.85632	3307.9	3991.9	3.5931	0.00016336	0.99984	0.00032673	0.001499	FALSE
HGLibA_56908	ZNF92	106.07/82.017/106.67	0/161.77/21.471	106.07	21.471	-2.2524	289.51	556.17	3.5927	0.00016361	0.99984	0.00032722	0.0015009	FALSE
HGLibA_19736	GPATCH1	50.286/64.85/80.925	4.5783/1.0573/16.359	64.85	4.5783	-3.5613	235.26	301.12	3.5922	0.00016397	0.99984	0.00032794	0.0015036	FALSE
HGLibA_07554	CCDC115	211.36/187.88/256.02	39.679/264.33/80.772	211.36	80.772	-1.3768	1272.9	1321.8	3.5918	0.00016422	0.99984	0.00032845	0.0015057	FALSE
HGLibA_49444	TICAM1	212.93/153.54/180.98	62.57/8.4584/85.884	180.98	62.57	-1.5173	886.8	1087.2	3.5911	0.00016464	0.99984	0.00032928	0.001509	FALSE
HGLibA_41879	RPL17	231.79/198.37/216.29	103.78/68.725/83.839	216.29	83.839	-1.3568	280.72	1360.8	3.5905	0.00016504	0.99983	0.00033008	0.0015124	FALSE
HGLibA_46283	SP1	180.72/224.12/204.52	64.096/209.35/76.682	204.52	76.682	-1.4036	475.32	1268.2	3.5898	0.00016548	0.99983	0.00033096	0.0015157	FALSE
HGLibA_23557	IRAK1BP1	100.57/81.063/47.084	572.29/0/10.224	81.063	10.224	-2.8701	767.6	397.54	3.5881	0.00016658	0.99983	0.00033316	0.0015243	FALSE
HGLibA_45664	SMCO2	140.64/193.6/183.92	7.6305/228.38/64.413	183.92	64.413	-1.4993	983.26	1109.5	3.5879	0.0001667	0.99983	0.00033341	0.0015253	FALSE
HGLibA_21929	HOXB13	185.43/199.32/222.18	15.261/101.5/73.615	199.32	73.615	-1.4248	357.67	1227.7	3.5876	0.00016685	0.99983	0.0003337	0.0015265	FALSE
HGLibA_30972	NAA11	74.643/95.368/90.489	35.1/5.2865/14.314	90.489	14.314	-2.5787	137.44	456.02	3.5841	0.00016914	0.99983	0.00033828	0.0015452	FALSE
HGLibA_21249	HGSNAT	122.57/107.77/115.5	210.6/26.433/13.292	115.5	26.433	-2.0864	54.915	618.72	3.5834	0.00016956	0.99983	0.00033912	0.0015485	FALSE
HGLibA_49264	TGM5	81.715/90.6/77.247	54.94/10.573/7.157	81.715	10.573	-2.8374	49.455	401.53	3.5832	0.00016968	0.99983	0.00033936	0.0015494	FALSE
HGLibA_01475	AKR1B10	62.857/42.916/44.877	0/0/248.45	44.877	0	-5.5197	163.58	190.74	3.5826	0.00017012	0.99983	0.00034024	0.0015527	FALSE
HGLibA_32505	NPPC	51.072/30.518/44.877	0/0/3.0673	44.877	0	-5.5197	122.28	190.74	3.5826	0.00017012	0.99983	0.00034024	0.0015527	FALSE
HGLibA_44849	SLC29A4	29.857/44.823/52.969	0/0/15.336	44.823	0	-5.518	145.17	190.46	3.5811	0.00017107	0.99983	0.00034215	0.0015596	FALSE
HGLibA_45395	SLC8A3	99.001/86.785/105.94	18.313/59.209/6.1346	99.001	18.313	-2.3723	98.673	510.21	3.581	0.00017117	0.99983	0.00034233	0.0015603	FALSE
HGLibA_15504	ERMARD	144.57/143.05/136.84	32.048/41.235/463.16	143.05	41.235	-1.7701	20.472	809.02	3.58	0.00017178	0.99983	0.00034355	0.0015646	FALSE
HGLibA_23331	INO80E	296.22/278.48/247.92	123.61/76.126/348.65	278.48	123.61	-1.1652	624.04	1872.1	3.5791	0.00017239	0.99983	0.00034479	0.0015693	FALSE
HGLibA_02217	ANTXR2	200.36/174.52/192.01	12.209/356.31/69.525	192.01	69.525	-1.4525	187.75	1171.3	3.579	0.00017246	0.99983	0.00034492	0.0015698	FALSE
HGLibA_34387	OR6C3	136.72/144.01/125.8	25.944/185.03/37.83	136.72	37.83	-1.8264	86.132	764.31	3.5774	0.00017352	0.99983	0.00034705	0.0015779	FALSE
HGLibA_39487	PTPRB	136.72/110.63/140.52	155.66/4.2292/37.83	136.72	37.83	-1.8264	347.51	764.31	3.5774	0.00017352	0.99983	0.00034705	0.0015779	FALSE
HGLibA_07300	CASP12	91.929/115.4/107.41	4.5783/207.23/22.493	107.41	22.493	-2.2062	151.71	564.96	3.5772	0.00017364	0.99983	0.00034727	0.0015787	FALSE
HGLibA_31159	NARS2	156.36/233.65/253.81	154.14/95.157/84.862	233.65	95.157	-1.2871	3190.4	1500	3.5759	0.00017452	0.99983	0.00034903	0.0015858	FALSE
HGLibA_45716	SMIM1	120.21/125.89/186.13	32.048/52.865/30.673	125.89	32.048	-1.9409	1830.6	689.18	3.5757	0.00017465	0.99983	0.00034931	0.0015868	FALSE
HGLibA_11913	CXorf30	142.22/155.45/119.18	105.3/17.974/40.897	142.22	40.897	-1.7733	352.88	803.09	3.5756	0.00017469	0.99983	0.00034939	0.001587	FALSE
HGLibA_23632	IRX2	73.072/39.101/78.718	7.6305/7.4011/4.0897	73.072	7.4011	-3.1403	592.95	349.32	3.5755	0.00017479	0.99983	0.00034958	0.0015876	FALSE
HGLibA_10330	CNOT10	285.22/221.25/289.12	128.19/127.93/287.3	285.22	128.19	-1.1476	2053.2	1929.6	3.5746	0.00017536	0.99982	0.00035073	0.0015922	FALSE
HGLibA_48596	TBCEL	66/88.692/92.696	13.735/78.241/12.269	88.692	13.735	-2.6057	265.48	444.74	3.573	0.00017644	0.99982	0.00035288	0.0016012	FALSE
HGLibA_30322	MTBP	125.71/100.14/122.86	30.522/118.42/20.449	122.86	30.522	-1.9743	262.23	668.47	3.5728	0.00017657	0.99982	0.00035314	0.0016022	FALSE
HGLibA_04515	BIRC2	387.36/332.84/463.48	196.87/186.09/354.78	387.36	196.87	-0.97286	4383.6	2842.8	3.5727	0.00017664	0.99982	0.00035329	0.0016028	FALSE
HGLibA_55557	ZNF195	348.07/349.05/381.82	267.07/156.48/170.75	349.05	170.75	-1.0273	537.44	2491.4	3.5722	0.00017701	0.99982	0.00035403	0.0016057	FALSE
HGLibA_10692	COPA	38.5/44.823/49.291	0/1.0573/2.0449	44.823	1.0573	-4.4772	29.969	190.46	3.5712	0.00017765	0.99982	0.00035531	0.0016106	FALSE
HGLibA_28714	ME3	101.36/136.38/139.78	6.1044/89.871/37.83	136.38	37.83	-1.8229	618.95	761.94	3.5707	0.00017802	0.99982	0.00035604	0.0016131	FALSE
HGLibA_13236	DIMT1	56.572/52.453/33.106	0/89.871/2.0449	52.453	2.0449	-4.1338	195.63	231.39	3.5706	0.00017811	0.99982	0.00035621	0.0016138	FALSE
HGLibA_03896	AVP	140.64/158.31/134.63	18.313/40.178/186.08	140.64	40.178	-1.7823	174.16	791.97	3.5704	0.00017821	0.99982	0.00035642	0.0016146	FALSE
HGLibA_32587	NR1H4	117.07/100.14/148.61	285.38/5.2865/27.606	117.07	27.606	-2.0453	640.65	629.27	3.5687	0.00017937	0.99982	0.00035875	0.0016241	FALSE
HGLibA_28801	MED30	82.5/101.09/98.581	18.313/80.355/18.404	98.581	18.404	-2.3595	132.44	507.51	3.5677	0.00018007	0.99982	0.00036015	0.0016297	FALSE
HGLibA_29619	MOCS3	116.29/126.84/146.4	16.787/32.776/46.009	126.84	32.776	-1.9202	247	695.73	3.5673	0.00018037	0.99982	0.00036074	0.0016322	FALSE
HGLibA_07748	CCDC28B	209.79/179.29/178.77	149.56/60.266/62.368	179.29	62.368	-1.5085	465.1	1074.5	3.5671	0.00018051	0.99982	0.00036102	0.0016332	FALSE
HGLibA_24453	KCTD3	290.72/312.81/275.88	97.671/132.16/556.2	290.72	132.16	-1.1314	354.07	1976.8	3.5661	0.00018114	0.99982	0.00036228	0.0016384	FALSE
HGLibA_12950	DENND4A	58.143/37.194/68.418	3.0522/3.1719/56.234	58.143	3.1719	-3.8254	272.23	262.93	3.566	0.00018126	0.99982	0.00036252	0.0016393	FALSE
HGLibA_03906	AVPR1B	96.643/96.322/80.925	3.0522/51.808/17.381	96.322	17.381	-2.4045	118.59	493.02	3.5654	0.00018163	0.99982	0.00036326	0.0016422	FALSE
HGLibA_28419	MAT2A	106.86/99.183/133.16	15.261/26.433/22.493	106.86	22.493	-2.1988	375.31	561.33	3.5655	0.00018162	0.99982	0.00036323	0.0016422	FALSE
HGLibA_32635	NR5A1	251.43/140.19/265.58	106.83/64.496/470.32	251.43	106.83	-1.2272	6287.1	1645.5	3.5648	0.00018209	0.99982	0.00036418	0.0016455	FALSE
HGLibA_04109	BAHD1	510.72/346.19/542.2	560.08/203/284.24	510.72	284.24	-0.84319	14031	4037.8	3.5642	0.00018249	0.99982	0.00036497	0.0016487	FALSE
HGLibA_30362	MTFR1	132/173.57/144.93	42.731/13.745/200.4	144.93	42.731	-1.7385	493.73	822.37	3.5641	0.00018256	0.99982	0.00036513	0.0016492	FALSE
HGLibA_23485	IPPK	305.64/248.91/244.25	105.3/13.745/353.76	248.91	105.3	-1.2333	1620.2	1624.7	3.5629	0.00018341	0.99982	0.00036683	0.0016563	FALSE
HGLibA_46411	SPANXN4	126.5/122.07/130.95	51.888/0/32.718	126.5	32.718	-1.9189	19.713	693.4	3.5626	0.0001836	0.99982	0.0003672	0.0016575	FALSE
HGLibA_28615	MCM5	79.358/77.248/71.361	9.1566/48.636/5.1122	77.248	9.1566	-2.9456	19.554	374.36	3.5624	0.00018371	0.99982	0.00036742	0.0016583	FALSE
HGLibA_01863	ANAPC1	79.358/90.6/93.431	7.6305/14.802/57.256	90.6	14.802	-2.5352	67.203	456.71	3.5623	0.00018379	0.99982	0.00036758	0.0016589	FALSE
HGLibA_52037	TSTD3	294.64/169.76/286.92	320.48/71.897/129.85	286.92	129.85	-1.1377	6893.1	1944.1	3.5622	0.00018387	0.99982	0.00036773	0.0016594	FALSE
HGLibA_18357	GABRA1	77.786/91.554/93.431	15.261/3.1719/321.04	91.554	15.261	-2.5089	96.533	462.72	3.5611	0.00018467	0.99982	0.00036934	0.0016656	FALSE
HGLibA_03054	ARMCX5-GPRASP2	161.86/95.368/128.01	33.574/14.802/267.88	128.01	33.574	-1.8997	1105.6	703.77	3.5607	0.00018494	0.99982	0.00036989	0.0016676	FALSE
HGLibA_09203	CERS2	101.36/152.59/128.01	33.574/105.73/29.651	128.01	33.574	-1.8997	657.24	703.77	3.5607	0.00018494	0.99982	0.00036989	0.0016676	FALSE
HGLibA_23005	IL17RA	48.715/61.989/57.383	3.0522/9.5157/0	57.383	3.0522	-3.8488	48.181	258.67	3.5606	0.00018501	0.99981	0.00037003	0.0016681	FALSE
HGLibA_39247	PTAR1	118.64/96.322/107.41	22.892/13.745/46.009	107.41	22.892	-2.1819	124.57	564.96	3.5602	0.00018529	0.99981	0.00037058	0.0016703	FALSE
HGLibA_47064	SRSF10	60.5/68.665/82.396	6.1044/437.72/6.1346	68.665	6.1346	-3.2875	127.6	323.3	3.5594	0.00018587	0.99981	0.00037173	0.001675	FALSE
HGLibA_06358	C5orf15	57.357/43.869/94.903	45.783/0/3.0673	57.357	3.0673	-3.8428	795.79	258.52	3.5582	0.00018672	0.99981	0.00037344	0.0016821	FALSE
HGLibA_24810	KIAA1731	194.86/132.56/164.79	88.514/32.776/54.189	164.79	54.189	-1.5869	971.38	966.36	3.558	0.00018682	0.99981	0.00037364	0.0016828	FALSE
HGLibA_36561	PIGK	116.29/105.86/140.52	27.47/25.375/356.83	116.29	27.47	-2.0425	347.88	623.99	3.5578	0.00018699	0.99981	0.00037398	0.001684	FALSE
HGLibA_47131	SSH1	105.29/122.07/146.4	30.522/15.86/189.15	122.07	30.522	-1.9651	436.82	663.11	3.5567	0.00018779	0.99981	0.00037559	0.0016908	FALSE
HGLibA_36004	PEA15	132/105.86/124.33	421.2/31.719/11.247	124.33	31.719	-1.9375	200.01	678.52	3.5566	0.00018784	0.99981	0.00037568	0.0016911	FALSE
HGLibA_02305	AP2A1	185.43/176.43/175.83	61.044/39.12/67.48	176.43	61.044	-1.5159	40.667	1052.9	3.556	0.00018829	0.99981	0.00037659	0.0016942	FALSE
HGLibA_42343	RSPO1	113.14/143.05/153.76	224.34/17.974/41.92	143.05	41.92	-1.7469	504.57	809.02	3.5559	0.00018833	0.99981	0.00037665	0.0016942	FALSE
HGLibA_18753	GBX2	63.643/74.387/84.603	322.01/4.2292/8.1795	74.387	8.1795	-3.0378	109.9	357.17	3.5558	0.0001884	0.99981	0.00037679	0.0016946	FALSE
HGLibA_53579	VCPIP1	65.215/103/69.154	4.5783/6.3438/14.314	69.154	6.3438	-3.2559	580.46	326.17	3.5558	0.00018844	0.99981	0.00037687	0.0016949	FALSE
HGLibA_46515	SPATA5	111.57/77.248/97.846	18.313/13.745/208.58	97.846	18.313	-2.3556	306.33	502.78	3.5557	0.00018847	0.99981	0.00037694	0.001695	FALSE
HGLibA_12089	CYP26B1	88.786/131.61/101.52	4.5783/20.089/157.45	101.52	20.089	-2.2814	533.65	526.51	3.5557	0.00018851	0.99981	0.00037702	0.0016953	FALSE
HGLibA_07830	CCDC64B	51.857/43.869/33.841	0/47.579/0	43.869	0	-5.4877	82.185	185.46	3.5549	0.00018903	0.99981	0.00037807	0.0016994	FALSE
HGLibA_00854	ADAMTSL3	40.857/56.267/44.141	0/1.0573/80.772	44.141	1.0573	-4.4556	78.915	186.88	3.5525	0.00019079	0.99981	0.00038158	0.0017136	FALSE
HGLibA_53536	VASN	238.86/281.34/267.05	115.98/117.36/346.6	267.05	117.36	-1.1793	499.46	1775.6	3.5524	0.00019088	0.99981	0.00038175	0.0017143	FALSE
HGLibA_31408	NDOR1	147.72/120.16/99.317	24.418/104.67/29.651	120.16	29.651	-1.983	596.83	650.16	3.5515	0.00019154	0.99981	0.00038308	0.00172	FALSE
HGLibA_23298	INHA	77.786/107.77/85.339	10.683/12.688/97.131	85.339	12.688	-2.6571	280.01	423.86	3.5512	0.00019171	0.99981	0.00038342	0.0017214	FALSE
HGLibA_11145	CRHR2	148.5/163.08/214.08	53.414/48.636/77.705	163.08	53.414	-1.5924	1407	953.75	3.5511	0.00019179	0.99981	0.00038359	0.0017219	FALSE
HGLibA_20114	GPR97	156.36/127.79/122.86	18.313/275.96/33.74	127.79	33.74	-1.8904	420.14	702.29	3.55	0.00019259	0.99981	0.00038517	0.0017282	FALSE
HGLibA_54347	WNT10A	61.286/65.804/55.176	4.5783/0/4.0897	61.286	4.0897	-3.6132	28.872	280.69	3.5493	0.00019311	0.99981	0.00038622	0.0017324	FALSE
HGLibA_14512	EEF2K	248.29/152.59/242.04	36.627/101.5/222.89	242.04	101.5	-1.2455	4020.2	1568.3	3.5488	0.00019349	0.99981	0.00038699	0.0017354	FALSE
HGLibA_47516	STMN1	148.5/158.31/152.29	47.309/14.802/192.22	152.29	47.309	-1.6659	25.316	875.12	3.5488	0.0001935	0.99981	0.000387	0.0017354	FALSE
HGLibA_06656	C8orf87	106.07/89.646/106.67	7.6305/47.579/22.493	106.07	22.493	-2.1882	135.09	556.17	3.5486	0.00019364	0.99981	0.00038728	0.0017364	FALSE
HGLibA_29751	MPP2	99.001/99.183/80.925	128.19/19.031/16.359	99.001	19.031	-2.3197	163.38	510.21	3.5482	0.00019393	0.99981	0.00038786	0.0017385	FALSE
HGLibA_47979	SYNE2	63.643/81.063/80.189	4.5783/10.573/11.247	80.189	10.573	-2.8105	137.27	392.21	3.5481	0.00019399	0.99981	0.00038798	0.0017389	FALSE
HGLibA_01341	AIFM2	70.715/64.85/65.476	3.0522/5.2865/27.606	65.476	5.2865	-3.4025	13.919	304.73	3.5477	0.00019431	0.99981	0.00038862	0.0017413	FALSE
HGLibA_49221	TGFBI	76.215/61.036/65.476	30.522/5.2865/1.0224	65.476	5.2865	-3.4025	67.521	304.73	3.5477	0.00019431	0.99981	0.00038862	0.0017413	FALSE
HGLibA_56839	ZNF835	385.79/354.77/297.95	702.01/145.91/175.86	354.77	175.86	-1.0084	2095.3	2543.3	3.5477	0.00019432	0.99981	0.00038865	0.0017413	FALSE
HGLibA_16923	FATE1	135.93/167.85/158.91	42.731/131.11/51.122	158.91	51.122	-1.6173	303.96	923.18	3.5476	0.0001944	0.99981	0.00038881	0.0017419	FALSE
HGLibA_15708	EVX1	168.14/203.13/167.74	56.466/35.948/478.5	168.14	56.466	-1.5575	612.25	991.13	3.5474	0.00019453	0.99981	0.00038905	0.0017429	FALSE
HGLibA_45627	SMARCC2	164.22/139.24/174.36	16.787/162.82/54.189	164.22	54.189	-1.5819	363.36	962.1	3.5473	0.00019461	0.99981	0.00038923	0.0017436	FALSE
HGLibA_30225	MSMO1	56.572/95.368/87.546	3.0522/13.745/30.673	87.546	13.745	-2.5862	510.3	437.58	3.5467	0.00019508	0.9998	0.00039015	0.0017471	FALSE
HGLibA_09550	CHRM2	82.5/72.48/68.418	7.6305/1.0573/18.404	72.48	7.6305	-3.0898	58.454	345.8	3.5462	0.00019539	0.9998	0.00039078	0.0017495	FALSE
HGLibA_48781	TCF25	89.572/72.48/69.154	7.6305/7.4011/24.538	72.48	7.6305	-3.0898	151.6	345.8	3.5462	0.00019539	0.9998	0.00039078	0.0017495	FALSE
HGLibA_32203	NMS	200.36/160.22/183.18	32.048/76.126/65.436	183.18	65.436	-1.4711	411.19	1103.9	3.544	0.00019705	0.9998	0.00039411	0.001762	FALSE
HGLibA_11075	CRB3	175.22/164.03/114.03	45.783/536.05/54.189	164.03	54.189	-1.5803	1312.7	960.76	3.5439	0.00019714	0.9998	0.00039428	0.0017626	FALSE
HGLibA_13679	DNLZ	143/149.73/190.54	212.13/8.4584/46.009	149.73	46.009	-1.6809	855.49	856.7	3.5438	0.00019721	0.9998	0.00039442	0.0017631	FALSE
HGLibA_28412	MASTL	108.43/124.93/121.39	30.522/308.73/4.0897	121.39	30.522	-1.957	90.241	658.46	3.5425	0.00019814	0.9998	0.00039628	0.0017708	FALSE
HGLibA_54522	XKR4	97.429/132.56/89.753	1.5261/83.527/18.404	97.429	18.404	-2.3427	646.62	500.11	3.5424	0.00019826	0.9998	0.00039652	0.0017716	FALSE
HGLibA_43562	SERPINB7	103.71/85.831/126.54	120.56/17.974/21.471	103.71	21.471	-2.2203	420.34	540.76	3.5421	0.00019846	0.9998	0.00039693	0.0017731	FALSE
HGLibA_26613	LIPG	44.786/37.194/43.405	1.5261/0/1.0224	43.405	1.0224	-4.4566	20.245	183.04	3.5421	0.0001985	0.9998	0.00039701	0.0017733	FALSE
HGLibA_07683	CCDC169	188.57/217.44/180.24	70.201/68.725/68.503	188.57	68.725	-1.443	451.35	1144.9	3.5419	0.00019859	0.9998	0.00039719	0.0017739	FALSE
HGLibA_01403	AKAP1	47.143/57.221/56.647	3.0522/0/27.606	56.647	3.0522	-3.8305	45.331	254.56	3.5419	0.00019865	0.9998	0.0003973	0.0017741	FALSE
HGLibA_22902	IGSF8	370.07/373.84/442.14	189.24/275.96/184.04	373.84	189.24	-0.97849	2339.6	2717.7	3.5412	0.00019919	0.9998	0.00039838	0.0017787	FALSE
HGLibA_53775	VPS37A	88.786/89.646/102.26	10.683/14.802/20.449	89.646	14.802	-2.5201	79.92	450.72	3.5409	0.00019939	0.9998	0.00039877	0.0017801	FALSE
HGLibA_31038	NACC1	282.86/319.48/270.73	128.19/69.782/689.12	282.86	128.19	-1.1356	744.24	1909.5	3.5395	0.00020046	0.9998	0.00040091	0.0017881	FALSE
HGLibA_08674	CDH26	76.215/125.89/58.854	9.1566/2.1146/70.548	76.215	9.1566	-2.9265	1384.3	368.13	3.5382	0.00020142	0.9998	0.00040285	0.0017953	FALSE
HGLibA_44801	SLC26A6	212.93/166.89/155.96	807.31/56.037/30.673	166.89	56.037	-1.5576	1119.4	981.88	3.5379	0.00020167	0.9998	0.00040335	0.0017973	FALSE
HGLibA_36306	PHACTR4	49.5/47.684/25.749	1.5261/20.089/0	47.684	1.5261	-4.2685	242.23	205.62	3.5376	0.0002019	0.9998	0.00040379	0.001799	FALSE
HGLibA_17243	FCRLA	112.36/126.84/109.62	25.944/1.0573/105.31	112.36	25.944	-2.0729	108.62	597.71	3.5374	0.00020206	0.9998	0.00040411	0.0018001	FALSE
HGLibA_01628	ALG3	111.57/137.33/105.94	549.4/15.86/25.561	111.57	25.561	-2.0835	347.61	592.49	3.5366	0.00020269	0.9998	0.00040539	0.0018052	FALSE
HGLibA_51845	TSG101	70.715/57.221/80.925	126.67/4.2292/7.157	70.715	7.157	-3.1362	143.16	335.35	3.5359	0.00020322	0.9998	0.00040643	0.001809	FALSE
HGLibA_53438	UTP14C	488.72/429.16/410.51	221.29/1611.3/228	429.16	228	-0.9095	1947.6	3237.4	3.5354	0.00020361	0.9998	0.00040722	0.0018118	FALSE
HGLibA_09286	CFLAR	405.43/302.32/439.2	196.87/211.46/529.62	405.43	211.46	-0.93581	5886.4	3012	3.5343	0.00020443	0.9998	0.00040886	0.0018184	FALSE
HGLibA_47394	STAT5A	209/175.48/220.7	51.888/81.412/291.39	209	81.412	-1.3495	630.4	1303.3	3.5342	0.0002045	0.9998	0.00040901	0.0018188	FALSE
HGLibA_18257	FYTTD1	219.22/162.13/226.59	85.462/87.756/489.74	219.22	87.756	-1.311	1656.8	1384.1	3.5335	0.00020502	0.99979	0.00041004	0.001823	FALSE
HGLibA_09646	CHST7	179.14/190.74/155.96	53.414/245.29/63.391	179.14	63.391	-1.4842	335.84	1073.4	3.5332	0.00020531	0.99979	0.00041061	0.0018254	FALSE
HGLibA_09735	CISH	111.57/159.26/129.48	35.1/10.573/88.952	129.48	35.1	-1.8537	603.92	713.93	3.533	0.0002054	0.99979	0.0004108	0.0018261	FALSE
HGLibA_37215	PLP1	67.572/47.684/68.418	0/135.34/6.1346	67.572	6.1346	-3.2647	198.12	316.91	3.5329	0.00020552	0.99979	0.00041103	0.0018269	FALSE
HGLibA_29454	MMAB	185.43/183.11/251.6	67.149/33.834/210.62	185.43	67.149	-1.4519	2192.2	1121	3.5328	0.00020557	0.99979	0.00041115	0.001827	FALSE
HGLibA_34137	OR51V1	131.22/104.91/130.95	77.831/35.948/30.673	130.95	35.948	-1.8364	339.24	724.12	3.5312	0.00020684	0.99979	0.00041368	0.0018374	FALSE
HGLibA_16439	FAM209A	392.07/298.5/356.07	437.99/177.63/108.38	356.07	177.63	-0.99925	2305.1	2555.1	3.5302	0.00020764	0.99979	0.00041527	0.0018438	FALSE
HGLibA_24310	KCNK16	102.93/123.03/162.59	6.1044/31.719/34.763	123.03	31.719	-1.9224	984.44	669.61	3.5297	0.00020798	0.99979	0.00041595	0.0018463	FALSE
HGLibA_42375	RTCB	110/92.507/77.247	4.5783/391.2/16.359	92.507	16.359	-2.4294	269.45	468.75	3.5291	0.00020846	0.99979	0.00041692	0.0018497	FALSE
HGLibA_09073	CENPN	18.857/42.916/53.705	0/0/6.1346	42.916	0	-5.4567	347.61	180.49	3.5284	0.00020905	0.99979	0.00041809	0.0018531	FALSE
HGLibA_18570	GALNT7	31.429/42.916/56.647	0/0/15.336	42.916	0	-5.4567	160.26	180.49	3.5284	0.00020905	0.99979	0.00041809	0.0018531	FALSE
HGLibA_54569	XPO5	49.5/42.916/18.392	1.5261/0/0	42.916	0	-5.4567	322.38	180.49	3.5284	0.00020905	0.99979	0.00041809	0.0018531	FALSE
HGLibA_30718	MYH15	148.5/102.04/143.46	283.86/12.688/42.942	143.46	42.942	-1.717	870.27	811.9	3.5279	0.00020942	0.99979	0.00041884	0.0018559	FALSE
HGLibA_10832	COX4I2	348.07/316.62/364.9	714.22/172.34/157.45	348.07	172.34	-1.0099	636.11	2482.6	3.5269	0.00021019	0.99979	0.00042038	0.0018619	FALSE
HGLibA_01336	AIFM1	83.286/75.341/128.01	0/122.65/12.269	83.286	12.269	-2.6672	1031.6	411.18	3.5263	0.00021067	0.99979	0.00042134	0.0018657	FALSE
HGLibA_17939	FOXP4	216.07/260.36/219.97	88.514/544.51/66.458	219.97	88.514	-1.3037	823.13	1390.1	3.5258	0.00021112	0.99979	0.00042224	0.0018693	FALSE
HGLibA_15777	EXOSC3	114.71/105.86/161.11	27.47/503.28/15.336	114.71	27.47	-2.0231	1115.7	613.45	3.5248	0.00021193	0.99979	0.00042387	0.0018763	FALSE
HGLibA_49448	TICAM2	474.57/560.77/620.18	213.65/745.4/323.09	560.77	323.09	-0.79358	5479.5	4547.3	3.5246	0.00021205	0.99979	0.00042411	0.0018771	FALSE
HGLibA_51352	TREH	115.5/134.47/139.04	18.313/38.063/173.81	134.47	38.063	-1.7941	190.37	748.59	3.5241	0.00021245	0.99979	0.0004249	0.00188	FALSE
HGLibA_46957	SREK1IP1	81.715/71.526/70.625	7.6305/3.1719/88.952	71.526	7.6305	-3.071	52.309	340.15	3.5234	0.00021303	0.99979	0.00042606	0.0018848	FALSE
HGLibA_43779	SFTPD	51.072/39.101/53.705	0/2.1146/259.7	51.072	2.1146	-4.0634	75.116	223.86	3.5233	0.00021309	0.99979	0.00042618	0.0018849	FALSE
HGLibA_15975	FAM101B	84.072/98.229/61.062	12.209/12.688/65.436	84.072	12.688	-2.6358	364.95	416.02	3.5222	0.00021402	0.99979	0.00042803	0.0018913	FALSE
HGLibA_32583	NR1H3	84.072/103/66.211	9.1566/12.688/195.28	84.072	12.688	-2.6358	338.59	416.02	3.5222	0.00021402	0.99979	0.00042803	0.0018913	FALSE
HGLibA_33702	OR1M1	254.57/180.25/222.18	90.04/361.6/72.593	222.18	90.04	-1.2936	1403.8	1407.7	3.5218	0.00021431	0.99979	0.00042861	0.0018935	FALSE
HGLibA_26534	LIMD2	254.57/263.22/257.49	59.518/154.37/112.47	257.49	112.47	-1.1878	20.655	1695.7	3.5217	0.00021436	0.99979	0.00042873	0.0018938	FALSE
HGLibA_07765	CCDC37	51.072/8.5831/42.67	0/0/32.718	42.67	0	-5.4486	616.24	179.21	3.5215	0.00021458	0.99979	0.00042915	0.0018953	FALSE
HGLibA_27539	LSM3	24.357/52.453/42.67	0/0/12.269	42.67	0	-5.4486	215.52	179.21	3.5215	0.00021458	0.99979	0.00042915	0.0018953	FALSE
HGLibA_38132	PPP1R9B	150.86/115.4/177.3	47.309/7.4011/279.12	150.86	47.309	-1.6524	978.36	864.83	3.5213	0.00021472	0.99979	0.00042945	0.0018962	FALSE
HGLibA_28734	MED1	73.858/106.81/98.581	4.5783/103.62/19.426	98.581	19.426	-2.2855	339.51	507.51	3.521	0.00021496	0.99979	0.00042993	0.001898	FALSE
HGLibA_14300	DZIP1L	112.36/189.78/194.22	70.201/40.178/167.68	189.78	70.201	-1.422	3007.2	1154.2	3.5199	0.00021586	0.99978	0.00043173	0.0019052	FALSE
HGLibA_13291	DKC1	39.286/42.916/72.832	0/1.0573/101.22	42.916	1.0573	-4.4159	454.09	180.49	3.5184	0.0002171	0.99978	0.00043419	0.0019137	FALSE
HGLibA_30160	MS4A6E	215.29/135.42/228.8	419.68/11.63/85.884	215.29	85.884	-1.3158	3280.4	1352.9	3.5181	0.0002173	0.99978	0.00043459	0.0019152	FALSE
HGLibA_24000	JTB	163.43/150.68/156.7	48.835/50.751/101.22	156.7	50.751	-1.6075	40.752	907.1	3.5179	0.00021748	0.99978	0.00043495	0.0019162	FALSE
HGLibA_14245	DYNC1LI2	121/96.322/93.431	302.17/5.2865/18.404	96.322	18.404	-2.3264	308.7	493.02	3.5178	0.00021754	0.99978	0.00043509	0.0019165	FALSE
HGLibA_04730	BPIFB6	66.786/79.156/66.947	0/37.006/6.1346	66.947	6.1346	-3.2515	74.539	313.27	3.5176	0.00021772	0.99978	0.00043544	0.0019178	FALSE
HGLibA_54190	WDR82	67.572/54.36/83.132	25.944/6.3438/1.0224	67.572	6.3438	-3.223	208.34	316.91	3.5174	0.00021792	0.99978	0.00043584	0.001919	FALSE
HGLibA_06991	CALCA	110/125.89/161.11	33.574/194.54/21.471	125.89	33.574	-1.8758	746.68	689.18	3.5173	0.00021796	0.99978	0.00043591	0.0019192	FALSE
HGLibA_04936	BTF3	135.14/178.34/208.2	50.361/63.438/110.42	178.34	63.438	-1.4767	1378.7	1067.3	3.5171	0.00021815	0.99978	0.00043631	0.0019205	FALSE
HGLibA_35787	PDE4A	95.858/120.16/149.34	30.522/161.77/16.359	120.16	30.522	-1.9425	721.11	650.16	3.5171	0.00021814	0.99978	0.00043628	0.0019205	FALSE
HGLibA_13151	DHRS7C	87.215/74.387/77.982	184.66/3.1719/10.224	77.982	10.224	-2.8149	49.082	378.8	3.5165	0.00021861	0.99978	0.00043722	0.0019243	FALSE
HGLibA_22279	HSPA2	201.93/221.25/156.7	123.61/34.891/77.705	201.93	77.705	-1.3665	1209.6	1248	3.5165	0.00021867	0.99978	0.00043734	0.0019246	FALSE
HGLibA_38423	PRDX6	201.93/190.74/212.61	218.23/56.037/77.705	201.93	77.705	-1.3665	119.7	1248	3.5165	0.00021867	0.99978	0.00043734	0.0019246	FALSE
HGLibA_37965	PPM1B	185.43/129.7/150.08	45.783/197.72/47.032	150.08	47.032	-1.6532	832.47	859.22	3.5157	0.00021934	0.99978	0.00043868	0.0019295	FALSE
HGLibA_32487	NPM1	42.429/38.147/55.176	0/0/40.897	42.429	0	-5.4406	90.412	177.96	3.5147	0.00022014	0.99978	0.00044027	0.0019357	FALSE
HGLibA_07601	CCDC135	161.07/130.65/158.91	576.87/27.49/52.144	158.91	52.144	-1.5893	401.45	923.18	3.5139	0.00022079	0.99978	0.00044157	0.0019405	FALSE
HGLibA_16201	FAM159B	125.71/173.57/125.07	33.574/365.83/30.673	125.71	33.574	-1.8738	1145.3	688.01	3.5138	0.00022087	0.99978	0.00044174	0.0019411	FALSE
HGLibA_43753	SFT2D2	50.286/44.823/64.74	33.574/1.0573/2.0449	50.286	2.0449	-4.0741	119.38	219.6	3.5135	0.00022111	0.99978	0.00044223	0.0019431	FALSE
HGLibA_05562	C17orf66	92.715/89.646/124.33	16.787/8.4584/350.69	92.715	16.787	-2.3974	504.47	470.06	3.5132	0.00022136	0.99978	0.00044271	0.0019446	FALSE
HGLibA_49131	TFAP2D	92.715/63.897/98.581	16.787/7.4011/43.965	92.715	16.787	-2.3974	432.45	470.06	3.5132	0.00022136	0.99978	0.00044271	0.0019446	FALSE
HGLibA_06252	C3orf55	132/131.61/163.32	21.365/37.006/99.176	132	37.006	-1.8071	490.56	731.4	3.5132	0.00022138	0.99978	0.00044276	0.0019447	FALSE
HGLibA_53797	VPS4A	277.36/222.21/324.44	442.57/109.96/125.76	277.36	125.76	-1.1349	2628.9	1862.7	3.5126	0.00022185	0.99978	0.0004437	0.0019483	FALSE
HGLibA_45620	SMARCB1	99.001/70.572/109.62	19.839/20.089/18.404	99.001	19.839	-2.2626	460.43	510.21	3.5115	0.00022279	0.99978	0.00044558	0.0019559	FALSE
HGLibA_38855	PRR9	165/126.84/153.02	48.835/28.547/74.637	153.02	48.835	-1.6279	414.5	880.43	3.5114	0.00022287	0.99978	0.00044574	0.0019563	FALSE
HGLibA_14481	EDNRB	220/240.33/234.68	180.08/98.329/68.503	234.68	98.329	-1.2466	123.7	1508.4	3.5108	0.00022335	0.99978	0.0004467	0.0019597	FALSE
HGLibA_31556	NDUFS5	146.14/114.44/172.15	363.21/32.776/44.987	146.14	44.987	-1.6779	840.65	831.03	3.5093	0.00022468	0.99978	0.00044935	0.0019708	FALSE
HGLibA_29162	MGME1	80.143/89.646/62.533	4.5783/215.69/11.247	80.143	11.247	-2.7281	200.22	391.93	3.5091	0.00022479	0.99978	0.00044957	0.0019716	FALSE
HGLibA_33009	NUMA1	283.64/253.68/310.46	61.044/130.05/391.59	283.64	130.05	-1.1191	808.42	1916.2	3.5088	0.00022503	0.99977	0.00045007	0.0019737	FALSE
HGLibA_56838	ZNF835	163.43/177.38/133.89	54.94/62.381/26.583	163.43	54.94	-1.5555	533.55	956.32	3.5083	0.0002255	0.99977	0.00045099	0.0019774	FALSE
HGLibA_10834	COX4I2	151.64/148.77/141.25	167.87/46.521/28.628	148.77	46.521	-1.6561	32.419	849.85	3.5077	0.00022596	0.99977	0.00045192	0.0019811	FALSE
HGLibA_11080	CRCP	95.858/95.368/97.846	50.361/6.3438/18.404	95.858	18.404	-2.3195	2.0957	490.05	3.5075	0.0002262	0.99977	0.00045241	0.001983	FALSE
HGLibA_25122	KLHL10	155.57/169.76/167	158.71/57.094/39.875	167	57.094	-1.532	69.089	982.66	3.5061	0.00022736	0.99977	0.00045472	0.0019923	FALSE
HGLibA_00343	ACAA2	78.572/55.314/46.348	0/176.57/3.0673	55.314	3.0673	-3.7913	310.67	247.14	3.5057	0.0002277	0.99977	0.0004554	0.0019947	FALSE
HGLibA_09688	CIB3	127.29/95.368/125.8	16.787/33.834/63.391	125.8	33.834	-1.864	464.19	688.6	3.5057	0.00022773	0.99977	0.00045547	0.0019949	FALSE
HGLibA_46248	SOX18	101.36/127.79/70.625	71.727/21.146/10.224	101.36	21.146	-2.2085	821.66	525.44	3.5049	0.00022838	0.99977	0.00045675	0.0019994	FALSE
HGLibA_04757	BRAT1	110/123.03/83.132	53.414/5.2865/25.561	110	25.561	-2.0632	445.78	582.06	3.5029	0.0002301	0.99977	0.0004602	0.0020133	FALSE
HGLibA_19889	GPR132	114.71/103.95/91.96	3.0522/107.85/22.493	103.95	22.493	-2.1594	129.82	542.3	3.5026	0.00023041	0.99977	0.00046081	0.0020155	FALSE
HGLibA_44365	SLC12A4	148.5/140.19/150.81	9.1566/46.521/351.72	148.5	46.521	-1.6535	37.201	847.89	3.5024	0.00023054	0.99977	0.00046108	0.0020164	FALSE
HGLibA_03585	ATP1A2	50.286/36.24/89.017	1.5261/2.1146/29.651	50.286	2.1146	-4.0414	848.71	219.6	3.5024	0.00023057	0.99977	0.00046115	0.0020166	FALSE
HGLibA_46371	SPAG9	53.429/41.962/27.22	21.365/0/0	41.962	0	-5.425	174.4	175.55	3.5015	0.00023137	0.99977	0.00046273	0.0020219	FALSE
HGLibA_53498	VAMP4	34.572/41.962/45.612	3.0522/0/1.0224	41.962	1.0224	-4.4089	33.971	175.55	3.5015	0.00023137	0.99977	0.00046273	0.0020219	FALSE
HGLibA_20954	HCCS	132.79/90.6/133.89	35.1/220.98/37.83	132.79	37.83	-1.7847	890.47	736.86	3.4987	0.0002338	0.99977	0.0004676	0.0020413	FALSE
HGLibA_07657	CCDC155	179.93/178.34/175.83	64.096/58.152/252.54	178.34	64.096	-1.462	4.4177	1067.3	3.4969	0.00023531	0.99976	0.00047062	0.0020536	FALSE
HGLibA_51289	TRAM2	215.29/158.31/250.13	332.69/86.699/25.561	215.29	86.699	-1.3023	2230.2	1352.9	3.496	0.00023616	0.99976	0.00047232	0.0020604	FALSE
HGLibA_07470	CBY1	97.429/66.758/103	97.671/10.573/19.426	97.429	19.426	-2.2687	485.86	500.11	3.4954	0.0002367	0.99976	0.00047341	0.0020644	FALSE
HGLibA_55102	ZDHHC21	84.072/49.591/50.026	172.45/2.1146/2.0449	50.026	2.1146	-4.0341	579.65	218.2	3.4954	0.00023668	0.99976	0.00047337	0.0020644	FALSE
HGLibA_20679	GUSB	220.79/182.15/215.55	62.57/201.95/86.907	215.55	86.907	-1.3007	571.51	1355	3.4949	0.00023714	0.99976	0.00047428	0.0020671	FALSE
HGLibA_00279	ABHD4	180.72/273.71/151.55	65.622/432.44/56.234	180.72	65.622	-1.4476	4749	1085.2	3.4938	0.00023814	0.99976	0.00047627	0.0020748	FALSE
HGLibA_02848	ARHGEF33	55.786/55.314/55.176	0/3.1719/29.651	55.314	3.1719	-3.7547	0.12106	247.14	3.4934	0.00023843	0.99976	0.00047686	0.0020771	FALSE
HGLibA_38241	PPWD1	212.14/221.25/211.14	148.03/83.527/84.862	212.14	84.862	-1.3117	42.002	1328	3.4927	0.00023907	0.99976	0.00047815	0.0020818	FALSE
HGLibA_41344	RLBP1	41.643/41.962/31.634	6.1044/0/0	41.643	0	-5.4142	50.139	173.9	3.4923	0.0002394	0.99976	0.00047879	0.002084	FALSE
HGLibA_55837	ZNF34	230.22/144.01/240.57	141.93/96.215/29.651	230.22	96.215	-1.25	3769.6	1472.2	3.4924	0.00023939	0.99976	0.00047879	0.002084	FALSE
HGLibA_06581	C7orf69	208.22/214.58/200.84	51.888/82.47/249.47	208.22	82.47	-1.3257	47.436	1297.1	3.4914	0.00024022	0.99976	0.00048045	0.0020903	FALSE
HGLibA_31967	NIPBL	115.5/147.82/125.07	67.149/33.834/28.628	125.07	33.834	-1.8556	304.64	683.56	3.4904	0.00024112	0.99976	0.00048225	0.0020971	FALSE
HGLibA_20963	HCFC2	96.643/66.758/94.903	18.313/12.688/118.6	94.903	18.313	-2.312	397.59	483.96	3.4902	0.0002413	0.99976	0.0004826	0.0020983	FALSE
HGLibA_11592	CTC1	244.36/234.61/299.42	94.618/285.47/105.31	244.36	105.31	-1.2066	1563.6	1587.3	3.4901	0.00024141	0.99976	0.00048281	0.002099	FALSE
HGLibA_54287	WFS1	128.86/113.49/168.47	19.839/35.948/369.1	128.86	35.948	-1.8134	902.71	709.63	3.4885	0.00024291	0.99976	0.00048582	0.0021106	FALSE
HGLibA_16166	FAM151B	177.57/206.95/219.97	224.34/31.719/81.795	206.95	81.795	-1.3286	516.25	1287.2	3.4884	0.00024296	0.99976	0.00048593	0.0021109	FALSE
HGLibA_22975	IL13RA1	88.786/55.314/58.854	3.0522/406.01/4.0897	58.854	4.0897	-3.5558	454.22	266.93	3.4878	0.00024348	0.99976	0.00048696	0.0021147	FALSE
HGLibA_53497	VAMP4	70.715/58.175/58.854	3.0522/31.719/4.0897	58.854	4.0897	-3.5558	70.563	266.93	3.4878	0.00024348	0.99976	0.00048696	0.0021147	FALSE
HGLibA_11391	CSNK1E	110/73.434/112.56	25.944/25.375/50.099	110	25.944	-2.0425	671.85	582.06	3.4869	0.00024435	0.99976	0.0004887	0.0021212	FALSE
HGLibA_46752	SPOCK2	49.5/45.777/42.67	1.5261/0/151.32	45.777	1.5261	-4.2108	11.76	195.49	3.4854	0.00024573	0.99975	0.00049146	0.0021322	FALSE
HGLibA_32813	NT5C3A	202.72/152.59/215.55	173.98/79.298/69.525	202.72	79.298	-1.3431	1338.7	1254.1	3.4851	0.00024601	0.99975	0.00049201	0.0021343	FALSE
HGLibA_01266	AGTR2	224.72/210.76/212.61	85.462/76.126/125.76	212.61	85.462	-1.3049	74.958	1331.7	3.4842	0.00024677	0.99975	0.00049354	0.0021404	FALSE
HGLibA_51800	TRRAP	56.572/49.591/54.44	1.5261/100.44/3.0673	54.44	3.0673	-3.7688	14.027	242.31	3.4829	0.00024804	0.99975	0.00049609	0.0021508	FALSE
HGLibA_16995	FBXL19	134.36/106.81/103.73	24.418/16.917/96.109	106.81	24.418	-2.0846	384.12	561.03	3.4821	0.00024876	0.99975	0.00049753	0.0021558	FALSE
HGLibA_47750	SULT1C3	172.86/150.68/180.98	32.048/61.324/213.69	172.86	61.324	-1.4801	278.86	1026.2	3.4818	0.00024907	0.99975	0.00049814	0.0021577	FALSE
HGLibA_54046	WDR20	115.5/103/78.718	524.98/11.63/22.493	103	22.493	-2.1462	372.92	536.09	3.4816	0.00024923	0.99975	0.00049847	0.002159	FALSE
HGLibA_19668	GON4L	64.429/68.665/65.476	0/47.579/6.1346	65.476	6.1346	-3.2199	5.6343	304.73	3.4812	0.0002496	0.99975	0.00049919	0.0021615	FALSE
HGLibA_33098	NUTF2	387.36/293.73/373.73	192.29/230.49/178.93	373.73	192.29	-0.95508	3292.3	2716.6	3.481	0.00024973	0.99975	0.00049946	0.0021625	FALSE
HGLibA_42021	RPN2	115.5/129.7/208.2	36.627/17.974/81.795	129.7	36.627	-1.7964	3181.7	715.46	3.4803	0.0002504	0.99975	0.00050079	0.002168	FALSE
HGLibA_00504	ACOX3	26.714/47.684/41.198	0/20.089/0	41.198	0	-5.3991	125.92	171.61	3.4796	0.00025111	0.99975	0.00050221	0.0021729	FALSE
HGLibA_06901	CACNA1S	45.572/65.804/41.198	1.5261/0/40.897	45.572	1.5261	-4.2045	214.24	194.41	3.4797	0.00025102	0.99975	0.00050204	0.0021729	FALSE
HGLibA_42157	RPS6KA1	34.572/68.665/41.198	0/3.1719/1.0224	41.198	1.0224	-4.383	399.17	171.61	3.4796	0.00025111	0.99975	0.00050221	0.0021729	FALSE
HGLibA_51531	TRIM49D1	140.64/128.75/216.29	42.731/38.063/254.59	140.64	42.731	-1.6955	2932	791.97	3.4796	0.00025112	0.99975	0.00050223	0.0021729	FALSE
HGLibA_21767	HN1	79.358/94.415/99.317	18.313/5.2865/148.25	94.415	18.313	-2.3046	125.37	480.85	3.4792	0.00025146	0.99975	0.00050293	0.0021753	FALSE
HGLibA_00526	ACPT	196.43/212.67/171.41	376.95/42.292/75.66	196.43	75.66	-1.3648	444.79	1205.3	3.4786	0.00025199	0.99975	0.00050398	0.0021793	FALSE
HGLibA_36862	PKP4	106.07/128.75/109.62	25.944/1.0573/95.086	109.62	25.944	-2.0375	189.27	579.52	3.4786	0.00025206	0.99975	0.00050413	0.0021798	FALSE
HGLibA_49604	TLDC2	130.43/165.94/161.85	54.94/48.636/395.68	161.85	54.94	-1.5416	501.99	944.72	3.4784	0.00025223	0.99975	0.00050446	0.0021811	FALSE
HGLibA_36492	PI4K2A	109.21/157.36/112.56	18.313/27.49/226.98	112.56	27.49	-1.9949	1009	599.05	3.4779	0.00025266	0.99975	0.00050531	0.0021842	FALSE
HGLibA_45455	SLCO1B7	62.072/91.554/50.762	175.5/3.1719/5.1122	62.072	5.1122	-3.3672	498.54	285.17	3.4773	0.00025321	0.99975	0.00050641	0.0021886	FALSE
HGLibA_49453	TIE1	87.215/69.619/69.154	7.6305/3.1719/73.615	69.619	7.6305	-3.0325	154.92	328.9	3.477	0.00025354	0.99975	0.00050708	0.0021906	FALSE
HGLibA_34651	OSBPL2	132.79/106.81/98.581	9.1566/38.063/24.538	106.81	24.538	-2.0778	371.2	561.03	3.4769	0.0002536	0.99975	0.00050719	0.0021908	FALSE
HGLibA_53937	WAC	94.286/114.44/62.533	18.313/13.745/131.89	94.286	18.313	-2.3027	707.26	480.04	3.4763	0.00025421	0.99975	0.00050841	0.0021948	FALSE
HGLibA_42143	RPS4X	40.857/51.499/49.291	0/2.1146/41.92	49.291	2.1146	-4.0132	37.998	214.23	3.4755	0.00025496	0.99975	0.00050992	0.0022005	FALSE
HGLibA_48140	TAB1	44.786/49.591/49.291	4.5783/2.1146/1.0224	49.291	2.1146	-4.0132	10.191	214.23	3.4755	0.00025496	0.99975	0.00050992	0.0022005	FALSE
HGLibA_37988	PPM1K	121/118.26/138.31	32.048/176.57/3.0673	121	32.048	-1.8842	153.54	655.83	3.4747	0.00025575	0.99974	0.0005115	0.0022068	FALSE
HGLibA_40370	RASL12	283.64/347.14/303.84	144.98/1183.1/131.89	303.84	144.98	-1.0623	1141.5	2090.2	3.4746	0.00025579	0.99974	0.00051158	0.0022069	FALSE
HGLibA_42745	SARNP	47.929/87.739/94.903	15.261/2.1146/68.503	87.739	15.261	-2.4481	818.08	438.78	3.4744	0.00025603	0.99974	0.00051206	0.0022084	FALSE
HGLibA_27551	LSM7	36.143/41.008/60.326	0/0/2.0449	41.008	0	-5.3926	198.42	170.63	3.4741	0.00025629	0.99974	0.00051258	0.0022102	FALSE
HGLibA_55945	ZNF416	289.93/230.79/281.03	972.13/113.13/129.85	281.03	129.85	-1.1079	1301.6	1893.9	3.4739	0.00025643	0.99974	0.00051286	0.0022111	FALSE
HGLibA_30964	N6AMT1	43.215/65.804/80.189	4.5783/6.3438/12.269	65.804	6.3438	-3.1853	358.61	306.63	3.4736	0.00025672	0.99974	0.00051345	0.0022132	FALSE
HGLibA_53053	UPB1	123.36/102.04/65.476	21.365/22.203/89.974	102.04	22.203	-2.1509	895.76	529.89	3.4732	0.00025712	0.99974	0.00051424	0.0022157	FALSE
HGLibA_08544	CDC37	201.14/228.88/227.33	88.514/95.157/120.65	227.33	95.157	-1.2476	343.95	1449	3.4721	0.00025816	0.99974	0.00051633	0.0022234	FALSE
HGLibA_51386	TRIAP1	119.43/125.89/147.87	97.671/27.49/34.763	125.89	34.763	-1.827	262.53	689.18	3.4719	0.00025838	0.99974	0.00051676	0.0022249	FALSE
HGLibA_27552	LSM7	61.286/81.063/79.454	10.683/11.63/35.785	79.454	11.63	-2.6713	166.32	387.73	3.4714	0.00025886	0.99974	0.00051772	0.0022284	FALSE
HGLibA_46143	SOD1	40.857/35.286/74.304	6.1044/0/1.0224	40.857	1.0224	-4.3713	574.85	169.86	3.4697	0.00026049	0.99974	0.00052099	0.0022404	FALSE
HGLibA_45017	SLC35G1	58.143/69.619/55.912	1.5261/5.2865/4.0897	58.143	4.0897	-3.5386	68.335	262.93	3.4695	0.00026073	0.99974	0.00052146	0.0022422	FALSE
HGLibA_34039	OR4M1	35.357/61.036/41.198	0/1.0573/111.45	41.198	1.0573	-4.3584	213.82	171.61	3.4694	0.00026079	0.99974	0.00052157	0.0022423	FALSE
HGLibA_56007	ZNF442	32.214/46.73/41.198	32.048/1.0573/0	41.198	1.0573	-4.3584	55.656	171.61	3.4694	0.00026079	0.99974	0.00052157	0.0022423	FALSE
HGLibA_18511	GALE	92.715/122.07/153.02	32.048/32.776/202.44	122.07	32.776	-1.8654	909.86	663.11	3.4687	0.00026146	0.99974	0.00052293	0.0022472	FALSE
HGLibA_53948	WARS2	212.14/170.71/200.84	433.41/31.719/78.727	200.84	78.727	-1.3401	517.84	1239.5	3.4685	0.0002617	0.99974	0.0005234	0.0022489	FALSE
HGLibA_18303	G3BP2	58.143/54.36/44.141	30.522/3.1719/0	54.36	3.1719	-3.7301	59.371	241.87	3.4684	0.00026181	0.99974	0.00052361	0.0022496	FALSE
HGLibA_54657	YEATS4	85.643/100.14/122.86	21.365/157.54/16.359	100.14	21.365	-2.177	363.17	517.54	3.468	0.00026216	0.99974	0.00052433	0.0022525	FALSE
HGLibA_31928	NIF3L1	133.57/118.26/120.65	32.048/25.375/64.413	120.65	32.048	-1.8801	86.338	653.46	3.4673	0.00026286	0.99974	0.00052572	0.0022577	FALSE
HGLibA_14860	EIF5AL1	172.07/160.22/172.15	550.92/61.324/58.279	172.07	61.324	-1.4735	70.259	1020.3	3.4671	0.00026301	0.99974	0.00052602	0.0022585	FALSE
HGLibA_02355	AP5M1	91.929/105.86/56.647	9.1566/196.66/17.381	91.929	17.381	-2.3379	719.41	465.1	3.4668	0.0002633	0.99974	0.00052661	0.0022608	FALSE
HGLibA_23406	INTS1	77/113.49/68.418	10.683/7.4011/154.39	77	10.683	-2.7391	702.5	372.87	3.4666	0.00026356	0.99974	0.00052711	0.0022628	FALSE
HGLibA_18151	FUBP3	126.5/96.322/117.71	30.522/204.06/10.224	117.71	30.522	-1.913	267.35	633.56	3.4653	0.00026482	0.99974	0.00052963	0.0022729	FALSE
HGLibA_43442	4-Sep	175.22/207.9/194.22	74.779/288.64/40.897	194.22	74.779	-1.3652	274.2	1188.3	3.4649	0.00026517	0.99973	0.00053034	0.0022753	FALSE
HGLibA_53862	VSTM2B	138.29/134.47/125.07	39.679/32.776/97.131	134.47	39.679	-1.7356	51.498	748.59	3.465	0.00026516	0.99973	0.00053031	0.0022753	FALSE
HGLibA_08643	CDH15	107.64/131.61/119.92	27.47/31.719/141.1	119.92	31.719	-1.8858	143.66	648.48	3.4647	0.00026543	0.99973	0.00053086	0.0022768	FALSE
HGLibA_15714	EWSR1	54.215/55.314/34.577	0/3.1719/9.2019	54.215	3.1719	-3.7263	193.42	241.07	3.4645	0.00026558	0.99973	0.00053116	0.0022777	FALSE
HGLibA_53764	VPS33A	80.143/89.646/94.167	111.41/2.1146/16.359	89.646	16.359	-2.3846	55.372	450.72	3.464	0.00026612	0.99973	0.00053224	0.002282	FALSE
HGLibA_17774	FNTB	180.72/225.07/248.66	15.261/159.65/94.064	225.07	94.064	-1.2498	1261.9	1430.9	3.4633	0.00026678	0.99973	0.00053356	0.002287	FALSE
HGLibA_17028	FBXO11	157.14/153.54/154.49	42.731/569.89/51.122	154.49	51.122	-1.5769	3.9645	891.08	3.463	0.00026706	0.99973	0.00053412	0.0022891	FALSE
HGLibA_54075	WDR36	73.072/73.434/68.418	9.1566/138.51/7.157	73.072	9.1566	-2.8665	10.893	349.32	3.4629	0.00026722	0.99973	0.00053444	0.0022902	FALSE
HGLibA_46443	SPATA2	76.215/67.711/47.084	1.5261/234.72/7.157	67.711	7.157	-3.0744	248.91	317.72	3.4624	0.00026769	0.99973	0.00053539	0.0022938	FALSE
HGLibA_35727	PDCD2	363.79/379.57/450.97	160.24/341.51/197.33	379.57	197.33	-0.94025	2673.9	2770.5	3.4622	0.00026789	0.99973	0.00053577	0.0022952	FALSE
HGLibA_10020	CLIC1	198.79/179.29/207.46	64.096/1008.7/77.705	198.79	77.705	-1.3439	227.65	1223.6	3.4615	0.00026856	0.99973	0.00053713	0.0023005	FALSE
HGLibA_23677	ISM1	147.72/148.77/114.77	47.309/16.917/69.525	147.72	47.309	-1.6222	543.38	842.26	3.4599	0.00027024	0.99973	0.00054047	0.002313	FALSE
HGLibA_07771	CCDC39	40.857/32.425/51.498	0/1.0573/9.2019	40.857	1.0573	-4.3467	92.159	169.86	3.4596	0.00027054	0.99973	0.00054108	0.0023153	FALSE
HGLibA_14302	DZIP1L	315.07/297.55/349.45	97.671/153.31/283.21	315.07	153.31	-1.0344	744.38	2188.5	3.4579	0.00027224	0.99973	0.00054447	0.0023273	FALSE
HGLibA_14865	EIF5B	53.429/46.73/63.269	3.0522/1.0573/29.651	53.429	3.0522	-3.7476	70.844	236.74	3.4579	0.00027222	0.99973	0.00054443	0.0023273	FALSE
HGLibA_45323	SLC6A20	61.286/41.962/89.017	18.313/0/5.1122	61.286	5.1122	-3.3492	571.22	280.69	3.4573	0.0002728	0.99973	0.00054559	0.0023315	FALSE
HGLibA_18656	GAS7	232.57/256.54/274.41	83.936/655.53/114.51	256.54	114.51	-1.1568	446.87	1687.8	3.4571	0.00027301	0.99973	0.00054602	0.0023331	FALSE
HGLibA_14382	ECE1	80.143/108.72/94.903	6.1044/19.031/162.57	94.903	19.031	-2.2593	204.38	483.96	3.4566	0.00027348	0.99973	0.00054697	0.0023367	FALSE
HGLibA_36986	PLCB4	127.29/148.77/114.03	4.5783/35.948/151.32	127.29	35.948	-1.7958	318.73	698.8	3.4559	0.00027419	0.99973	0.00054839	0.0023423	FALSE
HGLibA_24925	KIF2A	227.86/231.74/192.75	96.145/211.46/25.561	227.86	96.145	-1.2363	623.91	1453.3	3.4551	0.00027504	0.99972	0.00055008	0.0023488	FALSE
HGLibA_53163	USE1	200.36/224.12/214.82	297.59/67.668/87.929	214.82	87.929	-1.2791	147.77	1349.2	3.4546	0.00027561	0.99972	0.00055121	0.0023529	FALSE
HGLibA_16749	FAM83D	183.86/110.63/155.23	22.892/51.808/64.413	155.23	51.808	-1.5648	1404.5	896.41	3.4544	0.00027581	0.99972	0.00055162	0.0023542	FALSE
HGLibA_15102	EN2	76.215/68.665/65.476	7.6305/103.62/2.0449	68.665	7.6305	-3.0129	33.585	323.3	3.4534	0.00027678	0.99972	0.00055355	0.0023617	FALSE
HGLibA_13059	DGKA	134.36/126.84/125.07	19.839/302.39/35.785	126.84	35.785	-1.7971	29.835	695.73	3.4528	0.00027737	0.99972	0.00055474	0.0023662	FALSE
HGLibA_02966	ARL4A	80.143/43.869/83.868	12.209/93.043/12.269	80.143	12.269	-2.6124	664.83	391.93	3.4525	0.00027768	0.99972	0.00055537	0.0023682	FALSE
HGLibA_06248	C3orf52	80.143/92.507/69.89	3.0522/315.08/12.269	80.143	12.269	-2.6124	129	391.93	3.4525	0.00027768	0.99972	0.00055537	0.0023682	FALSE
HGLibA_36608	PIH1D1	343.36/400.55/409.04	169.4/212.52/296.51	400.55	212.52	-0.91121	1671.3	2966.1	3.4525	0.00027774	0.99972	0.00055548	0.0023685	FALSE
HGLibA_15198	ENTPD1	185.43/175.48/180.98	67.149/101.5/12.269	180.98	67.149	-1.417	25.035	1087.2	3.4522	0.00027798	0.99972	0.00055596	0.0023704	FALSE
HGLibA_15554	ESAM	111.57/130.65/76.511	218.23/0/27.606	111.57	27.606	-1.9765	796.71	592.49	3.4518	0.00027844	0.99972	0.00055689	0.0023739	FALSE
HGLibA_09169	CEP85	201.14/168.8/183.18	27.47/116.3/68.503	183.18	68.503	-1.406	264.7	1103.9	3.4517	0.00027856	0.99972	0.00055712	0.0023746	FALSE
HGLibA_51306	TRAPPC12	144.57/110.63/160.38	45.783/485.3/41.92	144.57	45.783	-1.6377	701.05	819.83	3.4504	0.00027984	0.99972	0.00055967	0.0023843	FALSE
HGLibA_16620	FAM47E-STBD1	183.07/175.48/194.22	36.627/346.8/68.503	183.07	68.503	-1.4051	90.973	1103.1	3.4496	0.00028068	0.99972	0.00056136	0.0023906	FALSE
HGLibA_18293	G0S2	121/95.368/84.603	3.0522/25.375/19.426	95.368	19.426	-2.2381	386.45	486.93	3.4488	0.00028149	0.99972	0.00056298	0.0023968	FALSE
HGLibA_25834	KRTAP9-2	83.286/64.85/86.075	13.735/8.4584/60.323	83.286	13.735	-2.5161	173.83	411.18	3.4485	0.00028183	0.99972	0.00056366	0.0023992	FALSE
HGLibA_16216	FAM161A	80.929/81.063/71.361	7.6305/12.688/114.51	80.929	12.688	-2.5815	45.782	396.72	3.4484	0.00028191	0.99972	0.00056383	0.0023998	FALSE
HGLibA_47045	SRRM1	113.14/84.878/117.71	627.23/28.547/21.471	113.14	28.547	-1.9498	409.9	602.95	3.4471	0.00028331	0.99972	0.00056663	0.0024107	FALSE
HGLibA_31925	NID2	381.86/368.12/361.96	1260.6/136.39/190.17	368.12	190.17	-0.94922	113.38	2665.1	3.447	0.00028345	0.99972	0.0005669	0.0024116	FALSE
HGLibA_05766	C1orf127	25.929/40.055/42.67	0/0/3.0673	40.055	0	-5.3595	103.19	165.74	3.4463	0.00028415	0.99972	0.00056829	0.0024151	FALSE
HGLibA_09416	CHDH	84.858/109.67/108.15	25.944/17.974/122.69	108.15	25.944	-2.0182	272.32	569.8	3.4464	0.00028404	0.99972	0.00056808	0.0024151	FALSE
HGLibA_30268	MSTO1	20.429/40.055/40.462	0/0/25.561	40.055	0	-5.3595	192.67	165.74	3.4463	0.00028415	0.99972	0.00056829	0.0024151	FALSE
HGLibA_37584	POLR2H	62.857/66.758/64.004	6.1044/2.1146/76.682	64.004	6.1044	-3.1937	4.4484	296.24	3.4464	0.00028401	0.99972	0.00056801	0.0024151	FALSE
HGLibA_37745	POTEJ	128.07/128.75/165.53	25.944/37.006/86.907	128.75	37.006	-1.7714	676.65	708.87	3.4464	0.00028408	0.99972	0.00056817	0.0024151	FALSE
HGLibA_51474	TRIM36	53.429/44.823/47.819	219.76/0/2.0449	47.819	2.0449	-4.003	20.222	206.34	3.4464	0.00028403	0.99972	0.00056806	0.0024151	FALSE
HGLibA_55232	ZFP69	139.86/110.63/133.89	39.679/59.209/39.875	133.89	39.875	-1.7225	288.46	744.58	3.446	0.00028447	0.99972	0.00056894	0.0024172	FALSE
HGLibA_30036	MRPS12	183.07/139.24/222.18	68.675/28.547/186.08	183.07	68.675	-1.4016	1725.3	1103.1	3.4445	0.00028611	0.99971	0.00057222	0.0024292	FALSE
HGLibA_33696	OR1L6	45.572/60.082/52.969	35.1/2.1146/3.0673	52.969	3.0673	-3.73	52.657	234.22	3.4438	0.00028684	0.99971	0.00057367	0.0024346	FALSE
HGLibA_32084	NLN	312.72/299.46/274.41	143.45/96.215/345.58	299.46	143.45	-1.0565	401.59	2052.2	3.4437	0.00028694	0.99971	0.00057387	0.0024352	FALSE
HGLibA_01473	AKR1B1	53.429/38.147/83.132	0/3.1719/6.1346	53.429	3.1719	-3.7056	557.9	236.74	3.4436	0.000287	0.99971	0.000574	0.0024355	FALSE
HGLibA_47166	SSRP1	58.143/89.646/93.431	16.787/6.3438/21.471	89.646	16.787	-2.3494	503.38	450.72	3.443	0.00028766	0.99971	0.00057531	0.0024402	FALSE
HGLibA_39091	PSMA8	98.215/103/98.581	61.044/21.146/9.2019	98.581	21.146	-2.1688	9.8196	507.51	3.4429	0.00028774	0.99971	0.00057547	0.0024407	FALSE
HGLibA_26129	LCE3A	261.64/206.95/230.27	376.95/13.745/98.153	230.27	98.153	-1.2218	764.12	1472.7	3.4427	0.00028797	0.99971	0.00057593	0.0024422	FALSE
HGLibA_15755	EXOC6	227.07/202.18/281.77	96.145/427.15/48.054	227.07	96.145	-1.2313	1805.5	1446.9	3.442	0.00028873	0.99971	0.00057747	0.0024477	FALSE
HGLibA_51933	TSPAN33	231.79/242.24/226.59	300.64/45.464/99.176	231.79	99.176	-1.2165	68.089	1484.9	3.4413	0.00028942	0.99971	0.00057885	0.0024523	FALSE
HGLibA_28860	MEGF9	95.858/112.53/83.868	19.839/4.2292/100.2	95.858	19.839	-2.2166	210.94	490.05	3.4409	0.00028994	0.99971	0.00057989	0.0024559	FALSE
HGLibA_05232	C12orf39	141.43/135.42/111.09	32.048/418.69/40.897	135.42	40.897	-1.7032	314.14	755.26	3.4399	0.00029092	0.99971	0.00058185	0.0024621	FALSE
HGLibA_16900	FASTKD1	238.86/229.84/242.77	103.78/240.01/90.996	238.86	103.78	-1.1949	48.358	1542.3	3.4397	0.00029122	0.99971	0.00058245	0.0024643	FALSE
HGLibA_29662	MORF4L2	73.858/84.878/79.454	12.209/10.573/129.85	79.454	12.209	-2.6067	30.368	387.73	3.4393	0.00029158	0.99971	0.00058316	0.0024669	FALSE
HGLibA_19194	GJD4	168.14/168.8/171.41	42.731/60.266/172.79	168.8	60.266	-1.4707	3.6275	996.01	3.4391	0.00029182	0.99971	0.00058364	0.0024683	FALSE
HGLibA_37340	PMVK	128.86/101.09/89.017	39.679/11.63/22.493	101.09	22.493	-2.1195	458.4	523.7	3.4391	0.00029184	0.99971	0.00058369	0.0024684	FALSE
HGLibA_06780	C9orf92	63.643/41.962/66.211	6.1044/2.1146/77.705	63.643	6.1044	-3.1857	238.33	294.17	3.4373	0.00029382	0.99971	0.00058763	0.0024826	FALSE
HGLibA_09028	CELSR3	240.43/200.27/233.95	100.72/87.756/170.75	233.95	100.72	-1.2077	587.96	1502.4	3.4371	0.00029402	0.99971	0.00058805	0.0024842	FALSE
HGLibA_45353	SLC7A11	52.643/33.379/62.533	3.0522/0/27.606	52.643	3.0522	-3.7266	234.46	232.43	3.4368	0.00029428	0.99971	0.00058857	0.0024861	FALSE
HGLibA_52238	TTYH3	40.072/52.453/38.255	0/1.0573/85.884	40.072	1.0573	-4.3193	78.292	165.83	3.4366	0.00029456	0.99971	0.00058913	0.0024881	FALSE
HGLibA_35841	PDGFA	358.29/339.51/376.67	259.44/183.97/167.68	358.29	183.97	-0.95784	345.21	2575.2	3.435	0.00029625	0.9997	0.0005925	0.0025006	FALSE
HGLibA_14425	ECT2	81.715/80.109/150.08	4.5783/21.146/13.292	81.715	13.292	-2.533	2338.1	401.53	3.4347	0.00029663	0.9997	0.00059325	0.0025032	FALSE
HGLibA_19719	GPAA1	322.93/285.15/269.99	134.3/144.85/50.099	285.15	134.3	-1.0806	828.49	1929	3.4347	0.00029663	0.9997	0.00059326	0.0025032	FALSE
HGLibA_18413	GAD2	84.858/119.21/104.47	13.735/24.318/200.4	104.47	24.318	-2.0586	300.94	545.67	3.4346	0.0002967	0.9997	0.0005934	0.0025035	FALSE
HGLibA_27525	LSM11	193.29/144.96/183.92	48.835/88.814/69.525	183.92	69.525	-1.3907	802.83	1109.5	3.4344	0.00029697	0.9997	0.00059394	0.0025054	FALSE
HGLibA_11365	CSMD2	149.29/162.13/173.62	56.466/26.433/80.772	162.13	56.466	-1.5052	148.49	946.74	3.434	0.00029735	0.9997	0.0005947	0.0025083	FALSE
HGLibA_49252	TGM1	641.93/513.08/634.89	756.95/374.29/384.43	634.89	384.43	-0.7223	7443.8	5325.4	3.4321	0.00029947	0.9997	0.00059895	0.0025247	FALSE
HGLibA_03798	ATPAF1	49.5/47.684/36.784	0/2.1146/3.0673	47.684	2.1146	-3.9663	61.055	205.62	3.4313	0.00030034	0.9997	0.00060068	0.0025316	FALSE
HGLibA_29121	MFSD9	121.79/110.63/94.903	18.313/423.98/27.606	110.63	27.606	-1.9643	185.89	586.21	3.4312	0.0003005	0.9997	0.00060099	0.0025322	FALSE
HGLibA_20550	GTF2H2C	120.21/148.77/129.48	7.6305/153.31/37.83	129.48	37.83	-1.7486	229.06	713.93	3.4306	0.00030107	0.9997	0.00060214	0.0025362	FALSE
HGLibA_17673	FLT4	154/165.94/121.39	35.1/51.808/117.58	154	51.808	-1.5534	603.1	887.52	3.4304	0.00030133	0.9997	0.00060267	0.0025379	FALSE
HGLibA_17026	FBXO11	68.358/39.101/56.647	9.1566/3.1719/4.0897	56.647	4.0897	-3.5016	222.5	254.56	3.4304	0.00030139	0.9997	0.00060279	0.0025382	FALSE
HGLibA_32560	NPY5R	113.14/71.526/104.47	24.418/140.62/0	104.47	24.418	-2.0529	580.18	545.67	3.4303	0.00030146	0.9997	0.00060292	0.0025386	FALSE
HGLibA_22320	HSPB8	266.36/157.36/303.1	122.09/268.56/107.36	266.36	122.09	-1.1191	6615.6	1769.8	3.4294	0.0003025	0.9997	0.00060499	0.0025467	FALSE
HGLibA_27906	MAGEA2	47.143/32.425/57.383	192.29/1.0573/2.0449	47.143	2.0449	-3.9829	160.74	202.74	3.4276	0.00030445	0.9997	0.00060891	0.0025618	FALSE
HGLibA_18338	GABARAPL2	115.5/133.52/139.04	9.1566/40.178/55.211	133.52	40.178	-1.7078	177.55	741.94	3.4271	0.00030503	0.99969	0.00061006	0.0025657	FALSE
HGLibA_06179	C2orf73	99.786/102.04/105.94	22.892/23.261/56.234	102.04	23.261	-2.0866	10.131	529.89	3.4266	0.00030561	0.99969	0.00061121	0.0025697	FALSE
HGLibA_26287	LEMD1	91.929/127.79/134.63	442.57/37.006/12.269	127.79	37.006	-1.7608	666.49	702.29	3.4265	0.00030573	0.99969	0.00061146	0.0025705	FALSE
HGLibA_29394	MLL	275/235.56/280.29	212.13/127.93/99.176	275	127.93	-1.098	791.84	1842.7	3.426	0.00030622	0.99969	0.00061244	0.0025736	FALSE
HGLibA_35133	PAPLN	54.215/63.897/78.718	140.4/6.3438/3.0673	63.897	6.3438	-3.1435	156.71	295.62	3.4254	0.00030692	0.99969	0.00061383	0.0025781	FALSE
HGLibA_20313	GRIN3B	202.72/156.4/236.89	15.261/81.412/167.68	202.72	81.412	-1.3056	1656.3	1254.1	3.4254	0.000307	0.99969	0.000614	0.0025786	FALSE
HGLibA_20737	H1FNT	65.215/58.175/53.705	4.5783/274.9/0	58.175	4.5783	-3.4071	34.771	263.1	3.4239	0.00030864	0.99969	0.00061729	0.0025904	FALSE
HGLibA_03942	AZU1	39.286/49.591/33.106	0/0/57.256	39.286	0	-5.3322	72.2	161.82	3.4236	0.000309	0.99969	0.00061799	0.0025922	FALSE
HGLibA_23035	IL19	39.286/25.749/44.877	0/0/79.75	39.286	0	-5.3322	107.25	161.82	3.4236	0.000309	0.99969	0.00061799	0.0025922	FALSE
HGLibA_24626	KIAA0355	39.286/37.194/64.74	0/0/11.247	39.286	0	-5.3322	326.14	161.82	3.4236	0.000309	0.99969	0.00061799	0.0025922	FALSE
HGLibA_26263	LEAP2	39.286/29.564/62.533	221.29/0/0	39.286	0	-5.3322	317.47	161.82	3.4236	0.000309	0.99969	0.00061799	0.0025922	FALSE
HGLibA_12209	CYP51A1	187/128.75/176.56	86.988/28.547/65.436	176.56	65.436	-1.4183	1197.7	1053.9	3.4231	0.00030958	0.99969	0.00061915	0.0025965	FALSE
HGLibA_11461	CST6	88.786/89.646/63.269	16.787/15.86/51.122	88.786	16.787	-2.3357	325.94	445.33	3.4229	0.00030974	0.99969	0.00061948	0.0025978	FALSE
HGLibA_19695	GOT2	139.86/116.35/132.42	39.679/138.51/20.449	132.42	39.679	-1.7137	156.82	734.33	3.4229	0.00030977	0.99969	0.00061954	0.0025978	FALSE
HGLibA_53214	USP17L10	148.5/137.33/150.81	48.835/44.407/83.839	148.5	48.835	-1.5849	65.068	847.89	3.4229	0.00030979	0.99969	0.00061958	0.0025978	FALSE
HGLibA_35324	PAXIP1	263.22/307.09/365.63	149.56/83.527/440.67	307.09	149.56	-1.033	2676.2	2118.6	3.4224	0.0003103	0.99969	0.0006206	0.0026014	FALSE
HGLibA_49171	TFF2	194.86/203.13/282.5	1289.6/40.178/81.795	203.13	81.795	-1.3019	3183.8	1257.4	3.4219	0.00031088	0.99969	0.00062175	0.0026057	FALSE
HGLibA_03524	ATM	74.643/66.758/40.462	1.5261/7.4011/17.381	66.758	7.4011	-3.0117	376.81	312.17	3.4214	0.00031152	0.99969	0.00062303	0.0026103	FALSE
HGLibA_09259	CFH	205.86/181.2/207.46	668.43/83.527/16.359	205.86	83.527	-1.2912	305.31	1278.6	3.4211	0.00031187	0.99969	0.00062375	0.0026126	FALSE
HGLibA_17533	FIP1L1	114.71/143.05/150.08	45.783/180.8/22.493	143.05	45.783	-1.6225	426.19	809.02	3.42	0.00031314	0.99969	0.00062629	0.0026225	FALSE
HGLibA_15391	EPX	66/47.684/69.89	0/107.85/7.157	66	7.157	-3.0381	175.31	307.77	3.4194	0.00031381	0.99969	0.00062762	0.0026274	FALSE
HGLibA_39290	PTDSS1	183.07/230.79/162.59	404.42/51.808/69.525	183.07	69.525	-1.3841	1348.4	1103.1	3.4188	0.00031444	0.99969	0.00062889	0.0026322	FALSE
HGLibA_53816	VPS72	94.286/53.406/91.96	259.44/7.4011/18.404	91.96	18.404	-2.2603	745.91	465.29	3.4186	0.00031471	0.99969	0.00062942	0.0026341	FALSE
HGLibA_54765	ZACN	48.715/133.52/129.48	38.153/290.76/19.426	129.48	38.153	-1.7366	3269.7	713.93	3.4185	0.00031478	0.99969	0.00062956	0.0026345	FALSE
HGLibA_23416	INTS2	43.215/39.101/35.313	0/0/24.538	39.101	0	-5.3256	15.636	160.88	3.4181	0.00031532	0.99968	0.00063064	0.0026378	FALSE
HGLibA_07416	CBLN4	78.572/82.97/60.326	12.209/41.235/1.0224	78.572	12.209	-2.5908	176.13	382.37	3.4181	0.00031535	0.99968	0.00063071	0.0026379	FALSE
HGLibA_09691	CIB4	484.79/433.93/485.55	274.7/583.63/225.96	484.79	274.7	-0.81724	1293.8	3779.2	3.4175	0.000316	0.99968	0.00063201	0.0026427	FALSE
HGLibA_34255	OR5B12	95.072/121.12/144.93	33.574/179.74/27.606	121.12	33.574	-1.8205	622.68	656.63	3.4173	0.00031618	0.99968	0.00063236	0.0026438	FALSE
HGLibA_46702	SPINK7	36.143/52.453/58.119	102.25/3.1719/1.0224	52.453	3.1719	-3.6795	149.05	231.39	3.4173	0.00031623	0.99968	0.00063245	0.0026438	FALSE
HGLibA_48330	TARBP1	109.21/106.81/96.374	25.944/201.95/17.381	106.81	25.944	-2.0005	57.364	561.03	3.417	0.00031663	0.99968	0.00063325	0.002647	FALSE
HGLibA_33821	OR2L2	44.786/68.665/72.832	0/253.75/8.1795	68.665	8.1795	-2.924	293.79	323.3	3.4165	0.00031716	0.99968	0.00063432	0.0026508	FALSE
HGLibA_24877	KIF18B	91.143/139.24/112.56	28.996/7.4011/193.24	112.56	28.996	-1.9206	585.19	599.05	3.416	0.00031779	0.99968	0.00063557	0.0026551	FALSE
HGLibA_54022	WDR1	121/136.38/116.97	33.574/46.521/12.269	121	33.574	-1.8191	126.32	655.83	3.4148	0.00031909	0.99968	0.00063819	0.002665	FALSE
HGLibA_35734	PDCD4	37.714/54.36/38.991	1.5261/0/0	38.991	0	-5.3216	118.91	160.33	3.4148	0.00031914	0.99968	0.00063829	0.0026651	FALSE
HGLibA_08606	CDCA3	173.64/263.22/264.85	166.35/77.183/120.65	263.22	120.65	-1.119	4012.9	1743.5	3.4144	0.00031957	0.99968	0.00063915	0.0026683	FALSE
HGLibA_28151	MAP2K5	60.5/65.804/77.247	4.5783/35.948/7.157	65.804	7.157	-3.0338	79.529	306.63	3.4144	0.00031962	0.99968	0.00063923	0.0026683	FALSE
HGLibA_08975	CECR1	181.5/141.14/182.45	115.98/68.725/32.718	181.5	68.725	-1.3882	814.75	1091.2	3.4141	0.00031997	0.99968	0.00063994	0.0026709	FALSE
HGLibA_54989	ZC3H8	103.71/97.276/121.39	24.418/13.745/133.94	103.71	24.418	-2.0426	176.89	540.76	3.4135	0.0003207	0.99968	0.0006414	0.0026764	FALSE
HGLibA_24861	KIF14	303.29/244.14/267.79	798.15/77.183/123.71	267.79	123.71	-1.1078	909.66	1781.8	3.4131	0.0003211	0.99968	0.0006422	0.0026786	FALSE
HGLibA_02725	ARHGAP21	43.215/37.194/64.74	1.5261/115.25/0	43.215	1.5261	-4.1295	249.8	182.05	3.4128	0.00032149	0.99968	0.00064297	0.0026811	FALSE
HGLibA_15706	EVX1	115.5/95.368/134.63	6.1044/30.662/76.682	115.5	30.662	-1.8795	385.62	618.72	3.4122	0.00032222	0.99968	0.00064444	0.0026865	FALSE
HGLibA_51859	TSHR	238.86/208.86/217.03	88.514/90.928/368.08	217.03	90.928	-1.2459	271.7	1366.7	3.4109	0.0003237	0.99968	0.0006474	0.0026963	FALSE
HGLibA_30428	MTMR3	204.29/139.24/200.84	210.6/26.433/80.772	200.84	80.772	-1.3035	1903.4	1239.5	3.4104	0.00032433	0.99968	0.00064866	0.0027012	FALSE
HGLibA_43710	SF3B3	77/57.221/73.568	30.522/5.2865/10.224	73.568	10.224	-2.7319	139.51	352.28	3.4099	0.00032489	0.99968	0.00064977	0.0027051	FALSE
HGLibA_45876	SNAP23	317.43/324.25/250.87	157.19/236.84/124.74	317.43	157.19	-1.0093	2238.6	2209.2	3.4092	0.00032576	0.99967	0.00065151	0.0027113	FALSE
HGLibA_46527	SPATA7	340.22/299.46/350.92	146.51/206.17/172.79	340.22	172.79	-0.97333	887.97	2411.9	3.4091	0.00032583	0.99967	0.00065167	0.0027116	FALSE
HGLibA_31576	NDUFV3	68.358/47.684/69.154	230.44/0/8.1795	68.358	8.1795	-2.9176	214.01	321.5	3.4087	0.00032631	0.99967	0.00065261	0.0027152	FALSE
HGLibA_14744	EIF2B4	117.07/119.21/139.78	13.735/32.776/271.97	119.21	32.776	-1.8315	213.83	643.7	3.4079	0.00032738	0.99967	0.00065476	0.0027234	FALSE
HGLibA_18925	GEMIN8	232.57/259.4/321.49	166.35/118.42/65.436	259.4	118.42	-1.1247	2287.5	1711.6	3.4077	0.00032754	0.99967	0.00065508	0.0027245	FALSE
HGLibA_33300	OFD1	43.215/84.878/89.017	15.261/34.891/9.2019	84.878	15.261	-2.4009	876.48	421	3.4072	0.00032818	0.99967	0.00065636	0.002729	FALSE
HGLibA_39996	RABAC1	345.72/334.74/332.53	148.03/169.17/179.95	334.74	169.17	-0.98039	62.664	2362.8	3.4062	0.00032932	0.99967	0.00065865	0.0027376	FALSE
HGLibA_35769	PDE1A	39.286/67.711/51.498	3.0522/1.0573/20.449	51.498	3.0522	-3.6955	206.01	226.18	3.4057	0.00032995	0.99967	0.00065989	0.002742	FALSE
HGLibA_39052	PSG6	45.572/56.267/51.498	3.0522/0/13.292	51.498	3.0522	-3.6955	28.933	226.18	3.4057	0.00032995	0.99967	0.00065989	0.002742	FALSE
HGLibA_07045	CALR	72.286/41.962/51.498	6.1044/0/3.0673	51.498	3.0673	-3.6901	261.54	226.18	3.4039	0.00033218	0.99967	0.00066437	0.0027583	FALSE
HGLibA_15806	EXT2	162.64/178.34/175.83	65.622/21.146/494.86	175.83	65.622	-1.4083	90.061	1048.4	3.4036	0.00033253	0.99967	0.00066506	0.0027607	FALSE
HGLibA_37949	PPIL4	221.57/204.09/254.55	67.149/94.1/256.63	221.57	94.1	-1.2268	696.47	1402.9	3.4034	0.00033282	0.99967	0.00066565	0.0027625	FALSE
HGLibA_14335	EAF1	91.929/84.878/72.832	13.735/43.35/15.336	84.878	15.336	-2.3942	97.405	421	3.4033	0.00033285	0.99967	0.0006657	0.0027626	FALSE
HGLibA_23083	IL21	69.143/41.008/57.383	4.5783/2.1146/43.965	57.383	4.5783	-3.3877	203.22	258.67	3.403	0.00033324	0.99967	0.00066648	0.0027653	FALSE
HGLibA_54620	XYLT1	296.22/322.34/258.22	85.462/410.23/143.14	296.22	143.14	-1.044	1063	2024.2	3.4024	0.000334	0.99967	0.000668	0.002771	FALSE
HGLibA_10691	COPA	51.857/90.6/44.141	0/3.1719/95.086	51.857	3.1719	-3.6633	780.26	228.14	3.4011	0.00033559	0.99966	0.00067118	0.0027831	FALSE
HGLibA_54697	YLPM1	71.5/70.572/68.418	9.1566/3.1719/18.404	70.572	9.1566	-2.817	2.7507	334.51	3.4011	0.00033561	0.99966	0.00067122	0.0027831	FALSE
HGLibA_48203	TAF12	49.5/82.97/74.304	10.683/4.2292/167.68	74.304	10.683	-2.6883	345.16	356.67	3.4009	0.00033588	0.99966	0.00067175	0.002785	FALSE
HGLibA_03147	ARSH	38.5/39.101/33.841	0/0/38.852	38.5	0	-5.3038	11.033	157.84	3.4001	0.00033685	0.99966	0.00067371	0.0027924	FALSE
HGLibA_30079	MRPS27	38.5/36.24/60.326	12.209/0/0	38.5	0	-5.3038	240.73	157.84	3.4001	0.00033685	0.99966	0.00067371	0.0027924	FALSE
HGLibA_19162	GJB3	294.64/348.09/417.87	335.74/178.68/144.16	348.09	178.68	-0.95815	3862.5	2482.8	3.3999	0.00033704	0.99966	0.00067408	0.0027937	FALSE
HGLibA_19782	GPD1	101.36/97.276/111.09	781.37/2.1146/23.516	101.36	23.516	-2.0618	55.67	525.44	3.3998	0.00033715	0.99966	0.00067429	0.0027943	FALSE
HGLibA_26472	LIAS	187.79/201.23/216.29	103.78/81.412/43.965	201.23	81.412	-1.295	203.77	1242.5	3.3991	0.00033808	0.99966	0.00067616	0.0028009	FALSE
HGLibA_34211	OR56A1	122.57/104.91/147.87	242.65/34.891/7.157	122.57	34.891	-1.7837	476.1	666.52	3.3971	0.00034056	0.99966	0.00068112	0.0028194	FALSE
HGLibA_18002	FRG2C	62.072/65.804/43.405	6.1044/1.0573/69.525	62.072	6.1044	-3.1502	181.19	285.17	3.3968	0.0003409	0.99966	0.00068181	0.0028219	FALSE
HGLibA_50224	TMEM217	281.29/232.7/278.09	131.24/185.03/129.85	278.09	131.24	-1.0775	1035.2	1868.8	3.3968	0.00034094	0.99966	0.00068187	0.002822	FALSE
HGLibA_00588	ACSS1	73.858/84.878/69.154	67.149/10.573/5.1122	73.858	10.573	-2.6934	71.784	354.01	3.3963	0.00034152	0.99966	0.00068305	0.002826	FALSE
HGLibA_17826	FOXC2	124.14/102.04/149.34	44.257/9.5157/35.785	124.14	35.785	-1.7664	561.71	677.25	3.396	0.00034188	0.99966	0.00068376	0.0028283	FALSE
HGLibA_09400	CHD6	97.429/109.67/98.581	4.5783/22.203/78.727	98.581	22.203	-2.1015	62.182	507.51	3.3951	0.00034296	0.99966	0.00068592	0.0028364	FALSE
HGLibA_28733	MED1	51.072/81.063/89.753	6.1044/13.745/22.493	81.063	13.745	-2.4765	487.5	397.54	3.3948	0.0003434	0.99966	0.00068681	0.0028399	FALSE
HGLibA_35104	PANK3	383.43/306.13/377.4	746.26/142.74/199.37	377.4	199.37	-0.91723	2558	2750.6	3.3946	0.0003437	0.99966	0.0006874	0.0028419	FALSE
HGLibA_51488	TRIM4	111.57/106.81/126.54	28.996/714.74/23.516	111.57	28.996	-1.908	123.3	592.49	3.3943	0.00034405	0.99966	0.0006881	0.0028443	FALSE
HGLibA_52946	UHRF1	256.93/236.51/295.74	54.94/117.36/249.47	256.93	117.36	-1.1238	961.68	1691.1	3.394	0.00034441	0.99966	0.00068881	0.0028469	FALSE
HGLibA_03509	ATHL1	149.29/168.8/152.29	51.888/252.7/50.099	152.29	51.888	-1.5352	140.88	875.12	3.394	0.00034445	0.99966	0.0006889	0.0028471	FALSE
HGLibA_35284	PATL1	84.072/101.09/105.2	15.261/97.272/23.516	101.09	23.516	-2.0581	153.27	523.7	3.3938	0.00034471	0.99966	0.00068942	0.0028481	FALSE
HGLibA_53448	UTP23	64.429/103/87.546	16.787/3.1719/214.71	87.546	16.787	-2.3156	386.58	437.58	3.3937	0.00034476	0.99966	0.00068951	0.0028481	FALSE
HGLibA_53594	VCY	94.286/110.63/74.304	3.0522/20.089/63.391	94.286	20.089	-2.1758	333.16	480.04	3.3931	0.00034553	0.99965	0.00069106	0.0028538	FALSE
HGLibA_22305	HSPB11	242/233.65/192.01	289.96/52.865/102.24	233.65	102.24	-1.1845	901.78	1500	3.3929	0.00034573	0.99965	0.00069146	0.0028552	FALSE
HGLibA_43748	SFSWAP	13.357/40.055/38.255	0/3.1719/0	38.255	0	-5.2948	311.58	156.6	3.3927	0.00034608	0.99965	0.00069216	0.002857	FALSE
HGLibA_09809	CLCA2	140.64/84.878/118.44	21.365/32.776/161.54	118.44	32.776	-1.8223	809.77	638.53	3.3913	0.00034778	0.99965	0.00069556	0.0028697	FALSE
HGLibA_01432	AKAP4	23.572/51.499/53.705	0/3.1719/240.27	51.499	3.1719	-3.6535	392.4	226.19	3.3913	0.00034786	0.99965	0.00069573	0.0028701	FALSE
HGLibA_40224	RAP1B	48.715/51.499/53.705	1.5261/3.1719/49.077	51.499	3.1719	-3.6535	6.3091	226.19	3.3913	0.00034786	0.99965	0.00069573	0.0028701	FALSE
HGLibA_30759	MYL3	216.86/199.32/273.67	91.566/72.954/432.49	216.86	91.566	-1.2348	1767.8	1365.4	3.3908	0.00034845	0.99965	0.00069689	0.0028741	FALSE
HGLibA_53122	UQCRH	138.29/137.33/135.37	189.24/43.35/39.875	137.33	43.35	-1.6411	2.3877	768.63	3.3901	0.00034928	0.99965	0.00069856	0.0028803	FALSE
HGLibA_31488	NDUFAF3	46.357/38.147/30.163	0/0/1.0224	38.147	0	-5.2908	65.578	156.05	3.3894	0.00035025	0.99965	0.00070049	0.0028864	FALSE
HGLibA_38983	PRTN3	40.072/38.147/25.013	22.892/0/1.0224	38.147	1.0224	-4.2748	88.104	156.05	3.3894	0.00035025	0.99965	0.00070049	0.0028864	FALSE
HGLibA_38204	PPP4R1	102.14/114.44/148.61	12.209/30.662/73.615	114.44	30.662	-1.8663	659.27	611.62	3.3891	0.00035062	0.99965	0.00070124	0.0028887	FALSE
HGLibA_22478	IBA57	249.07/264.17/253.81	115.98/48.636/115.53	253.81	115.53	-1.1287	64.886	1665.2	3.3886	0.0003513	0.99965	0.00070259	0.0028933	FALSE
HGLibA_32348	NOTCH3	86.429/97.276/66.947	456.31/3.1719/16.359	86.429	16.359	-2.3324	248.6	430.63	3.3885	0.00035134	0.99965	0.00070267	0.0028935	FALSE
HGLibA_43017	SCNN1B	451.79/447.28/467.16	201.45/252.7/842.48	451.79	252.7	-0.83574	128.28	3455.6	3.3868	0.0003535	0.99965	0.000707	0.0029093	FALSE
HGLibA_06786	CA1	41.643/55.314/50.762	3.0522/16.917/0	50.762	3.0522	-3.6751	51.936	222.18	3.3855	0.00035527	0.99964	0.00071054	0.0029225	FALSE
HGLibA_00530	ACR	264/272.75/308.99	128.19/51.808/180.97	272.75	128.19	-1.0834	694.71	1823.7	3.3852	0.0003557	0.99964	0.00071139	0.0029256	FALSE
HGLibA_18149	FUBP1	322.14/308.99/341.36	473.09/127.93/161.54	322.14	161.54	-0.99135	271.02	2250.8	3.3851	0.00035573	0.99964	0.00071147	0.0029258	FALSE
HGLibA_12846	DEFB110	96.643/82.017/90.489	45.783/11.63/18.404	90.489	18.404	-2.2373	54.828	456.02	3.3842	0.00035693	0.99964	0.00071386	0.0029344	FALSE
HGLibA_07343	CASS4	385.79/314.72/359.01	132.77/210.4/187.1	359.01	187.1	-0.93651	1339.6	2581.8	3.3832	0.00035821	0.99964	0.00071642	0.0029432	FALSE
HGLibA_36996	PLCD4	278.93/235.56/272.2	497.51/127.93/108.38	272.2	127.93	-1.0833	693.97	1819	3.3826	0.00035898	0.99964	0.00071796	0.0029489	FALSE
HGLibA_33151	NXPE1	146.14/143.05/228.8	38.153/48.636/199.37	146.14	48.636	-1.5678	3420.5	831.03	3.3826	0.00035902	0.99964	0.00071804	0.002949	FALSE
HGLibA_02512	APOC4	191.72/247/217.03	631.81/91.986/43.965	217.03	91.986	-1.2294	769.65	1366.7	3.3823	0.00035936	0.99964	0.00071872	0.002951	FALSE
HGLibA_44411	SLC15A3	206.64/226.98/200.84	85.462/69.782/381.37	206.64	85.462	-1.264	223.54	1284.8	3.3808	0.00036136	0.99964	0.00072271	0.0029665	FALSE
HGLibA_53643	VGLL4	191.72/182.15/203.78	91.566/76.126/53.166	191.72	76.126	-1.3212	118.54	1169	3.3807	0.00036147	0.99964	0.00072293	0.0029672	FALSE
HGLibA_54646	YBX2	113.14/100.14/102.26	24.418/24.318/235.16	102.26	24.418	-2.0224	61.482	531.29	3.3806	0.00036165	0.99964	0.0007233	0.0029685	FALSE
HGLibA_24217	KCNH3	137.5/124.93/101.52	36.627/157.54/5.1122	124.93	36.627	-1.7428	352.96	682.64	3.3805	0.0003618	0.99964	0.00072361	0.0029694	FALSE
HGLibA_30068	MRPS23	116.29/83.924/80.925	33.574/3.1719/15.336	83.924	15.336	-2.3781	528.16	415.11	3.3805	0.0003618	0.99964	0.00072361	0.0029694	FALSE
HGLibA_11276	CRYGC	81.715/95.368/75.039	88.514/11.63/14.314	81.715	14.314	-2.4333	115.49	401.53	3.3804	0.00036194	0.99964	0.00072388	0.0029703	FALSE
HGLibA_46431	SPATA16	74.643/70.572/51.498	56.466/9.5157/7.157	70.572	9.5157	-2.7669	190.21	334.51	3.3785	0.00036444	0.99964	0.00072887	0.0029891	FALSE
HGLibA_48898	TDRD10	68.358/70.572/89.753	0/9.5157/312.86	70.572	9.5157	-2.7669	186.4	334.51	3.3785	0.00036444	0.99964	0.00072887	0.0029891	FALSE
HGLibA_48005	SYNJ2	179.93/138.28/156.7	51.888/54.98/125.76	156.7	54.98	-1.4942	439.38	907.1	3.3774	0.00036581	0.99963	0.00073162	0.0029999	FALSE
HGLibA_52384	TWSG1	167.36/159.26/170.68	22.892/176.57/61.346	167.36	61.346	-1.4332	38.26	985.31	3.3773	0.00036596	0.99963	0.00073191	0.0030007	FALSE
HGLibA_07543	CCDC112	39.286/69.619/55.176	65.622/4.2292/4.0897	55.176	4.2292	-3.4253	230.54	246.38	3.3772	0.00036607	0.99963	0.00073215	0.0030013	FALSE
HGLibA_53117	UQCRC2	145.36/170.71/214.82	68.675/54.98/63.391	170.71	63.391	-1.415	1294.2	1010.2	3.3766	0.00036695	0.99963	0.00073389	0.0030065	FALSE
HGLibA_35829	PDE8A	520.93/461.58/648.87	224.34/971.66/303.66	520.93	303.66	-0.77665	9945.4	4140.7	3.3765	0.00036711	0.99963	0.00073421	0.0030075	FALSE
HGLibA_13585	DNAJC17	37.714/59.128/26.485	0/0/38.852	37.714	0	-5.2748	292.33	153.87	3.3762	0.00036747	0.99963	0.00073493	0.0030085	FALSE
HGLibA_44903	SLC30A2	107.64/67.711/86.81	16.787/491.65/13.292	86.81	16.787	-2.3036	399.39	433	3.3762	0.00036746	0.99963	0.00073492	0.0030085	FALSE
HGLibA_20678	GUSB	160.29/227.93/203.78	256.39/44.407/83.839	203.78	83.839	-1.2713	1237.5	1262.4	3.3758	0.00036802	0.99963	0.00073603	0.0030126	FALSE
HGLibA_07840	CCDC68	58.143/52.453/61.062	0/29.605/5.1122	58.143	5.1122	-3.2745	20.45	262.93	3.3752	0.00036882	0.99963	0.00073764	0.0030186	FALSE
HGLibA_18132	FTO	245.14/248.91/241.3	56.466/747.51/110.42	245.14	110.42	-1.1435	14.471	1593.7	3.3747	0.00036951	0.99963	0.00073902	0.0030235	FALSE
HGLibA_45275	SLC5A5	119.43/133.52/95.639	16.787/177.63/33.74	119.43	33.74	-1.7935	382.21	645.18	3.3745	0.00036977	0.99963	0.00073954	0.0030251	FALSE
HGLibA_29443	MLXIPL	392.86/390.06/346.51	419.68/209.35/166.66	390.06	209.35	-0.89461	952.24	2868	3.3744	0.0003699	0.99963	0.00073981	0.0030259	FALSE
HGLibA_12320	DAP3	80.143/85.831/90.489	186.18/1.0573/16.359	85.831	16.359	-2.3225	27.023	426.91	3.3742	0.00037009	0.99963	0.00074017	0.0030269	FALSE
HGLibA_30541	MUC21	102.93/107.77/153.76	27.47/535/14.314	107.77	27.47	-1.9337	1069.3	567.31	3.3735	0.00037116	0.99963	0.00074232	0.0030339	FALSE
HGLibA_35869	PDHB	161.86/237.47/190.54	50.361/3452.1/75.66	190.54	75.66	-1.3211	1512.4	1160	3.373	0.00037171	0.99963	0.00074342	0.0030376	FALSE
HGLibA_34617	ORC6	179.93/164.03/158.91	59.518/9.5157/97.131	164.03	59.518	-1.4473	139.48	960.76	3.3719	0.00037323	0.99963	0.00074646	0.0030475	FALSE
HGLibA_54159	WDR7	117.07/138.28/176.56	41.205/44.407/61.346	138.28	44.407	-1.617	957.63	775.33	3.3717	0.00037353	0.99963	0.00074705	0.0030493	FALSE
HGLibA_11082	CRCP	106.07/121.12/130.95	135.82/19.031/34.763	121.12	34.763	-1.7717	161.54	656.63	3.3708	0.00037472	0.99963	0.00074944	0.0030577	FALSE
HGLibA_00344	ACAA2	198.79/175.48/200.84	80.884/17.974/513.26	198.79	80.884	-1.2868	273.77	1223.6	3.3706	0.00037496	0.99963	0.00074992	0.0030593	FALSE
HGLibA_07473	CBY3	77/135.42/115.5	28.996/39.12/31.695	115.5	31.695	-1.8332	939.61	618.72	3.3705	0.00037519	0.99962	0.00075038	0.0030608	FALSE
HGLibA_13055	DGCR8	32.214/38.147/37.52	0/0/11.247	37.52	0	-5.2675	14.27	152.89	3.3702	0.00037551	0.99962	0.00075103	0.0030626	FALSE
HGLibA_19443	GNA13	90.358/74.387/84.603	15.261/15.86/23.516	84.603	15.86	-2.3441	68.74	419.31	3.37	0.00037579	0.99962	0.00075158	0.0030645	FALSE
HGLibA_08577	CDC42EP5	275.79/221.25/288.39	149.56/42.292/130.87	275.79	130.87	-1.0696	1566.3	1849.3	3.3698	0.00037605	0.99962	0.00075211	0.0030663	FALSE
HGLibA_54278	WFDC9	177.57/100.14/161.85	47.309/111.02/58.279	161.85	58.279	-1.458	2027.9	944.72	3.3697	0.00037621	0.99962	0.00075243	0.0030672	FALSE
HGLibA_53421	USPL1	62.857/61.036/50.762	6.1044/4.2292/56.234	61.036	6.1044	-3.1263	54.434	279.27	3.3697	0.00037629	0.99962	0.00075257	0.0030674	FALSE
HGLibA_31689	NEMF	428.22/433.93/411.25	679.12/236.84/202.44	428.22	236.84	-0.85174	160.3	3228.4	3.3683	0.00037823	0.99962	0.00075645	0.0030814	FALSE
HGLibA_12727	DDX49	209.79/175.48/285.44	238.07/22.203/87.929	209.79	87.929	-1.2451	3450.6	1309.5	3.3675	0.00037929	0.99962	0.00075857	0.0030891	FALSE
HGLibA_45139	SLC41A1	114.71/97.276/91.224	3.0522/22.203/110.42	97.276	22.203	-2.0825	170.37	499.12	3.3651	0.00038264	0.99962	0.00076529	0.0031138	FALSE
HGLibA_45788	SMNDC1	77.786/31.472/50.026	3.0522/1.0573/21.471	50.026	3.0522	-3.6545	557.44	218.2	3.365	0.00038269	0.99962	0.00076538	0.0031138	FALSE
HGLibA_47115	SSBP1	362.22/300.41/373.73	184.66/190.31/735.13	362.22	190.31	-0.92488	1976.3	2611.1	3.3641	0.00038395	0.99962	0.0007679	0.0031229	FALSE
HGLibA_57066	ZWILCH	115.5/100.14/101.52	24.418/17.974/50.099	101.52	24.418	-2.0121	98.636	526.51	3.3638	0.00038438	0.99962	0.00076877	0.0031258	FALSE
HGLibA_56400	ZNF619	159.5/161.17/151.55	90.04/57.094/50.099	159.5	57.094	-1.4661	33.003	927.52	3.3626	0.00038608	0.99961	0.00077217	0.0031376	FALSE
HGLibA_02701	ARHGAP11A	67.572/72.48/81.661	9.1566/10.573/30.673	72.48	10.573	-2.6666	54.187	345.8	3.3618	0.00038712	0.99961	0.00077424	0.003144	FALSE
HGLibA_20783	H3F3C	95.072/144.96/120.65	61.044/16.917/34.763	120.65	34.763	-1.7662	622.6	653.46	3.3607	0.00038867	0.99961	0.00077734	0.003155	FALSE
HGLibA_18752	GBX2	183.86/138.28/169.94	27.47/63.438/125.76	169.94	63.438	-1.4075	597.95	1004.5	3.3605	0.00038905	0.99961	0.0007781	0.0031577	FALSE
HGLibA_48129	TAAR5	118.64/145.91/140.52	33.574/526.54/46.009	140.52	46.009	-1.5899	253.75	791.06	3.3603	0.00038926	0.99961	0.00077852	0.0031592	FALSE
HGLibA_13640	DNAJC8	55.786/42.916/58.854	4.5783/4.2292/31.695	55.786	4.5783	-3.3476	87.53	249.76	3.3602	0.00038946	0.99961	0.00077892	0.0031598	FALSE
HGLibA_16548	FAM24B	55/37.194/35.313	0/0/2.0449	37.194	0	-5.2553	160.31	151.25	3.3602	0.00038942	0.99961	0.00077885	0.0031598	FALSE
HGLibA_19496	GNB3	35.357/37.194/41.934	160.24/0/1.0224	37.194	1.0224	-4.2392	12.921	151.25	3.3602	0.00038942	0.99961	0.00077885	0.0031598	FALSE
HGLibA_36620	PIK3C2A	90.358/109.67/105.2	274.7/26.433/10.224	105.2	26.433	-1.9529	120.18	550.48	3.3599	0.00038987	0.99961	0.00077974	0.0031626	FALSE
HGLibA_43925	SH3BP1	59.715/56.267/58.119	1.5261/5.2865/23.516	58.119	5.2865	-3.2333	2.9874	262.79	3.3594	0.00039052	0.99961	0.00078104	0.0031675	FALSE
HGLibA_53111	UQCRB	281.29/164.99/222.18	96.145/74.011/384.43	222.18	96.145	-1.2	3382.4	1407.7	3.3591	0.00039097	0.99961	0.00078195	0.0031703	FALSE
HGLibA_40640	RBP5	572/535.97/553.97	630.28/232.61/329.22	553.97	329.22	-0.74896	324.61	4477.3	3.3588	0.00039144	0.99961	0.00078288	0.0031735	FALSE
HGLibA_02335	AP3S1	229.43/264.17/310.46	123.61/63.438/210.62	264.17	123.61	-1.0894	1674.7	1751.5	3.3585	0.0003918	0.99961	0.0007836	0.0031758	FALSE
HGLibA_07266	CARTPT	291.5/306.13/211.88	141.93/134.28/400.79	291.5	141.93	-1.0332	3277.1	1983.5	3.3584	0.00039191	0.99961	0.00078381	0.0031763	FALSE
HGLibA_08371	CD3E	166.57/159.26/147.14	624.18/57.094/54.189	159.26	57.094	-1.464	100.25	925.8	3.358	0.0003926	0.99961	0.0007852	0.0031811	FALSE
HGLibA_56932	ZNHIT6	93.501/86.785/101.52	10.683/40.178/20.449	93.501	20.449	-2.1394	54.736	475.04	3.3579	0.00039266	0.99961	0.00078532	0.0031814	FALSE
HGLibA_16309	FAM179B	72.286/87.739/47.084	1.5261/10.573/137.01	72.286	10.573	-2.6628	436.98	344.65	3.357	0.00039403	0.99961	0.00078806	0.0031906	FALSE
HGLibA_19105	GINS2	187/150.68/202.31	93.092/74.011/63.391	187	74.011	-1.3256	776.76	1132.9	3.3569	0.00039411	0.99961	0.00078823	0.0031911	FALSE
HGLibA_10459	COASY	112.36/127.79/215.55	12.209/209.35/38.852	127.79	38.852	-1.6923	3970.1	702.29	3.3567	0.00039445	0.99961	0.0007889	0.0031934	FALSE
HGLibA_28770	MED19	155.57/175.48/141.99	54.94/316.13/46.009	155.57	54.94	-1.4849	290.4	898.91	3.3565	0.00039464	0.99961	0.00078927	0.0031945	FALSE
HGLibA_11777	CUL2	175.22/194.55/247.19	412.05/19.031/78.727	194.55	78.727	-1.2944	1572.3	1190.8	3.3564	0.00039479	0.99961	0.00078959	0.003195	FALSE
HGLibA_24044	KANSL3	52.643/64.85/74.304	7.6305/6.3438/19.426	64.85	7.6305	-2.9317	119.19	301.12	3.3564	0.00039481	0.99961	0.00078962	0.003195	FALSE
HGLibA_49605	TLDC2	143/156.4/100.05	404.42/47.579/31.695	143	47.579	-1.5677	1012.1	808.66	3.3557	0.00039576	0.9996	0.00079152	0.0032022	FALSE
HGLibA_08118	CCNL1	110/118.26/122.12	33.574/10.573/55.211	118.26	33.574	-1.7863	41.555	637.26	3.3555	0.00039606	0.9996	0.00079211	0.0032042	FALSE
HGLibA_21555	HIST3H2A	123.36/103/64.74	24.418/25.375/189.15	103	25.375	-1.9793	939.1	536.09	3.3555	0.0003961	0.9996	0.0007922	0.0032042	FALSE
HGLibA_50433	TMEM52	382.65/296.6/411.25	349.48/205.12/197.33	382.65	205.12	-0.89631	4111.3	2799.1	3.3555	0.00039608	0.9996	0.00079215	0.0032042	FALSE
HGLibA_31490	NDUFAF4	105.29/116.35/69.154	12.209/152.25/26.583	105.29	26.583	-1.9461	713.97	551.02	3.3553	0.00039637	0.9996	0.00079273	0.0032061	FALSE
HGLibA_21755	HMSD	180.72/188.83/168.47	70.201/21.146/76.682	180.72	70.201	-1.3517	107.88	1085.2	3.3548	0.00039715	0.9996	0.00079431	0.0032117	FALSE
HGLibA_00829	ADAMTS4	207.43/138.28/210.4	253.33/28.547/86.907	207.43	86.907	-1.2455	2395	1291	3.3544	0.00039769	0.9996	0.00079538	0.0032154	FALSE
HGLibA_22404	HTR7	268.72/243.19/250.13	71.727/375.34/114.51	250.13	114.51	-1.1204	196.79	1634.8	3.3542	0.0003979	0.9996	0.0007958	0.0032169	FALSE
HGLibA_45312	SLC6A18	340.22/274.66/375.2	575.34/175.51/147.23	340.22	175.51	-0.95091	2760.6	2411.9	3.3537	0.00039866	0.9996	0.00079732	0.0032222	FALSE
HGLibA_49355	THG1L	114.71/140.19/161.85	280.8/45.464/46.009	140.19	46.009	-1.5866	559.07	788.77	3.3537	0.00039875	0.9996	0.0007975	0.0032228	FALSE
HGLibA_14447	EDDM3A	152.43/123.98/159.64	16.787/319.31/53.166	152.43	53.166	-1.5021	430.74	876.16	3.3536	0.00039887	0.9996	0.00079774	0.0032235	FALSE
HGLibA_16118	FAM133A	60.5/59.128/62.533	4.5783/324.59/6.1346	60.5	6.1346	-3.1077	3.0069	276.23	3.3531	0.0003995	0.9996	0.00079901	0.0032282	FALSE
HGLibA_13681	DNLZ	157.93/128.75/181.71	56.466/33.834/145.19	157.93	56.466	-1.4676	708.64	916.05	3.3524	0.00040054	0.9996	0.00080109	0.003236	FALSE
HGLibA_47452	STK11	36.929/58.175/29.427	0/0/0	36.929	0	-5.2452	253.83	149.93	3.352	0.00040113	0.9996	0.00080227	0.0032391	FALSE
HGLibA_56008	ZNF442	36.929/23.842/41.198	0/5.2865/0	36.929	0	-5.2452	94.745	149.93	3.352	0.00040113	0.9996	0.00080227	0.0032391	FALSE
HGLibA_42857	SCAP	55/92.507/100.05	38.153/20.089/9.2019	92.507	20.089	-2.1486	731.85	468.75	3.3514	0.00040197	0.9996	0.00080394	0.0032451	FALSE
HGLibA_04981	BTNL8	120.21/103/132.42	480.72/28.547/34.763	120.21	34.763	-1.761	222.73	650.5	3.3513	0.00040223	0.9996	0.00080446	0.003247	FALSE
HGLibA_52264	TUBA8	161.86/135.42/144.93	48.835/33.834/256.63	144.93	48.835	-1.55	188.48	822.37	3.3511	0.00040252	0.9996	0.00080505	0.0032485	FALSE
HGLibA_43586	SERPINF1	317.43/281.34/292.8	132.77/354.2/143.14	292.8	143.14	-1.0274	369.02	1994.7	3.351	0.00040266	0.9996	0.00080532	0.0032491	FALSE
HGLibA_15009	EMC2	49.5/67.711/48.555	3.0522/37.006/2.0449	49.5	3.0522	-3.6395	166.27	215.36	3.3503	0.00040368	0.9996	0.00080736	0.0032564	FALSE
HGLibA_50076	TMEM176B	37.714/37.194/30.899	0/1.0573/13.292	37.194	1.0573	-4.2145	19.949	151.25	3.3497	0.00040447	0.9996	0.00080895	0.0032618	FALSE
HGLibA_41342	RLBP1	416.43/427.25/453.92	83.936/967.43/237.2	427.25	237.2	-0.84625	414.05	3219.1	3.3496	0.00040469	0.9996	0.00080938	0.0032634	FALSE
HGLibA_27843	MAD1L1	322.14/258.45/301.63	138.88/288.64/149.27	301.63	149.27	-1.0099	1142.8	2071.1	3.3478	0.00040728	0.99959	0.00081456	0.0032805	FALSE
HGLibA_09736	CISH	77/63.897/33.106	1.5261/7.4011/10.224	63.897	7.4011	-2.9495	559.9	295.62	3.3477	0.00040736	0.99959	0.00081471	0.0032807	FALSE
HGLibA_37326	PMPCA	53.429/55.314/66.947	4.5783/9.5157/0	55.314	4.5783	-3.3356	69.444	247.14	3.3473	0.00040796	0.99959	0.00081593	0.0032842	FALSE
HGLibA_57076	ZXDB	56.572/55.314/39.727	4.5783/3.1719/5.1122	55.314	4.5783	-3.3356	122.27	247.14	3.3473	0.00040796	0.99959	0.00081593	0.0032842	FALSE
HGLibA_49642	TLR10	95.072/104.91/91.96	7.6305/140.62/21.471	95.072	21.471	-2.096	53.187	485.04	3.3472	0.0004081	0.99959	0.0008162	0.003285	FALSE
HGLibA_42038	RPP38	123.36/96.322/131.69	36.627/17.974/72.593	123.36	36.627	-1.7247	400.16	671.88	3.3467	0.00040891	0.99959	0.00081781	0.0032907	FALSE
HGLibA_38008	PPP1CB	84.858/112.53/120.65	105.3/7.4011/30.673	112.53	30.673	-1.8418	415.95	598.89	3.3465	0.00040916	0.99959	0.00081833	0.003292	FALSE
HGLibA_06006	C20orf196	94.286/108.72/116.97	447.15/1.0573/28.628	108.72	28.628	-1.8888	138.22	573.59	3.346	0.00040986	0.99959	0.00081972	0.0032965	FALSE
HGLibA_02356	AP5M1	88/68.665/72.097	10.683/4.2292/38.852	72.097	10.683	-2.6454	132.35	343.53	3.3456	0.00041056	0.99959	0.00082112	0.0033009	FALSE
HGLibA_04735	BPIFC	84.858/61.036/84.603	10.683/20.089/16.359	84.603	16.359	-2.302	277.75	419.31	3.3446	0.00041198	0.99959	0.00082396	0.0033106	FALSE
HGLibA_03134	ARSD	76.215/111.58/94.903	373.9/17.974/21.471	94.903	21.471	-2.0935	313.7	483.96	3.3433	0.00041398	0.99959	0.00082797	0.0033253	FALSE
HGLibA_41242	RICTOR	60.5/53.406/44.877	61.044/0/4.0897	53.406	4.0897	-3.4181	61.541	236.62	3.3429	0.0004146	0.99959	0.00082919	0.003329	FALSE
HGLibA_05224	C12orf10	158.72/139.24/133.89	45.783/25.375/133.94	139.24	45.783	-1.5838	203.96	782.04	3.342	0.00041582	0.99958	0.00083163	0.0033381	FALSE
HGLibA_15340	EPN1	80.143/60.082/111.09	7.6305/19.031/14.314	80.143	14.314	-2.4056	680.01	391.93	3.3419	0.00041599	0.99958	0.00083198	0.0033393	FALSE
HGLibA_04671	BOD1L1	85.643/99.183/70.625	13.735/16.917/27.606	85.643	16.917	-2.2738	204.43	425.75	3.3416	0.00041642	0.99958	0.00083284	0.0033423	FALSE
HGLibA_16902	FASTKD1	36.929/38.147/23.542	9.1566/1.0573/0	36.929	1.0573	-4.2045	90.348	149.93	3.3415	0.00041664	0.99958	0.00083328	0.0033437	FALSE
HGLibA_28661	MCU	289.14/227.93/324.44	123.61/284.42/141.1	289.14	141.1	-1.0299	2496.3	1963.3	3.3413	0.00041691	0.99958	0.00083383	0.0033453	FALSE
HGLibA_01819	AMOTL2	344.14/298.5/439.94	827.15/21.146/178.93	344.14	178.93	-0.9398	5629.7	2447.2	3.3399	0.0004191	0.99958	0.00083821	0.0033613	FALSE
HGLibA_29185	MIA2	160.29/162.13/150.08	51.888/66.61/58.279	160.29	58.279	-1.444	53.79	933.26	3.3392	0.00042015	0.99958	0.00084029	0.0033686	FALSE
HGLibA_55053	ZCRB1	170.5/200.27/178.77	67.149/101.5/69.525	178.77	69.525	-1.3499	265.38	1070.5	3.3389	0.00042057	0.99958	0.00084114	0.0033718	FALSE
HGLibA_05707	C19orf77	330.79/285.15/340.62	491.41/113.13/169.72	330.79	169.72	-0.9586	1089.7	2327.5	3.3385	0.00042119	0.99958	0.00084237	0.0033766	FALSE
HGLibA_12061	CYP17A1	62.857/44.823/75.039	13.735/2.1146/7.157	62.857	7.157	-2.9687	236.82	289.66	3.338	0.00042186	0.99958	0.00084371	0.0033807	FALSE
HGLibA_51263	TRAF6	91.929/61.989/92.696	57.992/20.089/0	91.929	20.089	-2.1397	448.49	465.1	3.3377	0.00042231	0.99958	0.00084462	0.0033839	FALSE
HGLibA_10790	CORO7	44.786/30.518/36.784	0/1.0573/122.69	36.784	1.0573	-4.1989	51.648	149.2	3.337	0.00042346	0.99958	0.00084691	0.003392	FALSE
HGLibA_38649	PROC	256.93/355.72/323.7	257.91/164.94/151.32	323.7	164.94	-0.96845	2741.9	2264.6	3.3361	0.00042474	0.99958	0.00084948	0.003401	FALSE
HGLibA_10472	COG2	217.64/212.67/222.91	219.76/94.1/75.66	217.64	94.1	-1.2011	26.237	1371.6	3.3359	0.00042516	0.99957	0.00085032	0.0034039	FALSE
HGLibA_22840	IGFL1	197.22/175.48/186.86	225.86/71.897/74.637	186.86	74.637	-1.3125	118.4	1131.9	3.3357	0.00042536	0.99957	0.00085072	0.0034051	FALSE
HGLibA_18839	GDAP1	49.5/27.657/74.304	1.5261/3.1719/68.503	49.5	3.1719	-3.5975	546.18	215.36	3.3355	0.0004257	0.99957	0.00085141	0.0034072	FALSE
HGLibA_05282	C12orf66	140.64/162.13/149.34	51.888/49.693/75.66	149.34	51.888	-1.5073	119.54	853.94	3.3351	0.00042635	0.99957	0.0008527	0.0034113	FALSE
HGLibA_09542	CHRDL2	165.79/151.64/154.49	54.94/37.006/98.153	154.49	54.94	-1.4749	67.856	891.08	3.3351	0.00042637	0.99957	0.00085274	0.0034113	FALSE
HGLibA_16258	FAM170A	63.643/48.638/56.647	1.5261/27.49/5.1122	56.647	5.1122	-3.2375	56.548	254.56	3.3349	0.00042663	0.99957	0.00085325	0.0034126	FALSE
HGLibA_49843	TMEM102	208.22/208.86/233.21	88.514/16.917/389.55	208.86	88.514	-1.2292	296.78	1302.2	3.3349	0.0004266	0.99957	0.0008532	0.0034126	FALSE
HGLibA_51158	TPP1	78.572/43.869/56.647	4.5783/130.05/5.1122	56.647	5.1122	-3.2375	321.98	254.56	3.3349	0.00042663	0.99957	0.00085325	0.0034126	FALSE
HGLibA_38139	PPP2R1A	138.29/139.24/152.29	45.783/126.88/46.009	139.24	46.009	-1.5769	85.582	782.04	3.3339	0.00042811	0.99957	0.00085622	0.0034237	FALSE
HGLibA_51010	TOPBP1	72.286/123.98/91.224	19.839/5.2865/104.29	91.224	19.839	-2.1458	715.75	460.65	3.3328	0.00042984	0.99957	0.00085967	0.0034354	FALSE
HGLibA_20426	GSG2	89.572/90.6/82.396	53.414/19.031/18.404	89.572	19.031	-2.1768	26.273	450.25	3.3321	0.00043096	0.99957	0.00086191	0.0034428	FALSE
HGLibA_46106	SNX7	89.572/71.526/105.2	108.35/19.031/6.1346	89.572	19.031	-2.1768	284.98	450.25	3.3321	0.00043096	0.99957	0.00086191	0.0034428	FALSE
HGLibA_15011	EMC3	123.36/135.42/120.65	24.418/37.006/115.53	123.36	37.006	-1.7102	76.444	671.88	3.332	0.00043107	0.99957	0.00086214	0.0034435	FALSE
HGLibA_30504	MTUS1	157.93/169.76/150.08	33.574/57.094/167.68	157.93	57.094	-1.4519	100.74	916.05	3.3316	0.00043167	0.99957	0.00086334	0.0034468	FALSE
HGLibA_03518	ATL2	66.786/57.221/63.269	0/7.4011/26.583	63.269	7.4011	-2.9355	24.473	292.01	3.3312	0.00043232	0.99957	0.00086463	0.0034513	FALSE
HGLibA_25996	LAMTOR3	74.643/45.777/63.269	35.1/7.4011/6.1346	63.269	7.4011	-2.9355	217.67	292.01	3.3312	0.00043232	0.99957	0.00086463	0.0034513	FALSE
HGLibA_41194	RHOH	93.501/96.322/94.167	21.365/187.14/15.336	94.167	21.365	-2.0892	2.5437	479.28	3.3308	0.00043293	0.99957	0.00086586	0.0034558	FALSE
HGLibA_25862	KSR1	37.714/36.24/29.427	10.683/0/0	36.24	0	-5.2188	24.294	146.49	3.3305	0.00043343	0.99957	0.00086686	0.0034584	FALSE
HGLibA_51101	TPBGL	102.14/126.84/121.39	90.04/35.948/9.2019	121.39	35.948	-1.7279	200.03	658.46	3.3303	0.00043374	0.99957	0.00086748	0.0034601	FALSE
HGLibA_26190	LCNL1	124.93/152.59/128.01	39.679/16.917/263.79	128.01	39.679	-1.6651	306.85	703.77	3.33	0.00043417	0.99957	0.00086835	0.0034627	FALSE
HGLibA_25781	KRTAP5-1	41.643/55.314/49.291	0/3.1719/32.718	49.291	3.1719	-3.5915	47.38	214.23	3.3296	0.00043489	0.99957	0.00086979	0.0034675	FALSE
HGLibA_48346	TARS	84.858/82.97/93.431	16.787/1.0573/47.032	84.858	16.787	-2.2711	38.537	420.88	3.3291	0.00043564	0.99956	0.00087128	0.0034726	FALSE
HGLibA_31009	NAALAD2	92.715/74.387/86.075	80.884/8.4584/17.381	86.075	17.381	-2.244	90.344	428.42	3.3288	0.00043606	0.99956	0.00087211	0.0034753	FALSE
HGLibA_55918	ZNF397	113.93/117.3/142.72	18.313/131.11/33.74	117.3	33.74	-1.7678	328.76	630.83	3.328	0.00043738	0.99956	0.00087476	0.0034852	FALSE
HGLibA_17513	FIGF	185.43/199.32/168.47	59.518/74.011/262.76	185.43	74.011	-1.3135	240.26	1121	3.3278	0.00043762	0.99956	0.00087523	0.0034866	FALSE
HGLibA_37987	PPM1K	114.71/62.943/73.568	9.1566/11.63/72.593	73.568	11.63	-2.5617	902.98	352.28	3.3269	0.00043912	0.99956	0.00087825	0.0034978	FALSE
HGLibA_44598	SLC22A7	201.93/195.5/175.09	62.57/80.355/139.05	195.5	80.355	-1.2723	228.98	1198.2	3.3266	0.00043953	0.99956	0.00087906	0.0035003	FALSE
HGLibA_14495	EEF1B2	198.79/176.43/244.98	448.67/82.47/53.166	198.79	82.47	-1.2591	1316.9	1223.6	3.3253	0.00044162	0.99956	0.00088324	0.0035155	FALSE
HGLibA_03805	ATPBD4	42.429/26.703/36.048	4.5783/0/0	36.048	0	-5.2113	64.022	145.53	3.3245	0.00044291	0.99956	0.00088581	0.0035246	FALSE
HGLibA_29729	MPHOSPH8	55/48.638/36.784	251.81/0/3.0673	48.638	3.0673	-3.6093	90.496	210.72	3.3239	0.00044382	0.99956	0.00088763	0.0035308	FALSE
HGLibA_03173	ARV1	183.07/208.86/218.5	177.03/17.974/88.952	208.86	88.952	-1.2222	378.88	1302.2	3.3228	0.00044558	0.99955	0.00089115	0.0035423	FALSE
HGLibA_46619	SPEM1	84.858/90.6/46.348	13.735/16.917/184.04	84.858	16.917	-2.2606	757.99	420.88	3.3225	0.00044601	0.99955	0.00089202	0.0035454	FALSE
HGLibA_52112	TTC31	128.07/124.93/118.44	38.153/102.56/31.695	124.93	38.153	-1.6855	25.974	682.64	3.3219	0.00044696	0.99955	0.00089391	0.003552	FALSE
HGLibA_20183	GPX5	118.64/125.89/122.86	73.253/37.006/28.628	122.86	37.006	-1.7044	13.466	668.47	3.3212	0.00044815	0.99955	0.0008963	0.0035607	FALSE
HGLibA_35248	PARP9	52.643/54.36/68.418	4.5783/0/103.27	54.36	4.5783	-3.3109	100.29	241.87	3.3211	0.00044824	0.99955	0.00089648	0.0035607	FALSE
HGLibA_35575	PCDHGC4	233.36/240.33/255.28	970.6/88.814/109.4	240.33	109.4	-1.1283	136.09	1554.3	3.321	0.00044853	0.99955	0.00089706	0.0035625	FALSE
HGLibA_45875	SNAP23	36.929/43.869/43.405	18.313/0/2.0449	43.405	2.0449	-3.8663	21.08	183.04	3.3201	0.00045	0.99955	9.00E-04	0.0035731	FALSE
HGLibA_22335	HSPE1	55/36.24/29.427	192.29/1.0573/0	36.24	1.0573	-4.178	199.18	146.49	3.3199	0.00045019	0.99955	0.00090038	0.0035744	FALSE
HGLibA_56789	ZNF804A	155.57/145.91/172.89	39.679/56.037/191.19	155.57	56.037	-1.4569	196.51	898.91	3.3199	0.00045022	0.99955	0.00090043	0.0035744	FALSE
HGLibA_53806	VPS52	40.072/29.564/41.198	1.5261/33.834/1.0224	40.072	1.5261	-4.0232	55.838	165.83	3.3196	0.00045066	0.99955	0.00090132	0.0035767	FALSE
HGLibA_02565	APPL1	77/41.962/108.15	59.518/8.4584/13.292	77	13.292	-2.4483	1098.8	372.87	3.3193	0.00045126	0.99955	0.00090252	0.0035804	FALSE
HGLibA_50836	TNIP1	36.143/40.055/55.912	1.5261/1.0573/369.1	40.055	1.5261	-4.0226	133.37	165.74	3.3191	0.00045149	0.99955	0.00090299	0.0035814	FALSE
HGLibA_16196	FAM157B	185.43/158.31/172.89	605.86/66.61/65.436	172.89	66.61	-1.3628	184.88	1026.4	3.3172	0.00045458	0.99955	0.00090916	0.0036045	FALSE
HGLibA_07772	CCDC39	127.29/101.09/116.97	9.1566/33.834/152.34	116.97	33.834	-1.7599	179.31	628.61	3.317	0.00045501	0.99954	0.00091001	0.0036074	FALSE
HGLibA_25234	KLK10	139.07/185.97/147.14	131.24/49.693/51.122	147.14	51.122	-1.507	786.47	838.12	3.3166	0.00045553	0.99954	0.00091105	0.0036104	FALSE
HGLibA_45570	SMAD1	157.14/131.61/158.91	24.418/57.094/278.1	157.14	57.094	-1.4448	327.59	910.33	3.3161	0.00045648	0.99954	0.00091296	0.003616	FALSE
HGLibA_09002	CELA3B	231.79/193.6/214.82	91.566/93.043/137.01	214.82	93.043	-1.1984	369.13	1349.2	3.3153	0.00045768	0.99954	0.00091535	0.0036248	FALSE
HGLibA_56890	ZNF879	71.5/61.989/46.348	15.261/1.0573/7.157	61.989	7.157	-2.949	167.56	284.7	3.315	0.00045821	0.99954	0.00091641	0.0036283	FALSE
HGLibA_18835	GDA	48.715/81.063/89.753	15.261/0/192.22	81.063	15.261	-2.3353	560.97	397.54	3.3145	0.00045904	0.99954	0.00091808	0.0036336	FALSE
HGLibA_05334	C14orf166	106.07/77.248/102.26	25.944/21.146/72.593	102.26	25.944	-1.9383	320.05	531.29	3.3137	0.00046037	0.99954	0.00092073	0.0036434	FALSE
HGLibA_30822	MYO1B	154/173.57/173.62	67.149/14.802/83.839	173.57	67.149	-1.3571	191.48	1031.5	3.3136	0.00046059	0.99954	0.00092118	0.0036445	FALSE
HGLibA_44982	SLC35D3	283.64/249.86/199.37	115.98/364.77/107.36	249.86	115.98	-1.1006	1845.4	1632.6	3.3135	0.0004607	0.99954	0.00092141	0.0036452	FALSE
HGLibA_24507	KDM4A	125.71/78.202/147.87	512.77/32.776/38.852	125.71	38.852	-1.6688	1374.2	688.01	3.3121	0.00046301	0.99954	0.00092602	0.0036609	FALSE
HGLibA_05301	C12orf76	95.072/122.07/129.48	32.048/125.82/36.808	122.07	36.808	-1.7027	391.93	663.11	3.3117	0.00046359	0.99954	0.00092719	0.0036653	FALSE
HGLibA_10458	COASY	55.786/24.796/58.119	6.1044/3.1719/5.1122	55.786	5.1122	-3.2158	482.92	249.76	3.3114	0.00046423	0.99954	0.00092847	0.0036697	FALSE
HGLibA_22956	IL11RA	58.929/49.591/69.154	0/324.59/6.1346	58.929	6.1346	-3.0703	95.87	267.34	3.311	0.00046482	0.99954	0.00092965	0.0036739	FALSE
HGLibA_37517	POLE3	108.43/50.545/85.339	39.679/0/17.381	85.339	17.381	-2.2318	871.88	423.86	3.3109	0.00046497	0.99954	0.00092994	0.0036746	FALSE
HGLibA_07059	CAMK1	70.715/46.73/93.431	10.683/5.2865/128.83	70.715	10.683	-2.6179	545.65	335.35	3.3102	0.00046608	0.99953	0.00093217	0.0036825	FALSE
HGLibA_15017	EMC6	130.43/150.68/165.53	53.414/52.865/98.153	150.68	53.414	-1.479	315.29	863.56	3.3101	0.00046637	0.99953	0.00093275	0.0036843	FALSE
HGLibA_55838	ZNF34	82.5/120.16/174.36	53.414/7.4011/35.785	120.16	35.785	-1.7198	2177.7	650.16	3.3099	0.00046657	0.99953	0.00093315	0.003685	FALSE
HGLibA_26664	LMAN2	88.786/99.183/105.2	24.418/4.2292/138.03	99.183	24.418	-1.9787	72.163	511.38	3.3096	0.00046711	0.99953	0.00093422	0.0036883	FALSE
HGLibA_37094	PLEKHF1	118.64/103/97.846	360.16/26.433/22.493	103	26.433	-1.9226	135.67	536.09	3.3094	0.00046745	0.99953	0.00093491	0.0036908	FALSE
HGLibA_24314	KCNK18	40.072/33.379/39.727	1.5261/0/20.449	39.727	1.5261	-4.011	20.207	164.07	3.3091	0.00046795	0.99953	0.0009359	0.0036936	FALSE
HGLibA_47277	ST6GALNAC5	84.858/102.04/107.41	25.944/148.02/12.269	102.04	25.944	-1.9352	162.08	529.89	3.3087	0.00046866	0.99953	0.00093732	0.0036978	FALSE
HGLibA_53393	USP50	171.29/123.98/147.87	376.95/51.808/43.965	147.87	51.808	-1.4952	559.57	843.39	3.308	0.00046988	0.99953	0.00093976	0.0037065	FALSE
HGLibA_06074	C22orf39	86.429/143.05/64.004	4.5783/17.974/261.74	86.429	17.974	-2.2041	1854.5	430.63	3.3079	0.00046995	0.99953	0.0009399	0.0037069	FALSE
HGLibA_52539	UBALD1	65.215/104.91/124.33	12.209/27.49/27.606	104.91	27.49	-1.8942	976.33	548.53	3.3076	0.00047044	0.99953	0.00094088	0.0037102	FALSE
HGLibA_00575	ACSM2B	177.57/212.67/199.37	706.59/83.527/37.83	199.37	83.527	-1.2452	326.02	1228.1	3.3056	0.00047381	0.99953	0.00094762	0.0037336	FALSE
HGLibA_16913	FAT1	51.072/42.916/25.013	70.201/0/2.0449	42.916	2.0449	-3.8503	193.51	180.49	3.3055	0.00047405	0.99953	0.0009481	0.0037351	FALSE
HGLibA_25997	LAMTOR4	47.929/61.036/22.806	3.0522/0/10.224	47.929	3.0522	-3.5939	401.47	206.93	3.3055	0.00047409	0.99953	0.00094818	0.0037351	FALSE
HGLibA_06572	C7orf63	293.86/230.79/303.1	457.83/145.91/76.682	293.86	145.91	-1.0051	2031.5	2003.8	3.3051	0.00047466	0.99953	0.00094932	0.0037387	FALSE
HGLibA_18703	GATSL2	120.21/123.03/94.167	38.153/35.948/22.493	120.21	35.948	-1.714	343.19	650.5	3.3046	0.00047548	0.99952	0.00095096	0.0037442	FALSE
HGLibA_09356	CHAT	509.15/425.34/592.22	262.49/905.05/299.57	509.15	299.57	-0.7632	6962.4	4022	3.3046	0.0004756	0.99952	0.0009512	0.0037445	FALSE
HGLibA_29815	MRC1	47.929/52.453/47.819	10.683/1.0573/3.0673	47.929	3.0673	-3.5885	10.238	206.93	3.3036	0.00047732	0.99952	0.00095464	0.0037559	FALSE
HGLibA_07326	CASP8	84.858/66.758/61.797	9.1566/0/27.606	66.758	9.1566	-2.738	176.11	312.17	3.3032	0.00047789	0.99952	0.00095578	0.00376	FALSE
HGLibA_25371	KPNA7	181.5/151.64/124.33	50.361/130.05/54.189	151.64	54.189	-1.4676	818.77	870.43	3.303	0.00047825	0.99952	0.0009565	0.0037624	FALSE
HGLibA_39035	PSG1	385/340.46/459.8	689.8/193.49/209.6	385	209.6	-0.87411	3789.2	2820.9	3.3025	0.00047914	0.99952	0.00095829	0.0037685	FALSE
HGLibA_38731	PRPF4	127.29/137.33/147.87	45.783/67.668/7.157	137.33	45.783	-1.5641	106	768.63	3.3023	0.0004795	0.99952	0.00095899	0.0037703	FALSE
HGLibA_56174	ZNF529	58.929/45.777/47.819	3.0522/0/18.404	47.819	3.0522	-3.5907	63.798	206.34	3.3023	0.00047947	0.99952	0.00095894	0.0037703	FALSE
HGLibA_15136	ENKUR	57.357/52.453/48.555	0/4.2292/6.1346	52.453	4.2292	-3.3536	19.625	231.39	3.3022	0.00047969	0.99952	0.00095937	0.0037713	FALSE
HGLibA_38836	PRR3	54.215/52.453/44.141	0/4.2292/109.4	52.453	4.2292	-3.3536	36.094	231.39	3.3022	0.00047969	0.99952	0.00095937	0.0037713	FALSE
HGLibA_32012	NKG7	403.86/444.42/357.54	676.06/223.09/191.19	403.86	223.09	-0.85333	1895.1	2997.3	3.3019	0.00048021	0.99952	0.00096042	0.0037752	FALSE
HGLibA_10433	CNTNAP5	44/20.981/35.313	0/0/205.51	35.313	0	-5.1824	140.44	141.88	3.3011	0.00048147	0.99952	0.00096294	0.0037818	FALSE
HGLibA_46513	SPATA4	28.286/39.101/35.313	0/11.63/1.0224	35.313	1.0224	-4.1663	31.864	141.88	3.3011	0.00048147	0.99952	0.00096294	0.0037818	FALSE
HGLibA_08942	CEACAM4	228.64/210.76/222.18	57.992/98.329/212.67	222.18	98.329	-1.1679	86.036	1407.7	3.3009	0.00048192	0.99952	0.00096384	0.0037849	FALSE
HGLibA_20500	GSTT2	244.36/313.76/313.4	122.09/297.1/159.5	313.4	159.5	-0.97004	2383.4	2173.8	3.3009	0.00048191	0.99952	0.00096381	0.0037849	FALSE
HGLibA_06377	C5orf34	145.36/132.56/134.63	44.257/420.81/30.673	134.63	44.257	-1.5835	59.686	749.71	3.3008	0.000482	0.99952	0.00096401	0.0037853	FALSE
HGLibA_07109	CAMSAP2	207.43/121.12/160.38	59.518/41.235/67.48	160.38	59.518	-1.415	1877.6	933.94	3.3004	0.00048272	0.99952	0.00096544	0.0037894	FALSE
HGLibA_32368	NOVA2	139.86/143.05/105.2	47.309/21.146/80.772	139.86	47.309	-1.5439	605.61	786.42	3.3004	0.00048273	0.99952	0.00096546	0.0037894	FALSE
HGLibA_29072	MFN2	172.86/147.82/175.83	67.149/86.699/43.965	172.86	67.149	-1.3512	317.84	1026.2	3.2999	0.00048359	0.99952	0.00096718	0.0037936	FALSE
HGLibA_04670	BOD1L1	105.29/86.785/79.454	18.313/17.974/56.234	86.785	18.313	-2.1844	198.02	432.84	3.2998	0.00048375	0.99952	0.00096751	0.0037944	FALSE
HGLibA_02468	APOBEC1	51.857/56.267/33.841	315.9/1.0573/4.0897	51.857	4.0897	-3.3764	172.01	228.14	3.2996	0.00048403	0.99952	0.00096807	0.0037957	FALSE
HGLibA_37691	POP4	117.86/92.507/125.07	50.361/4.2292/34.763	117.86	34.763	-1.7327	347.3	634.57	3.2995	0.0004843	0.99952	0.00096861	0.0037976	FALSE
HGLibA_21378	HIST1H2AB	81.715/87.739/77.982	9.1566/15.86/194.26	81.715	15.86	-2.2946	25.11	401.53	3.2994	0.00048453	0.99952	0.00096906	0.0037991	FALSE
HGLibA_05675	C19orf52	288.36/210.76/249.4	471.57/116.3/87.929	249.4	116.3	-1.094	1505.3	1628.7	3.2979	0.00048709	0.99951	0.00097419	0.0038167	FALSE
HGLibA_27097	LPIN2	69.143/109.67/53.705	0/380.63/10.224	69.143	10.224	-2.6437	940.52	326.1	3.2977	0.00048745	0.99951	0.00097489	0.003818	FALSE
HGLibA_34437	OR6P1	570.43/402.45/553.97	167.87/384.86/333.31	553.97	333.31	-0.73121	11614	4477.3	3.2977	0.00048747	0.99951	0.00097494	0.003818	FALSE
HGLibA_03355	ASPHD2	332.36/316.62/381.82	56.466/470.5/172.79	332.36	172.79	-0.93972	1346.9	2341.6	3.2976	0.00048763	0.99951	0.00097525	0.003819	FALSE
HGLibA_31385	NDE1	167.36/126.84/112.56	41.205/0/39.875	126.84	39.875	-1.6451	922.83	695.73	3.2975	0.00048779	0.99951	0.00097558	0.0038198	FALSE
HGLibA_25039	KLF1	304.07/207.9/312.66	103.78/153.31/444.76	304.07	153.31	-0.98333	4661.3	2092.3	3.296	0.00049038	0.99951	0.00098076	0.0038382	FALSE
HGLibA_23317	INMT	195.64/220.3/197.16	28.996/82.47/238.23	197.16	82.47	-1.2474	268.84	1211	3.2958	0.00049063	0.99951	0.00098125	0.0038389	FALSE
HGLibA_44001	SHC1	110/114.44/100.05	30.522/24.318/111.45	110	30.522	-1.8161	59.344	582.06	3.2958	0.00049074	0.99951	0.00098148	0.0038396	FALSE
HGLibA_18805	GCN1L1	177.57/195.5/175.83	70.201/26.433/171.77	177.57	70.201	-1.3265	162.31	1061.5	3.2955	0.00049117	0.99951	0.00098233	0.0038417	FALSE
HGLibA_20417	GSE1	39.286/49.591/37.52	1.5261/0/57.256	39.286	1.5261	-3.9953	54.662	161.82	3.2956	0.00049111	0.99951	0.00098222	0.0038417	FALSE
HGLibA_56273	ZNF57	39.286/54.36/33.841	1.5261/1.0573/21.471	39.286	1.5261	-3.9953	128.43	161.82	3.2956	0.00049111	0.99951	0.00098222	0.0038417	FALSE
HGLibA_12578	DCUN1D5	121/61.989/127.27	36.627/3.1719/174.84	121	36.627	-1.6971	1760.8	655.83	3.2953	0.00049152	0.99951	0.00098305	0.0038423	FALSE
HGLibA_56858	ZNF843	166.57/164.99/171.41	42.731/63.438/192.22	166.57	63.438	-1.3788	12.976	979.5	3.2954	0.00049146	0.99951	0.00098291	0.0038423	FALSE
HGLibA_53629	VEZT	53.429/43.869/76.511	4.5783/3.1719/95.086	53.429	4.5783	-3.2865	312.08	236.74	3.2952	0.00049168	0.99951	0.00098336	0.0038432	FALSE
HGLibA_27994	MAGI1	96.643/89.646/75.775	19.839/455.7/14.314	89.646	19.839	-2.1209	120.68	450.72	3.2949	0.00049227	0.99951	0.00098455	0.0038471	FALSE
HGLibA_47428	STEAP3	52.643/53.406/83.868	4.5783/1.0573/279.12	53.406	4.5783	-3.2859	464.24	236.62	3.2946	0.00049279	0.99951	0.00098558	0.0038504	FALSE
HGLibA_20571	GTF2IRD2	58.929/50.545/64.74	1.5261/6.3438/26.583	58.929	6.3438	-3.0286	52.028	267.34	3.2944	0.00049321	0.99951	0.00098643	0.0038526	FALSE
HGLibA_31989	NKAIN1	113.93/103.95/115.5	9.1566/69.782/32.718	113.93	32.718	-1.7692	51.015	608.2	3.2941	0.00049365	0.99951	0.0009873	0.003855	FALSE
HGLibA_52809	UCK1	145.36/190.74/122.86	442.57/50.751/10.224	145.36	50.751	-1.4999	1282.7	825.42	3.2931	0.00049549	0.9995	0.00099098	0.0038677	FALSE
HGLibA_43211	SEC16B	178.36/186.92/229.53	35.1/76.126/192.22	186.92	76.126	-1.2848	944.51	1132.3	3.2926	0.00049634	0.9995	0.00099268	0.0038739	FALSE
HGLibA_41191	RHOG	162.64/135.42/136.84	45.783/9.5157/183.02	136.84	45.783	-1.5589	334	765.16	3.2919	0.00049754	0.9995	0.00099509	0.0038811	FALSE
HGLibA_16974	FBXL12	99.786/80.109/67.683	15.261/11.63/59.301	80.109	15.261	-2.3184	270.8	391.72	3.2907	0.00049963	0.9995	0.00099927	0.0038946	FALSE
HGLibA_40422	RBAK-LOC389458	272.64/188.83/236.15	102.25/107.85/193.24	236.15	107.85	-1.1235	1785.6	1520.3	3.2907	0.00049968	0.9995	0.00099935	0.0038947	FALSE
HGLibA_12040	CYHR1	121/172.62/147.14	51.888/528.65/49.077	147.14	51.888	-1.4859	666.16	838.12	3.2902	0.00050062	0.9995	0.0010012	0.0039007	FALSE
HGLibA_55820	ZNF333	185.43/148.77/126.54	38.153/52.865/83.839	148.77	52.865	-1.4754	919.05	849.85	3.29	0.00050088	0.9995	0.0010018	0.0039019	FALSE
HGLibA_34589	ORAI1	35.357/35.286/33.106	12.209/1.0573/0	35.286	1.0573	-4.1406	2.38	141.75	3.2896	0.00050161	0.9995	0.0010032	0.0039069	FALSE
HGLibA_18554	GALNT2	43.215/61.036/80.925	332.69/5.2865/7.157	61.036	7.157	-2.927	356.59	279.27	3.2894	0.000502	0.9995	0.001004	0.0039087	FALSE
HGLibA_00635	ACTL9	84.072/69.619/72.097	218.23/11.63/6.1346	72.097	11.63	-2.5329	74.772	343.53	3.2892	0.00050231	0.9995	0.0010046	0.0039105	FALSE
HGLibA_10716	COPS3	146.93/97.276/171.41	36.627/51.808/104.29	146.93	51.808	-1.4861	1532.5	836.64	3.2887	0.00050328	0.9995	0.0010066	0.0039173	FALSE
HGLibA_18499	GAL3ST2	99.001/65.804/91.96	244.18/21.146/11.247	91.96	21.146	-2.0696	366.85	465.29	3.2885	0.00050367	0.9995	0.0010073	0.0039196	FALSE
HGLibA_16129	FAM134C	106.86/103/123.59	28.996/2.1146/87.929	106.86	28.996	-1.8463	147.51	561.33	3.2882	0.00050422	0.9995	0.0010084	0.0039237	FALSE
HGLibA_08546	CDC37	214.5/233.65/225.12	100.72/82.47/255.61	225.12	100.72	-1.1524	92.775	1431.2	3.2881	0.0005043	0.9995	0.0010086	0.003924	FALSE
HGLibA_53188	USO1	119.43/153.54/136.1	247.23/45.464/41.92	136.1	45.464	-1.5611	291.08	760.01	3.288	0.00050459	0.9995	0.0010092	0.0039261	FALSE
HGLibA_37621	POLR3E	174.43/168.8/194.22	187.71/58.152/68.503	174.43	68.503	-1.3357	211.66	1037.9	3.2879	0.00050466	0.9995	0.0010093	0.0039262	FALSE
HGLibA_17203	FCHO1	232.57/215.53/229.53	245.7/103.62/66.458	229.53	103.62	-1.1399	102.63	1466.7	3.2878	0.00050484	0.9995	0.0010097	0.0039271	FALSE
HGLibA_03283	ASF1B	486.36/369.08/551.76	283.86/277.01/304.68	486.36	283.86	-0.77476	9016.5	3794.7	3.2873	0.00050569	0.99949	0.0010114	0.0039327	FALSE
HGLibA_22074	HRAS	301.72/267.03/295.74	129.72/148.02/502.01	295.74	148.02	-0.99369	430.04	2020.1	3.2867	0.00050687	0.99949	0.0010137	0.00394	FALSE
HGLibA_04188	BAZ1B	51.857/59.128/50.762	3.0522/4.2292/210.62	51.857	4.2292	-3.3374	27.033	228.14	3.2854	0.00050921	0.99949	0.0010184	0.0039568	FALSE
HGLibA_32106	NLRP12	63.643/68.665/69.154	91.566/0/10.224	68.665	10.224	-2.6338	12.729	323.3	3.2852	0.00050957	0.99949	0.0010191	0.003959	FALSE
HGLibA_46108	SNX8	148.5/155.45/122.12	450.2/52.865/42.942	148.5	52.865	-1.4727	372.04	847.89	3.2844	0.00051092	0.99949	0.0010218	0.0039689	FALSE
HGLibA_27754	LYRM5	99.001/94.415/91.224	7.6305/167.05/22.493	94.415	22.493	-2.0219	15.604	480.85	3.2844	0.00051104	0.99949	0.0010221	0.0039695	FALSE
HGLibA_10242	CNBD1	108.43/125.89/148.61	39.679/373.23/30.673	125.89	39.679	-1.6412	410.5	689.18	3.2843	0.00051125	0.99949	0.0010225	0.0039709	FALSE
HGLibA_49272	TGM7	289.93/279.43/320.76	277.75/139.56/144.16	289.93	144.16	-1.003	530.28	1970	3.2842	0.00051139	0.99949	0.0010228	0.0039715	FALSE
HGLibA_39775	R3HDM2	49.5/47.684/31.634	56.466/3.1719/2.0449	47.684	3.1719	-3.5447	130.45	205.62	3.2834	0.00051278	0.99949	0.0010256	0.0039806	FALSE
HGLibA_21026	HDAC9	211.36/195.5/269.26	148.03/91.986/34.763	211.36	91.986	-1.1914	1801.9	1321.8	3.2833	0.00051293	0.99949	0.0010259	0.0039813	FALSE
HGLibA_18498	GAL3ST1	80.929/55.314/40.462	53.414/5.2865/5.1122	55.314	5.2865	-3.1631	438.35	247.14	3.2828	0.00051385	0.99949	0.0010277	0.0039865	FALSE
HGLibA_33263	OCRL	47.143/44.823/71.361	3.0522/1.0573/120.65	47.143	3.0522	-3.5705	295.95	202.74	3.2827	0.00051415	0.99949	0.0010283	0.0039881	FALSE
HGLibA_51270	TRAFD1	174.43/170.71/178.03	68.675/54.98/134.96	174.43	68.675	-1.3322	13.42	1037.9	3.2826	0.00051431	0.99949	0.0010286	0.0039888	FALSE
HGLibA_13687	DNM1L	61.286/50.545/52.969	4.5783/1.0573/21.471	52.969	4.5783	-3.2742	37.524	234.22	3.2823	0.00051477	0.99949	0.0010295	0.0039915	FALSE
HGLibA_14859	EIF5A2	324.5/335.7/350.92	219.76/74.011/175.86	335.7	175.86	-0.92885	178.54	2371.4	3.2823	0.00051477	0.99949	0.0010295	0.0039915	FALSE
HGLibA_25407	KRIT1	391.29/324.25/433.32	215.18/158.6/434.53	391.29	215.18	-0.85968	3130.1	2879.4	3.2819	0.00051559	0.99948	0.0010312	0.0039964	FALSE
HGLibA_41285	RIMS4	118.64/176.43/133.16	93.092/11.63/43.965	133.16	43.965	-1.5771	1041.6	739.45	3.2803	0.00051847	0.99948	0.0010369	0.0040155	FALSE
HGLibA_12610	DDI1	47.143/15.259/34.577	0/0/0	34.577	0	-5.1529	265.55	138.24	3.2775	0.00052374	0.99948	0.0010475	0.0040531	FALSE
HGLibA_14697	EID2	51.072/55.314/49.291	0/71.897/4.0897	51.072	4.0897	-3.3548	10.583	223.86	3.2774	0.00052393	0.99948	0.0010479	0.0040541	FALSE
HGLibA_46482	SPATA31A6	34.572/36.24/22.806	0/8.4584/0	34.572	0	-5.1527	70.605	138.22	3.2773	0.00052406	0.99948	0.0010481	0.0040546	FALSE
HGLibA_13507	DNAI2	97.429/76.295/68.418	13.735/1.0573/39.875	76.295	13.735	-2.3911	254.35	368.61	3.2769	0.00052479	0.99948	0.0010496	0.0040598	FALSE
HGLibA_48454	TAZ	106.86/120.16/164.79	36.627/23.261/325.13	120.16	36.627	-1.6871	1084.4	650.16	3.2769	0.00052482	0.99948	0.0010496	0.0040598	FALSE
HGLibA_17208	FCHO2	137.5/104.91/122.86	38.153/68.725/31.695	122.86	38.153	-1.6615	268.36	668.47	3.2768	0.00052503	0.99947	0.0010501	0.0040609	FALSE
HGLibA_36493	PI4K2A	57.357/103/61.797	7.6305/14.802/1.0224	61.797	7.6305	-2.8632	858.6	283.6	3.2754	0.00052749	0.99947	0.001055	0.0040779	FALSE
HGLibA_39858	RAB27B	39.286/51.499/52.233	1.5261/4.2292/37.83	51.499	4.2292	-3.3276	74.847	226.19	3.2752	0.00052794	0.99947	0.0010559	0.0040807	FALSE
HGLibA_34527	OR8H1	48.715/65.804/72.097	135.82/4.2292/9.2019	65.804	9.2019	-2.7111	165.82	306.63	3.2751	0.00052815	0.99947	0.0010563	0.0040819	FALSE
HGLibA_53332	USP31	157.93/102.04/125.8	38.153/91.986/39.875	125.8	39.875	-1.6333	798.31	688.6	3.2749	0.00052843	0.99947	0.0010569	0.0040835	FALSE
HGLibA_19851	GPR112	100.57/84.878/108.15	25.944/21.146/51.122	100.57	25.944	-1.9145	151.83	520.35	3.2743	0.00052958	0.99947	0.0010592	0.0040916	FALSE
HGLibA_37028	PLCXD3	436.86/340.46/538.52	154.14/470.5/248.45	436.86	248.45	-0.81171	9813.3	3311.3	3.2742	0.00052984	0.99947	0.0010597	0.0040924	FALSE
HGLibA_31415	NDRG2	128.07/120.16/132.42	41.205/319.31/18.404	128.07	41.205	-1.6127	40.733	704.21	3.2738	0.00053054	0.99947	0.0010611	0.0040968	FALSE
HGLibA_13156	DHRSX_X	497.36/555.04/650.34	335.74/223.09/556.2	555.04	335.74	-0.72355	6204.6	4488.4	3.2734	0.00053137	0.99947	0.0010627	0.0041017	FALSE
HGLibA_13623	DNAJC5	272.64/205.04/273.67	56.466/619.58/132.92	272.64	132.92	-1.031	2285.6	1822.7	3.2728	0.0005324	0.99947	0.0010648	0.0041084	FALSE
HGLibA_34083	OR51B2	246.72/251.77/217.03	164.82/106.79/115.53	246.72	115.53	-1.0879	453.52	1606.6	3.2728	0.00053252	0.99947	0.001065	0.0041089	FALSE
HGLibA_23551	IQUB	91.929/123.03/97.846	13.735/109.96/24.538	97.846	24.538	-1.9525	334.5	502.78	3.2727	0.00053264	0.99947	0.0010653	0.0041093	FALSE
HGLibA_33920	OR3A3	132.79/148.77/106.67	9.1566/56.037/43.965	132.79	43.965	-1.5731	468.74	736.86	3.2724	0.00053326	0.99947	0.0010665	0.0041131	FALSE
HGLibA_11748	CTU1	116.29/122.07/125.8	6.1044/242.12/37.83	122.07	37.83	-1.6643	23.69	663.11	3.272	0.00053403	0.99947	0.0010681	0.0041179	FALSE
HGLibA_40427	RBBP4	41.643/54.36/65.476	4.5783/39.12/5.1122	54.36	5.1122	-3.1791	142.64	241.87	3.2717	0.00053448	0.99947	0.001069	0.0041211	FALSE
HGLibA_16128	FAM134C	102.93/133.52/124.33	6.1044/39.12/120.65	124.33	39.12	-1.6433	271.19	678.52	3.2717	0.00053454	0.99947	0.0010691	0.0041213	FALSE
HGLibA_07647	CCDC151	170.5/157.36/192.01	875.98/66.61/37.83	170.5	66.61	-1.3429	317.75	1008.6	3.2712	0.00053537	0.99946	0.0010707	0.0041269	FALSE
HGLibA_47608	STT3B	48.715/46.73/40.462	3.0522/249.52/0	46.73	3.0522	-3.5581	21.612	200.54	3.2706	0.00053663	0.99946	0.0010733	0.0041354	FALSE
HGLibA_27771	LYSMD3	57.357/53.406/64.004	6.1044/0/44.987	57.357	6.1044	-3.0381	29.896	258.52	3.2704	0.00053695	0.99946	0.0010739	0.0041376	FALSE
HGLibA_16388	FAM198A	84.858/124.93/108.88	30.522/218.86/8.1795	108.88	30.522	-1.8015	417.38	574.66	3.2702	0.00053731	0.99946	0.0010746	0.00414	FALSE
HGLibA_19424	GMPPB	42.429/62.943/60.326	0/23.261/7.157	60.326	7.157	-2.9104	163.58	275.24	3.2701	0.00053747	0.99946	0.0010749	0.0041406	FALSE
HGLibA_51717	TRO	246.72/250.82/295.01	164.82/118.42/100.2	250.82	118.42	-1.0764	984.78	1640.4	3.269	0.0005397	0.99946	0.0010794	0.0041557	FALSE
HGLibA_28372	MARK4	154.79/157.36/124.33	97.671/57.094/25.561	154.79	57.094	-1.4231	467.1	893.21	3.2688	0.00053999	0.99946	0.00108	0.0041577	FALSE
HGLibA_15175	ENPP4	67.572/43.869/50.762	0/670.33/4.0897	50.762	4.0897	-3.3462	165.04	222.18	3.2685	0.00054061	0.99946	0.0010812	0.0041623	FALSE
HGLibA_29242	MIEF1	127.29/96.322/128.74	39.679/77.183/40.897	127.29	40.897	-1.6144	480.46	698.8	3.2684	0.00054081	0.99946	0.0010816	0.0041633	FALSE
HGLibA_00117	ABCA5	147.72/89.646/178.03	28.996/52.865/84.862	147.72	52.865	-1.4651	2145.6	842.26	3.2683	0.00054093	0.99946	0.0010819	0.0041638	FALSE
HGLibA_44265	SKA2	212.14/207.9/253.07	48.835/93.043/542.91	212.14	93.043	-1.1804	846.64	1328	3.2682	0.00054114	0.99946	0.0010823	0.004165	FALSE
HGLibA_18903	GDPD5	202.72/128.75/151.55	599.76/15.86/55.211	151.55	55.211	-1.4404	1568.9	869.81	3.2666	0.0005442	0.99946	0.0010884	0.0041859	FALSE
HGLibA_46195	SORL1	158.72/161.17/180.98	61.044/10.573/194.26	161.17	61.044	-1.3862	199.14	939.75	3.2663	0.00054483	0.99946	0.0010897	0.0041902	FALSE
HGLibA_02384	APBB2	161.07/177.38/145.66	61.044/11.63/76.682	161.07	61.044	-1.3853	251.75	939.02	3.2643	0.00054867	0.99945	0.0010973	0.0042167	FALSE
HGLibA_02910	ARID5B	51.857/33.379/41.934	9.1566/2.1146/1.0224	41.934	2.1146	-3.785	85.833	175.4	3.264	0.00054931	0.99945	0.0010986	0.0042209	FALSE
HGLibA_14493	EEF1A2	51.072/50.545/51.498	3.0522/4.2292/76.682	51.072	4.2292	-3.3158	0.22935	223.86	3.263	0.00055121	0.99945	0.0011024	0.004233	FALSE
HGLibA_10088	CLNK	201.14/206/202.31	155.66/70.839/86.907	202.31	86.907	-1.2097	7.4651	1251	3.2629	0.00055136	0.99945	0.0011027	0.0042336	FALSE
HGLibA_03169	ARTN	93.501/107.77/83.868	0/113.13/22.493	93.501	22.493	-2.0081	148.15	475.04	3.2624	0.00055232	0.99945	0.0011046	0.0042389	FALSE
HGLibA_31417	NDRG2	130.43/104.91/73.568	16.787/28.547/167.68	104.91	28.547	-1.8417	816.75	548.53	3.2622	0.00055279	0.99945	0.0011056	0.0042423	FALSE
HGLibA_23823	ITLN1	534.29/370.98/545.14	465.46/229.44/321.04	534.29	321.04	-0.73306	13393	4276.1	3.261	0.00055502	0.99944	0.00111	0.0042573	FALSE
HGLibA_10256	CNEP1R1	111.57/67.711/97.11	24.418/196.66/14.314	97.11	24.418	-1.9486	536.71	498.06	3.2606	0.00055579	0.99944	0.0011116	0.0042625	FALSE
HGLibA_03515	ATL1	124.14/43.869/122.12	38.153/0/44.987	122.12	38.153	-1.6529	3063.9	663.46	3.2605	0.00055599	0.99944	0.001112	0.0042633	FALSE
HGLibA_07857	CCDC71L	301.72/209.81/317.08	578.39/153.31/118.6	301.72	153.31	-0.97214	4341.3	2071.8	3.2605	0.00055615	0.99944	0.0011123	0.004264	FALSE
HGLibA_29345	MKNK2	178.36/216.49/225.85	96.145/252.7/92.019	216.49	96.145	-1.1627	770.74	1362.4	3.2603	0.00055638	0.99944	0.0011128	0.0042653	FALSE
HGLibA_40722	RCVRN	72.286/106.81/94.167	22.892/11.63/24.538	94.167	22.892	-1.994	319.34	479.28	3.26	0.00055704	0.99944	0.0011141	0.0042693	FALSE
HGLibA_29290	MIP	46.357/32.425/58.119	3.0522/0/9.2019	46.357	3.0522	-3.5468	166.22	198.56	3.2596	0.00055787	0.99944	0.0011157	0.0042749	FALSE
HGLibA_48629	TBPL2	433.72/333.79/404.62	204.5/431.38/225.96	404.62	225.96	-0.83772	2932	3004.5	3.2596	0.00055788	0.99944	0.0011158	0.0042749	FALSE
HGLibA_54793	ZBED2	46.357/76.295/25.013	3.0522/2.1146/123.71	46.357	3.0522	-3.5468	675.91	198.56	3.2596	0.00055787	0.99944	0.0011157	0.0042749	FALSE
HGLibA_24160	KCNB2	238.86/278.48/316.34	447.15/137.45/126.78	278.48	137.45	-1.0134	1501.7	1872.1	3.2593	0.00055836	0.99944	0.0011167	0.0042781	FALSE
HGLibA_11151	CRIP1	116.29/99.183/116.24	21.365/34.891/54.189	116.24	34.891	-1.7077	145.43	623.66	3.2582	0.00056067	0.99944	0.0011213	0.0042935	FALSE
HGLibA_35699	PCYT1A	46.357/41.962/64.004	375.42/0/3.0673	46.357	3.0673	-3.5414	165.37	198.56	3.2577	0.00056167	0.99944	0.0011233	0.0043006	FALSE
HGLibA_31489	NDUFAF3	200.36/173.57/220.7	15.261/319.31/85.884	200.36	85.884	-1.2126	565.78	1235.8	3.2564	0.00056413	0.99944	0.0011283	0.0043164	FALSE
HGLibA_48913	TDRD7	155.57/114.44/149.34	54.94/40.178/54.189	149.34	54.189	-1.4458	628.45	853.94	3.2563	0.00056434	0.99944	0.0011287	0.0043174	FALSE
HGLibA_52830	UCP1	216.86/194.55/208.2	125.14/90.928/47.032	208.2	90.928	-1.1863	130.62	1297	3.2563	0.00056447	0.99944	0.0011289	0.0043182	FALSE
HGLibA_00567	ACSL6	125.71/90.6/97.11	70.201/3.1719/24.538	97.11	24.538	-1.9417	430.32	498.06	3.2552	0.0005666	0.99943	0.0011332	0.0043324	FALSE
HGLibA_35626	PCMT1	41.643/36.24/69.154	1.5261/2.1146/3.0673	41.643	2.1146	-3.7752	393.02	173.9	3.2551	0.00056678	0.99943	0.0011336	0.0043333	FALSE
HGLibA_33969	OR4D10	236.5/251.77/281.77	517.35/49.693/119.62	251.77	119.62	-1.0673	566.41	1648.3	3.2549	0.00056711	0.99943	0.0011342	0.0043355	FALSE
HGLibA_34478	OR7E24	344.14/289.92/447.29	183.13/156.48/738.2	344.14	183.13	-0.90646	6790.1	2447.2	3.2548	0.00056733	0.99943	0.0011347	0.0043368	FALSE
HGLibA_07396	CBLB	119.43/135.42/220.7	158.71/4.2292/46.009	135.42	46.009	-1.5371	3764.4	755.26	3.2537	0.00056948	0.99943	0.001139	0.0043524	FALSE
HGLibA_54740	YWHAB	177.57/158.31/185.39	151.08/34.891/71.57	177.57	71.57	-1.2991	216.07	1061.5	3.2535	0.00056995	0.99943	0.0011399	0.0043552	FALSE
HGLibA_13825	DPEP3	255.36/243.19/275.88	122.09/104.67/319	255.36	122.09	-1.0585	284.62	1678	3.2534	0.00057017	0.99943	0.0011403	0.0043558	FALSE
HGLibA_19624	GOLGA6L4	59.715/61.989/47.084	12.209/3.1719/7.157	59.715	7.157	-2.8959	82.359	271.78	3.2534	0.00057015	0.99943	0.0011403	0.0043558	FALSE
HGLibA_31329	NCLN	201.93/218.39/264.11	97.671/127.93/78.727	218.39	97.671	-1.1528	1180.5	1377.5	3.2526	0.00057169	0.99943	0.0011434	0.0043653	FALSE
HGLibA_22239	HSFX2	105.29/72.48/106.67	28.996/24.318/193.24	105.29	28.996	-1.8251	539.09	551.02	3.2518	0.00057337	0.99943	0.0011467	0.0043758	FALSE
HGLibA_25006	KIRREL3	33.786/33.379/36.784	0/5.2865/1.0224	33.786	1.0224	-4.1043	4.5773	134.36	3.2516	0.00057378	0.99943	0.0011476	0.0043776	FALSE
HGLibA_33549	OR10T2	33.786/45.777/33.106	0/0/16.359	33.786	0	-5.1204	72.122	134.36	3.2516	0.00057378	0.99943	0.0011476	0.0043776	FALSE
HGLibA_23300	INHBA	32.214/93.461/56.647	0/83.527/6.1346	56.647	6.1346	-3.0144	976.1	254.56	3.2482	0.00058065	0.99942	0.0011613	0.0044252	FALSE
HGLibA_41263	RIMBP3	198/234.61/225.12	48.835/324.59/102.24	225.12	102.24	-1.131	412.68	1431.2	3.2479	0.00058123	0.99942	0.0011625	0.0044289	FALSE
HGLibA_45904	SNAPIN	222.36/203.13/268.52	54.94/100.44/161.54	222.36	100.44	-1.1387	1250.4	1409.2	3.2477	0.00058171	0.99942	0.0011634	0.0044318	FALSE
HGLibA_50866	TNNC1	117.07/89.646/102.26	27.47/23.261/181.99	102.26	27.47	-1.8588	189.25	531.29	3.2469	0.00058326	0.99942	0.0011665	0.0044428	FALSE
HGLibA_47002	SRP19	62.857/96.322/41.934	32.048/8.4584/8.1795	62.857	8.4584	-2.7552	778.83	289.66	3.2459	0.00058538	0.99941	0.0011708	0.0044574	FALSE
HGLibA_34422	OR6K3	119.43/164.03/179.51	12.209/63.438/297.53	164.03	63.438	-1.3568	1114.5	960.76	3.2454	0.00058637	0.99941	0.0011727	0.0044636	FALSE
HGLibA_52552	UBAP2	86.429/122.07/99.317	25.944/21.146/400.79	99.317	25.944	-1.8965	341.93	512.25	3.2446	0.00058799	0.99941	0.001176	0.0044749	FALSE
HGLibA_38216	PPP5D1	135.14/80.109/121.39	38.153/3.1719/338.42	121.39	38.153	-1.6443	946.56	658.46	3.2442	0.00058883	0.99941	0.0011777	0.0044809	FALSE
HGLibA_10736	COPZ1	41.643/60.082/46.348	1.5261/3.1719/23.516	46.348	3.1719	-3.5045	105.38	198.51	3.2442	0.00058901	0.99941	0.001178	0.0044818	FALSE
HGLibA_51125	TPGS2	96.643/98.229/72.097	13.735/308.73/24.538	96.643	24.538	-1.9349	302.53	495.07	3.244	0.0005893	0.99941	0.0011786	0.0044832	FALSE
HGLibA_26608	LIPF	198/136.38/169.94	67.149/132.16/42.942	169.94	67.149	-1.3268	956.98	1004.5	3.2434	0.00059058	0.99941	0.0011812	0.0044916	FALSE
HGLibA_22912	IK	126.5/93.461/90.489	22.892/13.745/84.862	93.461	22.892	-1.9832	550.23	474.79	3.2429	0.00059153	0.99941	0.0011831	0.0044981	FALSE
HGLibA_41112	RGS9	80.929/77.248/57.383	1.5261/14.802/165.63	77.248	14.802	-2.3079	204.09	374.36	3.2428	0.00059183	0.99941	0.0011837	0.0044998	FALSE
HGLibA_19238	GLDN	29.857/41.962/33.841	0/1.0573/47.032	33.841	1.0573	-4.082	40.909	134.63	3.2426	0.00059219	0.99941	0.0011844	0.0045021	FALSE
HGLibA_42109	RPS23	150.86/162.13/223.65	32.048/62.381/133.94	162.13	62.381	-1.3639	1955.9	946.74	3.2417	0.00059399	0.99941	0.001188	0.0045146	FALSE
HGLibA_34693	OSM	30.643/56.267/41.198	0/2.1146/5.1122	41.198	2.1146	-3.7601	169.24	171.61	3.2414	0.0005947	0.99941	0.0011894	0.0045192	FALSE
HGLibA_47990	SYNGR1	113.14/91.554/134.63	33.574/84.584/28.628	113.14	33.574	-1.7231	463.89	602.95	3.2414	0.00059468	0.99941	0.0011894	0.0045192	FALSE
HGLibA_38023	PPP1R12B	272.64/194.55/286.92	120.56/134.28/478.5	272.64	134.28	-1.0164	3151.1	1822.7	3.2409	0.0005957	0.9994	0.0011914	0.004526	FALSE
HGLibA_03188	ASAH2	121.79/127.79/147.87	15.261/335.17/41.92	127.79	41.92	-1.5853	219.61	702.29	3.2408	0.00059606	0.9994	0.0011921	0.0045284	FALSE
HGLibA_09435	CHGB	168.93/173.57/147.14	370.84/66.61/31.695	168.93	66.61	-1.3296	248.24	996.95	3.2406	0.00059644	0.9994	0.0011929	0.0045307	FALSE
HGLibA_22554	IDI1	60.5/68.665/42.67	7.6305/31.719/1.0224	60.5	7.6305	-2.8331	192.3	276.23	3.2401	0.00059749	0.9994	0.001195	0.0045377	FALSE
HGLibA_56255	ZNF564	250.64/288.01/225.12	439.52/119.48/84.862	250.64	119.48	-1.0626	1024	1639	3.24	0.00059768	0.9994	0.0011954	0.0045383	FALSE
HGLibA_27015	LONP1	220/174.52/256.75	99.197/82.47/402.84	220	99.197	-1.1412	1709.4	1390.3	3.2398	0.00059801	0.9994	0.001196	0.0045405	FALSE
HGLibA_19370	GLYAT	132.79/105.86/130.22	39.679/43.35/138.03	130.22	43.35	-1.5649	299.93	719.02	3.2398	0.00059807	0.9994	0.0011961	0.0045407	FALSE
HGLibA_09492	CHMP4C	160.29/159.26/191.28	3.0522/61.324/232.09	160.29	61.324	-1.3718	480.73	933.26	3.2395	0.00059874	0.9994	0.0011975	0.0045448	FALSE
HGLibA_15012	EMC3	154.79/162.13/150.81	57.992/0/106.33	154.79	57.992	-1.401	34.822	893.21	3.2388	0.0006002	0.9994	0.0012004	0.0045553	FALSE
HGLibA_22432	HUWE1	19.643/33.379/49.291	0/76.126/1.0224	33.379	1.0224	-4.0874	220.93	132.37	3.2381	0.00060155	0.9994	0.0012031	0.0045632	FALSE
HGLibA_19627	GOLGA6L6	115.5/102.04/109.62	33.574/7.4011/31.695	109.62	31.695	-1.7584	45.983	579.52	3.2381	0.00060167	0.9994	0.0012033	0.0045637	FALSE
HGLibA_21866	HOMER2	139.86/132.56/157.44	662.33/3.1719/49.077	139.86	49.077	-1.492	181.11	786.42	3.2373	0.00060324	0.9994	0.0012065	0.0045737	FALSE
HGLibA_53854	VSNL1	363.79/326.16/357.54	299.12/193.49/143.14	357.54	193.49	-0.88247	511.91	2568.4	3.2371	0.00060382	0.9994	0.0012076	0.0045776	FALSE
HGLibA_39189	PSME1	256.14/283.24/287.65	112.93/141.68/795.45	283.24	141.68	-0.99436	376.9	1912.7	3.2369	0.00060421	0.9994	0.0012084	0.0045795	FALSE
HGLibA_09054	CENPF	87.215/107.77/107.41	30.522/0/75.66	107.41	30.522	-1.7821	203.98	564.96	3.2363	0.00060554	0.99939	0.0012111	0.0045879	FALSE
HGLibA_41240	RICTOR	81.715/64.85/71.361	12.209/8.4584/67.48	71.361	12.209	-2.4537	74.794	339.17	3.236	0.00060598	0.99939	0.001212	0.0045907	FALSE
HGLibA_10166	CLVS1	256.93/294.69/258.22	85.462/541.34/124.74	258.22	124.74	-1.0438	665.64	1701.8	3.2358	0.00060647	0.99939	0.0012129	0.0045939	FALSE
HGLibA_40914	RFC5	68.358/82.017/69.154	154.14/6.3438/11.247	69.154	11.247	-2.5181	83.041	326.17	3.2352	0.00060784	0.99939	0.0012157	0.0046034	FALSE
HGLibA_03464	ATG12	132.79/139.24/119.92	41.205/126.88/44.987	132.79	44.987	-1.5406	103.63	736.86	3.2347	0.00060892	0.99939	0.0012178	0.0046108	FALSE
HGLibA_46963	SRFBP1	74.643/82.97/55.912	13.735/1.0573/93.041	74.643	13.735	-2.36	210.11	358.7	3.2344	0.00060953	0.99939	0.0012191	0.0046149	FALSE
HGLibA_05910	C1orf95	122.57/117.3/146.4	962.97/39.12/15.336	122.57	39.12	-1.6229	297.78	666.52	3.2329	0.00061269	0.99939	0.0012254	0.0046366	FALSE
HGLibA_47762	SULT2B1	146.14/174.52/154.49	57.992/176.57/35.785	154.49	57.992	-1.3983	235.47	891.08	3.2328	0.00061289	0.99939	0.0012258	0.0046378	FALSE
HGLibA_43322	SEMA3B	128.07/130.65/128.01	36.627/42.292/49.077	128.07	42.292	-1.576	3.3363	704.21	3.2328	0.00061294	0.99939	0.0012259	0.0046379	FALSE
HGLibA_20817	HAGHL	256.93/185.01/229.53	19.839/105.73/229.02	229.53	105.73	-1.111	1366.2	1466.7	3.2326	0.00061334	0.99939	0.0012267	0.0046404	FALSE
HGLibA_19600	GOLGA4	91.929/195.5/116.97	13.735/35.948/117.58	116.97	35.948	-1.6749	3397.2	628.61	3.2324	0.00061379	0.99939	0.0012276	0.0046435	FALSE
HGLibA_12177	CYP4B1	110/117.3/92.696	32.048/5.2865/72.593	110	32.048	-1.7479	176.39	582.06	3.2323	0.00061409	0.99939	0.0012282	0.0046453	FALSE
HGLibA_56172	ZNF529	69.929/89.646/99.317	148.03/21.146/0	89.646	21.146	-2.0332	241.15	450.72	3.2321	0.00061441	0.99939	0.0012288	0.0046474	FALSE
HGLibA_03296	ASH2L	123.36/146.87/153.02	53.414/20.089/193.24	146.87	53.414	-1.4423	295.28	836.2	3.2319	0.00061493	0.99939	0.0012299	0.0046511	FALSE
HGLibA_17151	FBXW5	155.57/222.21/183.92	76.305/31.719/339.45	183.92	76.305	-1.2583	1134.8	1109.5	3.2308	0.00061719	0.99938	0.0012344	0.0046658	FALSE
HGLibA_18057	FRYL	181.5/188.83/166.26	74.779/16.917/370.12	181.5	74.779	-1.268	142.93	1091.2	3.2308	0.0006172	0.99938	0.0012344	0.0046658	FALSE
HGLibA_00228	ABCG8	51.857/79.156/67.683	10.683/7.4011/72.593	67.683	10.683	-2.5556	191.03	317.56	3.2306	0.00061755	0.99938	0.0012351	0.0046676	FALSE
HGLibA_25715	KRTAP22-1	68.358/51.499/67.683	10.683/10.573/19.426	67.683	10.683	-2.5556	131.19	317.56	3.2306	0.00061755	0.99938	0.0012351	0.0046676	FALSE
HGLibA_53903	VWA3A	126.5/185.01/180.24	25.944/74.011/225.96	180.24	74.011	-1.2727	1455.4	1081.6	3.23	0.00061885	0.99938	0.0012377	0.0046746	FALSE
HGLibA_29970	MRPL38	256.14/290.87/314.14	82.41/189.26/147.23	290.87	147.23	-0.9775	873.62	1978.1	3.2297	0.00061964	0.99938	0.0012393	0.0046794	FALSE
HGLibA_35103	PANK3	38.5/18.12/33.106	0/0/33.74	33.106	0	-5.0919	126.84	131.03	3.229	0.00062102	0.99938	0.001242	0.0046877	FALSE
HGLibA_14519	EFCAB1	93.501/83.924/76.511	18.313/268.56/11.247	83.924	18.313	-2.1366	73.332	415.11	3.2289	0.00062134	0.99938	0.0012427	0.0046898	FALSE
HGLibA_14676	EHD4	346.5/296.6/379.61	335.74/115.25/186.08	346.5	186.08	-0.89335	1793.5	2468.4	3.2288	0.00062145	0.99938	0.0012429	0.0046904	FALSE
HGLibA_43283	SEL1L3	198/184.06/186.86	47.309/78.241/206.53	186.86	78.241	-1.2454	65.955	1131.9	3.2286	0.0006219	0.99938	0.0012438	0.0046932	FALSE
HGLibA_01418	AKAP14	265.57/231.74/281.77	195.34/130.05/76.682	265.57	130.05	-1.0244	703.28	1763.2	3.2275	0.00062441	0.99938	0.0012488	0.0047105	FALSE
HGLibA_32602	NR2C2AP	108.43/167.85/132.42	30.522/126.88/44.987	132.42	44.987	-1.5367	915.33	734.33	3.2268	0.00062589	0.99937	0.0012518	0.00472	FALSE
HGLibA_35528	PCDHGA2	158.72/97.276/156.7	59.518/159.65/41.92	156.7	59.518	-1.3817	1767.7	907.1	3.2267	0.00062605	0.99937	0.0012521	0.0047206	FALSE
HGLibA_10951	CPN2	55.786/62.943/43.405	6.1044/39.12/3.0673	55.786	6.1044	-2.9987	102.25	249.76	3.2265	0.0006266	0.99937	0.0012532	0.0047243	FALSE
HGLibA_09399	CHD5	50.286/77.248/74.304	13.735/3.1719/25.561	74.304	13.735	-2.3535	292.76	356.67	3.2255	0.00062867	0.99937	0.0012573	0.0047377	FALSE
HGLibA_32779	NSRP1	33/36.24/24.277	0/8.4584/1.0224	33	1.0224	-4.0714	43.291	130.52	3.2255	0.00062872	0.99937	0.0012574	0.0047377	FALSE
HGLibA_20038	GPR39	62.857/79.156/74.304	6.1044/13.745/63.391	74.304	13.745	-2.3525	77.279	356.67	3.225	0.00062991	0.99937	0.0012598	0.0047453	FALSE
HGLibA_04274	BCHE	80.929/47.684/89.753	1.5261/16.917/31.695	80.929	16.917	-2.1931	591.54	396.72	3.2246	0.00063075	0.99937	0.0012615	0.0047506	FALSE
HGLibA_32838	NTF3	377.93/411.04/395.06	115.98/220.98/422.26	395.06	220.98	-0.83531	274.34	2914.7	3.2245	0.00063097	0.99937	0.0012619	0.0047518	FALSE
HGLibA_14121	DUS3L	62.072/71.526/55.912	7.6305/8.4584/25.561	62.072	8.4584	-2.7373	63.666	285.17	3.2245	0.00063106	0.99937	0.0012621	0.0047523	FALSE
HGLibA_13677	DNHD1	116.29/75.341/92.696	22.892/20.089/39.875	92.696	22.892	-1.9715	428.85	469.94	3.2243	0.0006314	0.99937	0.0012628	0.0047543	FALSE
HGLibA_52680	UBE3B	43.215/63.897/64.004	6.1044/17.974/9.2019	63.897	9.2019	-2.6693	213.88	295.62	3.2238	0.00063256	0.99937	0.0012651	0.0047627	FALSE
HGLibA_24725	KIAA1239	114.71/90.6/127.27	15.261/34.891/84.862	114.71	34.891	-1.6889	369.62	613.45	3.2237	0.00063275	0.99937	0.0012655	0.0047639	FALSE
HGLibA_37321	PMP2	147.72/109.67/146.4	53.414/83.527/51.122	146.4	53.414	-1.4377	675.3	832.86	3.2222	0.00063615	0.99936	0.0012723	0.0047872	FALSE
HGLibA_08885	CDS2	73.858/82.97/126.54	94.618/17.974/12.269	82.97	17.974	-2.1458	990.55	409.24	3.222	0.00063644	0.99936	0.0012729	0.0047886	FALSE
HGLibA_36576	PIGP	85.643/82.97/64.74	15.261/17.974/42.942	82.97	17.974	-2.1458	169.75	409.24	3.222	0.00063644	0.99936	0.0012729	0.0047886	FALSE
HGLibA_20864	HAS2	59.715/113.49/108.88	122.09/4.2292/31.695	108.88	31.695	-1.7488	1219.3	574.66	3.2211	0.00063858	0.99936	0.0012772	0.004803	FALSE
HGLibA_40371	RASL12	135.93/120.16/106.67	28.996/38.063/217.78	120.16	38.063	-1.6331	215.27	650.16	3.2204	0.00064001	0.99936	0.00128	0.0048111	FALSE
HGLibA_05147	C11orf49	198/203.13/196.43	35.1/85.642/192.22	198	85.642	-1.1996	14.414	1217.5	3.2202	0.00064056	0.99936	0.0012811	0.0048147	FALSE
HGLibA_40877	RETNLB	63.643/77.248/58.119	9.1566/5.2865/147.23	63.643	9.1566	-2.6701	107.81	294.17	3.2199	0.0006412	0.99936	0.0012824	0.004819	FALSE
HGLibA_20527	GTF2A2	89.572/87.739/91.224	21.365/20.089/65.436	89.572	21.365	-2.0178	3.0456	450.25	3.2198	0.00064151	0.99936	0.001283	0.0048204	FALSE
HGLibA_52421	TXNDC2	102.93/99.183/96.374	137.35/26.433/15.336	99.183	26.433	-1.8687	10.961	511.38	3.2196	0.00064174	0.99936	0.0012835	0.0048219	FALSE
HGLibA_12267	DAB2	278.14/265.12/267.79	544.82/52.865/131.89	267.79	131.89	-1.0162	57.178	1781.8	3.2194	0.00064238	0.99936	0.0012848	0.0048261	FALSE
HGLibA_29027	MEX3A	103.71/101.09/86.075	27.47/4.2292/272.99	101.09	27.47	-1.8423	116.18	523.7	3.2193	0.00064263	0.99936	0.0012853	0.0048272	FALSE
HGLibA_51438	TRIM24	178.36/221.25/193.48	68.675/104.67/82.817	193.48	82.817	-1.2143	499.99	1182.6	3.2181	0.0006452	0.99935	0.0012904	0.0048437	FALSE
HGLibA_56251	ZNF563	584.57/664.72/698.9	488.35/422.92/389.55	664.72	422.92	-0.65111	3795.5	5645.9	3.2179	0.00064557	0.99935	0.0012911	0.0048461	FALSE
HGLibA_50032	TMEM164	80.929/121.12/112.56	6.1044/33.834/64.413	112.56	33.834	-1.7049	536.86	599.05	3.2174	0.00064672	0.99935	0.0012934	0.0048524	FALSE
HGLibA_49990	TMEM150A	151.64/127.79/150.81	308.27/3.1719/56.234	150.81	56.234	-1.4074	265.33	864.51	3.2168	0.00064811	0.99935	0.0012962	0.0048607	FALSE
HGLibA_06020	C20orf26	130.43/106.81/114.77	35.1/21.146/158.48	114.77	35.1	-1.6811	154.3	613.79	3.2164	0.00064907	0.99935	0.0012981	0.0048653	FALSE
HGLibA_52463	TYMS	315.07/343.33/293.54	413.57/116.3/164.61	315.07	164.61	-0.93246	631.01	2188.5	3.2163	0.00064935	0.99935	0.0012987	0.0048668	FALSE
HGLibA_25226	KLHL8	348.07/375.75/473.78	799.68/151.19/207.55	375.75	207.55	-0.85319	5187.7	2735.3	3.216	0.00064995	0.99935	0.0012999	0.0048698	FALSE
HGLibA_49531	TIMMDC1	181.5/183.11/183.18	76.305/704.17/73.615	183.11	76.305	-1.2519	1.2926	1103.3	3.2154	0.00065142	0.99935	0.0013028	0.00488	FALSE
HGLibA_34222	OR56B1	82.5/112.53/103.73	28.996/53.923/10.224	103.73	28.996	-1.8038	264.12	540.86	3.2153	0.00065152	0.99935	0.001303	0.0048805	FALSE
HGLibA_46985	SRGN	187.79/118.26/175.83	71.727/179.74/63.391	175.83	71.727	-1.2818	1728.7	1048.4	3.2151	0.0006521	0.99935	0.0013042	0.004884	FALSE
HGLibA_09281	CFL1	164.22/204.09/154.49	282.33/64.496/34.763	164.22	64.496	-1.3349	842.18	962.1	3.2149	0.00065235	0.99935	0.0013047	0.0048854	FALSE
HGLibA_37486	POLA2	191.72/172.62/222.91	213.65/43.35/81.795	191.72	81.795	-1.2189	668.98	1169	3.2149	0.00065237	0.99935	0.0013047	0.0048854	FALSE
HGLibA_52293	TUBB8	64.429/52.453/59.59	7.6305/14.802/2.0449	59.59	7.6305	-2.8116	37.18	271.07	3.2149	0.00065247	0.99935	0.0013049	0.0048859	FALSE
HGLibA_08729	CDK11B	93.501/72.48/103	9.1566/520.19/23.516	93.501	23.516	-1.9466	266.01	475.04	3.2149	0.00065252	0.99935	0.001305	0.004886	FALSE
HGLibA_52333	TULP2	91.143/126.84/103	4.5783/249.52/28.628	103	28.628	-1.8115	354.51	536.07	3.2139	0.00065484	0.99935	0.0013097	0.0049022	FALSE
HGLibA_54442	WWC2	36.143/44.823/50.026	3.0522/0/116.56	44.823	3.0522	-3.4993	51.208	190.46	3.2137	0.00065522	0.99934	0.0013104	0.0049047	FALSE
HGLibA_41485	RNF121	66.786/83.924/60.326	149.56/10.573/0	66.786	10.573	-2.5502	167.72	312.33	3.2134	0.00065581	0.99934	0.0013116	0.0049083	FALSE
HGLibA_09578	CHRNA5	226.29/182.15/218.5	99.197/63.438/338.42	218.5	99.197	-1.1314	690.78	1378.4	3.2134	0.00065596	0.99934	0.0013119	0.0049091	FALSE
HGLibA_28906	MERTK	72.286/43.869/44.877	9.1566/2.1146/3.0673	44.877	3.0673	-3.4956	376.15	190.74	3.2133	0.00065599	0.99934	0.001312	0.0049091	FALSE
HGLibA_49536	TIMP1	266.36/255.59/259.7	126.67/106.79/155.41	259.7	126.67	-1.03	30.639	1714.1	3.2132	0.00065643	0.99934	0.0013129	0.0049118	FALSE
HGLibA_48458	TBATA	88/28.61/75.039	4.5783/61.324/14.314	75.039	14.314	-2.3119	1161.8	361.07	3.2124	0.00065814	0.99934	0.0013163	0.0049226	FALSE
HGLibA_02680	ARFIP2	213.72/198.37/239.1	96.145/62.381/282.19	213.72	96.145	-1.1442	439.9	1340.5	3.2113	0.00066079	0.99934	0.0013216	0.0049394	FALSE
HGLibA_56053	ZNF470	388.15/377.66/432.58	216.71/195.6/403.86	388.15	216.71	-0.83792	1042.2	2850.2	3.2112	0.00066081	0.99934	0.0013216	0.0049394	FALSE
HGLibA_08895	CDX1	171.29/144.96/133.16	1.5261/52.865/330.25	144.96	52.865	-1.4381	416.19	822.59	3.2111	0.00066111	0.99934	0.0013222	0.0049414	FALSE
HGLibA_29849	MRGPRX2	275.79/246.05/242.04	360.16/91.986/117.58	246.05	117.58	-1.0589	450.19	1601.2	3.2106	0.00066228	0.99934	0.0013246	0.0049492	FALSE
HGLibA_31931	NIM1	41.643/61.036/55.912	0/6.3438/21.471	55.912	6.3438	-2.9541	114.92	250.46	3.2105	0.00066256	0.99934	0.0013251	0.004951	FALSE
HGLibA_43709	SF3B3	57.357/27.657/55.176	6.1044/20.089/5.1122	55.176	6.1044	-2.9832	381.03	246.38	3.2092	0.00066559	0.99933	0.0013312	0.0049719	FALSE
HGLibA_02654	ARF5	62.857/35.286/58.119	24.418/1.0573/7.157	58.119	7.157	-2.8575	271.89	262.79	3.2091	0.00066584	0.99933	0.0013317	0.0049735	FALSE
HGLibA_14171	DUSP27	128.07/184.06/127.27	82.41/29.605/42.942	128.07	42.942	-1.5545	1567.7	704.21	3.2083	0.00066767	0.99933	0.0013353	0.004986	FALSE
HGLibA_24817	KIAA1755	234.14/286.1/265.58	77.831/743.29/130.87	265.58	130.87	-1.0154	704.75	1763.3	3.208	0.00066825	0.99933	0.0013365	0.0049894	FALSE
HGLibA_54568	XPO5	136.72/104.91/197.9	28.996/473.67/48.054	136.72	48.054	-1.4892	2377.6	764.31	3.2071	0.00067029	0.99933	0.0013406	0.0050018	FALSE
HGLibA_01077	ADSS	146.93/160.22/155.23	615.02/59.209/7.157	155.23	59.209	-1.3756	46.889	896.41	3.2071	0.00067041	0.99933	0.0013408	0.0050024	FALSE
HGLibA_24736	KIAA1324	143/165.94/101.52	45.783/51.808/128.83	143	51.808	-1.4472	1123.3	808.66	3.207	0.00067074	0.99933	0.0013415	0.0050046	FALSE
HGLibA_34613	ORC5	66.786/61.036/91.224	10.683/26.433/2.0449	66.786	10.683	-2.5366	315.15	312.33	3.2065	0.0006717	0.99933	0.0013434	0.0050108	FALSE
HGLibA_45946	SNRNP27	40.072/21.935/44.141	1.5261/2.1146/104.29	40.072	2.1146	-3.721	172.75	165.83	3.2063	0.00067226	0.99933	0.0013445	0.0050141	FALSE
HGLibA_00636	ACTL9	34.572/32.425/24.277	0/0/55.211	32.425	0	-5.0629	35.496	127.72	3.2062	0.00067258	0.99933	0.0013452	0.0050148	FALSE
HGLibA_17820	FOXB2	34.572/32.425/28.692	61.044/0/0	32.425	0	-5.0629	9.2736	127.72	3.2062	0.00067258	0.99933	0.0013452	0.0050148	FALSE
HGLibA_23509	IQCF3	36.143/32.425/27.956	19.839/0/1.0224	32.425	1.0224	-4.0468	16.899	127.72	3.2062	0.00067258	0.99933	0.0013452	0.0050148	FALSE
HGLibA_54792	ZBED2	88/66.758/47.084	10.683/2.1146/120.65	66.758	10.683	-2.536	419.16	312.17	3.2058	0.00067349	0.99933	0.001347	0.0050201	FALSE
HGLibA_54860	ZBTB32	91.929/101.09/76.511	22.892/21.146/49.077	91.929	22.892	-1.9596	160.83	465.1	3.2055	0.00067417	0.99933	0.0013483	0.0050245	FALSE
HGLibA_48150	TAC1	160.29/126.84/164.06	42.731/170.23/62.368	160.29	62.368	-1.3478	566.45	933.26	3.2053	0.00067466	0.99933	0.0013493	0.0050273	FALSE
HGLibA_05258	C12orf50	110/72.48/118.44	18.313/60.266/32.718	110	32.718	-1.719	739.55	582.06	3.2044	0.00067673	0.99932	0.0013535	0.0050416	FALSE
HGLibA_04382	BDKRB2	55/49.591/100.05	6.1044/4.2292/89.974	55	6.1044	-2.9786	1029.5	245.41	3.2042	0.0006773	0.99932	0.0013546	0.0050443	FALSE
HGLibA_35001	PAG1	69.143/92.507/105.94	64.096/23.261/21.471	92.507	23.261	-1.9465	363.13	468.75	3.2024	0.00068142	0.99932	0.0013628	0.0050721	FALSE
HGLibA_53124	UQCRHL	102.93/92.507/72.097	4.5783/23.261/55.211	92.507	23.261	-1.9465	262.6	468.75	3.2024	0.00068142	0.99932	0.0013628	0.0050721	FALSE
HGLibA_14905	ELFN1	321.36/319.48/412.72	235.02/169.17/169.72	321.36	169.72	-0.91701	4174.9	2243.9	3.2011	0.00068453	0.99932	0.0013691	0.0050925	FALSE
HGLibA_55502	ZNF154	340.22/228.88/354.6	71.727/194.54/183.02	340.22	183.02	-0.89086	6300.9	2411.9	3.201	0.00068486	0.99932	0.0013697	0.0050947	FALSE
HGLibA_02168	ANLN	100.57/100.14/139.78	117.51/13.745/27.606	100.57	27.606	-1.8281	768.71	520.35	3.2009	0.00068503	0.99931	0.0013701	0.0050951	FALSE
HGLibA_31991	NKAIN2	209.79/200.27/206.73	25.944/91.986/300.59	206.73	91.986	-1.1596	25.505	1285.4	3.2003	0.00068641	0.99931	0.0013728	0.0051042	FALSE
HGLibA_22332	HSPD1	181.5/164.99/137.57	62.57/260.1/65.436	164.99	65.436	-1.321	512.14	967.79	3.2001	0.00068696	0.99931	0.0013739	0.0051071	FALSE
HGLibA_31093	NANOGNB	106.86/122.07/130.95	39.679/8.4584/93.041	122.07	39.679	-1.5971	155.15	663.11	3.2	0.00068703	0.99931	0.0013741	0.0051073	FALSE
HGLibA_27125	LPPR5	222.36/210.76/228.06	102.25/76.126/935.52	222.36	102.25	-1.1132	83.478	1409.2	3.1996	0.00068805	0.99931	0.0013761	0.005114	FALSE
HGLibA_05355	C14orf183	32.214/40.055/18.392	0/0/9.2019	32.214	0	-5.0537	126.26	126.7	3.199	0.0006895	0.99931	0.001379	0.0051224	FALSE
HGLibA_47073	SRSF2	32.214/44.823/30.899	0/338.34/0	32.214	0	-5.0537	80.354	126.7	3.199	0.0006895	0.99931	0.001379	0.0051224	FALSE
HGLibA_16296	FAM177B	154/102.04/147.87	30.522/54.98/263.79	147.87	54.98	-1.4111	1068.9	843.39	3.1987	0.00069021	0.99931	0.0013804	0.0051268	FALSE
HGLibA_29325	MKI67	69.929/63.897/98.581	12.209/1.0573/564.38	69.929	12.209	-2.4249	428.67	330.72	3.1981	0.00069179	0.99931	0.0013836	0.0051379	FALSE
HGLibA_01971	ANKIB1	176/286.1/238.36	112.93/86.699/402.84	238.36	112.93	-1.071	3084.1	1538.3	3.198	0.00069184	0.99931	0.0013837	0.005138	FALSE
HGLibA_49650	TLR3	174.43/182.15/222.18	76.305/32.776/715.7	182.15	76.305	-1.2444	830.72	1096.1	3.1971	0.00069401	0.99931	0.001388	0.0051517	FALSE
HGLibA_47540	STOML3	61.286/57.221/61.062	22.892/8.4584/3.0673	61.062	8.4584	-2.714	7.4003	279.41	3.1965	0.00069542	0.9993	0.0013908	0.0051606	FALSE
HGLibA_54964	ZC3H14	330.79/361.45/431.84	131.24/376.4/198.35	361.45	198.35	-0.86245	2948	2604	3.1961	0.00069659	0.9993	0.0013932	0.0051682	FALSE
HGLibA_12427	DCAF13	63.643/61.036/101.52	297.59/9.5157/6.1346	63.643	9.5157	-2.6199	720.88	294.17	3.196	0.00069677	0.9993	0.0013935	0.0051692	FALSE
HGLibA_09756	CKAP2L	36.143/34.333/42.67	1.5261/0/78.727	36.143	1.5261	-3.8781	22.936	146	3.1958	0.00069727	0.9993	0.0013945	0.0051723	FALSE
HGLibA_41385	RMND5B	92.715/97.276/103.73	25.944/1.0573/138.03	97.276	25.944	-1.8669	31.237	499.12	3.1956	0.00069769	0.9993	0.0013954	0.0051748	FALSE
HGLibA_52928	UGT2B4	89.572/112.53/105.94	96.145/9.5157/30.673	105.94	30.673	-1.7555	155.68	555.29	3.1954	0.00069816	0.9993	0.0013963	0.0051777	FALSE
HGLibA_55931	ZNF408	55/36.24/39.727	0/2.1146/9.2019	39.727	2.1146	-3.7089	122.72	164.07	3.1954	0.00069815	0.9993	0.0013963	0.0051777	FALSE
HGLibA_07645	CCDC151	29.072/32.425/38.991	1.5261/1.0573/0	32.425	1.0573	-4.0221	27.179	127.72	3.1952	0.00069867	0.9993	0.0013973	0.0051812	FALSE
HGLibA_16453	FAM210A	146.14/163.08/196.43	61.044/121.59/64.413	163.08	64.413	-1.3267	699.43	953.75	3.1949	0.00069941	0.9993	0.0013988	0.0051861	FALSE
HGLibA_14675	EHD4	172.07/217.44/246.45	99.197/496.93/80.772	217.44	99.197	-1.1244	1450	1370	3.1946	0.00070006	0.9993	0.0014001	0.00519	FALSE
HGLibA_25549	KRT79	171.29/116.35/153.02	163.29/35.948/58.279	153.02	58.279	-1.3776	839.24	880.43	3.1931	0.00070388	0.9993	0.0014078	0.0052144	FALSE
HGLibA_28403	MAST2	82.5/62.943/94.167	18.313/56.037/6.1346	82.5	18.313	-2.1122	259.3	406.35	3.1928	0.00070449	0.9993	0.001409	0.0052174	FALSE
HGLibA_51822	TSC22D3	85.643/88.692/93.431	254.86/7.4011/21.471	88.692	21.471	-1.9969	15.878	444.74	3.1928	0.00070449	0.9993	0.001409	0.0052174	FALSE
HGLibA_50378	TMEM38A	67.572/49.591/69.154	1.5261/34.891/11.247	67.572	11.247	-2.4852	162.9	316.91	3.1928	0.00070458	0.9993	0.0014092	0.0052177	FALSE
HGLibA_42554	S100A3	94.286/152.59/93.431	24.418/11.63/804.65	94.286	24.418	-1.9064	1700	480.04	3.1924	0.00070559	0.99929	0.0014112	0.0052244	FALSE
HGLibA_47707	SUCO	107.64/127.79/98.581	80.884/3.1719/31.695	107.64	31.695	-1.7324	244.07	566.5	3.1922	0.00070602	0.99929	0.001412	0.0052269	FALSE
HGLibA_48978	TEKT3	202.72/225.07/212.61	96.145/76.126/444.76	212.61	96.145	-1.1368	126.56	1331.7	3.1915	0.00070767	0.99929	0.0014153	0.0052385	FALSE
HGLibA_17012	FBXL5	169.72/143.05/200.84	68.675/50.751/294.46	169.72	68.675	-1.2929	839.86	1002.8	3.1908	0.00070951	0.99929	0.001419	0.0052503	FALSE
HGLibA_14664	EHBP1L1	99.786/138.28/116.97	24.418/37.006/73.615	116.97	37.006	-1.6342	374.77	628.61	3.1901	0.00071103	0.99929	0.0014221	0.0052601	FALSE
HGLibA_48515	TBC1D25	64.429/83.924/81.661	3.0522/17.974/169.72	81.661	17.974	-2.1232	151.03	401.2	3.1887	0.00071468	0.99929	0.0014294	0.0052828	FALSE
HGLibA_43686	SEZ6L2	244.36/234.61/267.79	140.4/117.36/65.436	244.36	117.36	-1.0517	322.03	1587.3	3.1876	0.00071717	0.99928	0.0014343	0.0052989	FALSE
HGLibA_53164	USE1	385/408.18/405.36	230.44/158.6/354.78	405.36	230.44	-0.81211	211.19	3011.4	3.1875	0.0007175	0.99928	0.001435	0.0053008	FALSE
HGLibA_44457	SLC16A9	124.14/119.21/151.55	15.261/41.235/208.58	124.14	41.235	-1.5671	387.73	677.25	3.1862	0.0007207	0.99928	0.0014414	0.0053217	FALSE
HGLibA_44320	SLAMF8	59.715/54.36/23.542	6.1044/2.1146/102.24	54.36	6.1044	-2.9621	489.21	241.87	3.1858	0.00072185	0.99928	0.0014437	0.0053284	FALSE
HGLibA_33208	OASL	66/69.619/48.555	10.683/4.2292/26.583	66	10.683	-2.5198	158.72	307.77	3.1852	0.00072329	0.99928	0.0014466	0.0053375	FALSE
HGLibA_35975	PDZD3	51.072/49.591/46.348	4.5783/0/39.875	49.591	4.5783	-3.181	6.3559	215.85	3.1847	0.00072448	0.99928	0.001449	0.0053456	FALSE
HGLibA_31655	NEK5	172.86/191.69/209.67	206.02/60.266/82.817	191.69	82.817	-1.201	338.94	1168.8	3.1846	0.00072487	0.99928	0.0014497	0.0053479	FALSE
HGLibA_46661	SPICE1	367.72/326.16/423.75	622.65/128.99/203.46	367.72	203.46	-0.85067	2433.5	2661.4	3.1839	0.00072657	0.99927	0.0014531	0.0053574	FALSE
HGLibA_12758	DDX6	209/175.48/245.72	47.309/170.23/94.064	209	94.064	-1.1434	1236	1303.3	3.1838	0.00072687	0.99927	0.0014537	0.005359	FALSE
HGLibA_42516	RYBP	85.643/72.48/119.18	9.1566/20.089/151.32	85.643	20.089	-2.0386	649	425.75	3.1836	0.00072729	0.99927	0.0014546	0.0053614	FALSE
HGLibA_35945	PDS5B	39.286/60.082/47.819	0/7.4011/4.0897	47.819	4.0897	-3.2618	111.6	206.34	3.1822	0.00073075	0.99927	0.0014615	0.0053826	FALSE
HGLibA_10345	CNOT6	498.15/421.53/520.13	299.12/290.76/587.9	498.15	299.12	-0.73394	3176.7	3911.9	3.1822	0.0007309	0.99927	0.0014618	0.0053833	FALSE
HGLibA_51858	TSHR	202.72/205.04/170.68	90.04/526.54/63.391	202.72	90.04	-1.162	515.9	1254.1	3.1817	0.000732	0.99927	0.001464	0.0053903	FALSE
HGLibA_44120	SIGIRR	89.572/103/60.326	13.735/22.203/197.33	89.572	22.203	-1.9647	517.79	450.25	3.1796	0.00073734	0.99926	0.0014747	0.0054252	FALSE
HGLibA_47537	STOML2	73.858/99.183/75.775	15.261/3.1719/74.637	75.775	15.261	-2.2392	275.8	365.49	3.1795	0.00073763	0.99926	0.0014753	0.005427	FALSE
HGLibA_27340	LRRC39	363.79/304.22/328.11	42.731/175.51/798.52	328.11	175.51	-0.89881	921.66	2303.8	3.1794	0.00073801	0.99926	0.001476	0.0054289	FALSE
HGLibA_56293	ZNF576	97.429/138.28/112.56	21.365/41.235/34.763	112.56	34.763	-1.6669	445.34	599.05	3.1794	0.00073798	0.99926	0.001476	0.0054289	FALSE
HGLibA_19192	GJD4	210.57/231.74/211.88	56.466/199.83/96.109	211.88	96.109	-1.1323	198.23	1325.9	3.1793	0.00073824	0.99926	0.0014765	0.0054302	FALSE
HGLibA_12075	CYP20A1	243.57/286.1/250.87	122.09/34.891/292.42	250.87	122.09	-1.033	647.44	1640.8	3.1792	0.00073849	0.99926	0.001477	0.0054311	FALSE
HGLibA_34184	OR52K2	43.215/23.842/31.634	0/0/28.628	31.634	0	-5.0283	97.41	123.9	3.1792	0.00073853	0.99926	0.0014771	0.0054311	FALSE
HGLibA_32916	NUCKS1	54.215/47.684/63.269	151.08/0/6.1346	54.215	6.1346	-2.9521	62.311	241.07	3.1791	0.00073879	0.99926	0.0014776	0.0054327	FALSE
HGLibA_31210	NBEAL1	294.64/330.93/302.36	137.35/157.54/281.17	302.36	157.54	-0.93622	437.72	2077.4	3.1775	0.00074279	0.99926	0.0014856	0.0054593	FALSE
HGLibA_00501	ACOX2	97.429/116.35/64.004	12.209/26.433/84.862	97.429	26.433	-1.8432	737.6	500.11	3.1773	0.00074331	0.99926	0.0014866	0.0054625	FALSE
HGLibA_05986	C20orf141	132/190.74/217.76	36.627/82.47/468.27	190.74	82.47	-1.1998	2090.1	1161.5	3.1768	0.00074461	0.99926	0.0014892	0.0054699	FALSE
HGLibA_56544	ZNF689	44.786/39.101/26.485	1.5261/2.1146/26.583	39.101	2.1146	-3.6865	95.747	160.88	3.1755	0.00074794	0.99925	0.0014959	0.0054906	FALSE
HGLibA_18079	FSD1L	266.36/149.73/270.73	132.77/75.069/301.62	266.36	132.77	-0.99901	6810.9	1769.8	3.1754	0.00074806	0.99925	0.0014961	0.0054908	FALSE
HGLibA_41513	RNF138	82.5/144.96/127.27	0/43.35/81.795	127.27	43.35	-1.5322	1158.7	698.71	3.1752	0.00074861	0.99925	0.0014972	0.0054942	FALSE
HGLibA_07194	CAPRIN2	58.143/77.248/50.762	7.6305/177.63/2.0449	58.143	7.6305	-2.7767	209.74	262.93	3.1742	0.00075125	0.99925	0.0015025	0.005512	FALSE
HGLibA_11572	CTAGE4	128.86/118.26/113.29	38.153/3.1719/126.78	118.26	38.153	-1.6069	68.503	637.26	3.1737	0.00075245	0.99925	0.0015049	0.005519	FALSE
HGLibA_13196	DHX38	29.072/31.472/35.313	0/11.63/1.0224	31.472	1.0224	-4.005	10.257	123.12	3.1735	0.00075297	0.99925	0.0015059	0.005519	FALSE
HGLibA_16165	FAM151B	141.43/92.507/128.74	44.257/46.521/16.359	128.74	44.257	-1.5195	737.02	708.85	3.1736	0.00075286	0.99925	0.0015057	0.005519	FALSE
HGLibA_22339	HSPG2	148.5/136.38/141.99	27.47/306.62/52.144	141.99	52.144	-1.4279	36.954	801.47	3.1736	0.00075279	0.99925	0.0015056	0.005519	FALSE
HGLibA_29017	METTL7A	30.643/31.472/52.969	0/0/0	31.472	0	-5.0211	231.41	123.12	3.1735	0.00075297	0.99925	0.0015059	0.005519	FALSE
HGLibA_01529	ALB	44/41.008/47.819	492.93/3.1719/0	44	3.1719	-3.4312	11.768	186.15	3.1731	0.00075412	0.99925	0.0015082	0.0055258	FALSE
HGLibA_03511	ATIC	216.07/226.98/297.95	477.67/87.756/106.33	226.98	106.33	-1.0868	2578.1	1446.2	3.1725	0.00075577	0.99924	0.0015115	0.0055353	FALSE
HGLibA_24671	KIAA0930	110/153.54/159.64	59.518/59.209/39.875	153.54	59.209	-1.36	966.57	884.2	3.1725	0.00075573	0.99924	0.0015115	0.0055353	FALSE
HGLibA_15138	ENKUR	85.643/93.461/94.167	24.418/12.688/187.1	93.461	24.418	-1.8939	30.806	474.79	3.172	0.00075689	0.99924	0.0015138	0.00554	FALSE
HGLibA_15707	EVX1	31.429/63.897/22.806	0/0/149.27	31.429	0	-5.0192	564.26	122.91	3.1721	0.00075681	0.99924	0.0015136	0.00554	FALSE
HGLibA_36027	PEG10	31.429/33.379/27.22	0/0/117.58	31.429	0	-5.0192	10.757	122.91	3.1721	0.00075681	0.99924	0.0015136	0.00554	FALSE
HGLibA_55307	ZGPAT	31.429/10.491/41.198	0/0/51.122	31.429	0	-5.0192	266.93	122.91	3.1721	0.00075681	0.99924	0.0015136	0.00554	FALSE
HGLibA_30303	MT3	43.215/35.286/38.991	7.6305/2.1146/0	38.991	2.1146	-3.6826	15.782	160.33	3.172	0.00075708	0.99924	0.0015142	0.0055404	FALSE
HGLibA_49120	TFAP2A	65.215/103/103	386.1/29.605/3.0673	103	29.605	-1.7647	713.69	536.07	3.1714	0.00075843	0.99924	0.0015169	0.0055497	FALSE
HGLibA_48294	TANC2	123.36/131.61/135.37	12.209/445.13/46.009	131.61	46.009	-1.4961	41.092	728.67	3.1712	0.00075894	0.99924	0.0015179	0.0055522	FALSE
HGLibA_11426	CSRNP2	69.143/61.989/65.476	10.683/2.1146/137.01	65.476	10.683	-2.5084	12.803	304.73	3.1708	0.00076007	0.99924	0.0015201	0.0055588	FALSE
HGLibA_46978	SRGAP2D	47.929/30.518/70.625	1.5261/4.2292/13.292	47.929	4.2292	-3.226	409.14	206.93	3.1707	0.0007603	0.99924	0.0015206	0.0055602	FALSE
HGLibA_25149	KLHL20	205.07/190.74/233.95	68.675/91.986/168.7	205.07	91.986	-1.1481	519.62	1272.5	3.1702	0.00076172	0.99924	0.0015234	0.0055696	FALSE
HGLibA_36597	PIGW	35.357/61.989/23.542	1.5261/0/50.099	35.357	1.5261	-3.8473	424.44	142.1	3.1699	0.00076248	0.99924	0.001525	0.0055736	FALSE
HGLibA_48440	TATDN1	35.357/42.916/22.806	1.5261/2.1146/0	35.357	1.5261	-3.8473	107.33	142.1	3.1699	0.00076248	0.99924	0.001525	0.0055736	FALSE
HGLibA_40343	RASGRP1	172.86/154.5/155.23	45.783/197.72/60.323	155.23	60.323	-1.3491	155.67	896.41	3.1699	0.00076253	0.99924	0.0015251	0.0055737	FALSE
HGLibA_48587	TBCCD1	29.857/39.101/35.313	1.5261/1.0573/84.862	35.313	1.5261	-3.8455	22.056	141.88	3.1684	0.00076638	0.99923	0.0015328	0.0055981	FALSE
HGLibA_35239	PARP4	356.72/358.58/434.05	91.566/197.72/631.86	358.58	197.72	-0.85562	2849.4	2577.9	3.1684	0.00076651	0.99923	0.001533	0.0055986	FALSE
HGLibA_24132	KCNA3	102.14/101.09/83.132	175.5/25.375/28.628	101.09	28.628	-1.7848	161.81	523.7	3.1683	0.00076664	0.99923	0.0015333	0.0055989	FALSE
HGLibA_08345	CD300LG	83.286/75.341/55.176	15.261/0/52.144	75.341	15.261	-2.231	234.87	362.88	3.1681	0.00076731	0.99923	0.0015346	0.0056009	FALSE
HGLibA_51832	TSEN2	74.643/74.387/70.625	38.153/14.802/9.2019	74.387	14.802	-2.2542	7.1085	357.17	3.1681	0.00076712	0.99923	0.0015342	0.0056009	FALSE
HGLibA_38213	PPP5C	238.86/243.19/216.29	114.46/72.954/231.07	238.86	114.46	-1.0548	264.04	1542.3	3.1676	0.0007684	0.99923	0.0015368	0.0056069	FALSE
HGLibA_52958	UIMC1	96.643/129.7/132.42	3.0522/254.81/44.987	129.7	44.987	-1.507	550.1	715.46	3.1673	0.0007692	0.99923	0.0015384	0.0056112	FALSE
HGLibA_02965	ARL4A	77/70.572/72.097	13.735/0/52.144	72.097	13.735	-2.3106	13.185	343.53	3.1672	0.00076955	0.99923	0.0015391	0.0056131	FALSE
HGLibA_07564	CCDC120	50.286/75.341/72.097	13.735/57.094/3.0673	72.097	13.735	-2.3106	243.12	343.53	3.1672	0.00076955	0.99923	0.0015391	0.0056131	FALSE
HGLibA_05438	C16orf11	186.22/245.1/208.93	94.618/87.756/113.49	208.93	94.618	-1.1346	911.94	1302.8	3.1672	0.00076966	0.99923	0.0015393	0.0056136	FALSE
HGLibA_37198	PLK4	34.572/54.36/59.59	0/6.3438/265.83	54.36	6.3438	-2.9142	209.47	241.87	3.1659	0.00077292	0.99923	0.0015458	0.0056323	FALSE
HGLibA_39132	PSMC3	258.5/211.72/302.36	122.09/305.56/127.8	258.5	127.8	-1.0106	2056.4	1704.1	3.166	0.00077264	0.99923	0.0015453	0.0056323	FALSE
HGLibA_43840	SGOL1	37.714/54.36/75.039	102.25/6.3438/4.0897	54.36	6.3438	-2.9142	352.36	241.87	3.1659	0.00077292	0.99923	0.0015458	0.0056323	FALSE
HGLibA_52747	UBR1	64.429/54.36/36.784	61.044/6.3438/1.0224	54.36	6.3438	-2.9142	205.15	241.87	3.1659	0.00077292	0.99923	0.0015458	0.0056323	FALSE
HGLibA_01415	AKAP13	85.643/127.79/76.511	3.0522/57.094/20.449	85.643	20.449	-2.0142	930.02	425.75	3.1658	0.00077328	0.99923	0.0015466	0.0056345	FALSE
HGLibA_29023	METTL9	89.572/80.109/105.94	129.72/8.4584/22.493	89.572	22.493	-1.9468	178.7	450.25	3.1657	0.00077343	0.99923	0.0015469	0.0056353	FALSE
HGLibA_20159	GPSM2	159.5/222.21/171.41	122.09/68.725/70.548	171.41	70.548	-1.2689	1361	1015.4	3.1654	0.00077447	0.99923	0.0015489	0.0056412	FALSE
HGLibA_46945	SRD5A3	86.429/130.65/114.03	28.996/35.948/141.1	114.03	35.948	-1.6384	519.1	608.87	3.1651	0.00077516	0.99922	0.0015503	0.0056456	FALSE
HGLibA_54131	WDR59	136.72/144.96/149.34	45.783/280.19/54.189	144.96	54.189	-1.4031	43.595	822.59	3.1649	0.00077555	0.99922	0.0015511	0.0056478	FALSE
HGLibA_24942	KIF4A	170.5/138.28/168.47	93.092/68.725/66.458	168.47	68.725	-1.2813	457.69	993.55	3.1645	0.00077679	0.99922	0.0015536	0.0056562	FALSE
HGLibA_32082	NLK	143/151.64/158.17	126.67/34.891/58.279	151.64	58.279	-1.3645	58.638	870.43	3.1644	0.0007771	0.99922	0.0015542	0.0056578	FALSE
HGLibA_35442	PCDHA3	191.72/153.54/227.33	120.56/83.527/27.606	191.72	83.527	-1.189	1362.6	1169	3.1643	0.00077739	0.99922	0.0015548	0.0056582	FALSE
HGLibA_40916	RFESD	151.64/126.84/133.89	47.309/47.579/107.36	133.89	47.579	-1.4734	182.41	744.58	3.1634	0.00077966	0.99922	0.0015593	0.0056732	FALSE
HGLibA_50872	TNNI1	99.786/88.692/97.11	16.787/531.82/26.583	97.11	26.583	-1.8306	39.008	498.06	3.1627	0.00078159	0.99922	0.0015632	0.005686	FALSE
HGLibA_51917	TSPAN18	27.5/31.472/35.313	42.731/1.0573/1.0224	31.472	1.0573	-3.9803	15.263	123.12	3.1625	0.0007822	0.99922	0.0015644	0.0056888	FALSE
HGLibA_56722	ZNF776	51.072/31.472/28.692	13.735/1.0573/1.0224	31.472	1.0573	-3.9803	195.95	123.12	3.1625	0.0007822	0.99922	0.0015644	0.0056888	FALSE
HGLibA_32280	NOL9	141.43/140.19/150.08	59.518/29.605/52.144	141.43	52.144	-1.4223	38.174	797.52	3.1617	0.00078421	0.99922	0.0015684	0.0056992	FALSE
HGLibA_43644	SETD2	230.22/160.22/234.68	115.98/108.9/57.256	230.22	108.9	-1.073	2459.8	1472.2	3.1617	0.0007843	0.99922	0.0015686	0.0056995	FALSE
HGLibA_44014	SHCBP1L	231.79/216.49/281.77	170.92/109.96/69.525	231.79	109.96	-1.069	1366	1484.9	3.1615	0.00078482	0.99922	0.0015696	0.005703	FALSE
HGLibA_51850	TSGA10IP	206.64/247.96/232.48	148.03/86.699/110.42	232.48	110.42	-1.0672	453.47	1490.5	3.1614	0.00078501	0.99921	0.00157	0.0057037	FALSE
HGLibA_09921	CLEC10A	31.429/40.055/23.542	9.1566/1.0573/0	31.429	1.0573	-3.9784	68.305	122.91	3.161	0.0007862	0.99921	0.0015724	0.0057115	FALSE
HGLibA_30998	NAA40	187/212.67/201.58	90.04/60.266/187.1	201.58	90.04	-1.1539	167.77	1245.2	3.1608	0.00078678	0.99921	0.0015736	0.0057147	FALSE
HGLibA_38020	PPP1R12A	36.143/43.869/38.255	1.5261/60.266/2.0449	38.255	2.0449	-3.6884	17.989	156.6	3.1606	0.00078734	0.99921	0.0015747	0.0057184	FALSE
HGLibA_43996	SHBG	58.143/69.619/64.004	7.6305/27.49/10.224	64.004	10.224	-2.5339	32.938	296.24	3.1595	0.0007901	0.99921	0.0015802	0.0057361	FALSE
HGLibA_39210	PSMG3	199.57/226.98/300.16	106.83/180.8/94.064	226.98	106.83	-1.0802	3053.2	1446.2	3.1595	0.00079032	0.99921	0.0015806	0.0057371	FALSE
HGLibA_37482	POLA1	106.86/107.77/94.903	32.048/10.573/141.1	106.86	32.048	-1.7065	71.872	561.33	3.1587	0.00079232	0.99921	0.0015846	0.0057496	FALSE
HGLibA_20907	HBA1	355.93/350.96/389.91	157.19/491.65/196.31	355.93	196.31	-0.8552	589.71	2553.8	3.1587	0.00079245	0.99921	0.0015849	0.0057503	FALSE
HGLibA_26313	LEPR	101.36/56.267/127.27	28.996/13.745/35.785	101.36	28.996	-1.7708	1352.4	525.44	3.1586	0.00079263	0.99921	0.0015853	0.0057507	FALSE
HGLibA_29527	MMP27	102.14/87.739/91.224	53.414/1.0573/23.516	91.224	23.516	-1.9114	65.687	460.65	3.1586	0.00079264	0.99921	0.0015853	0.0057507	FALSE
HGLibA_19849	GPR110	48.715/48.638/56.647	4.5783/2.1146/19.426	48.715	4.5783	-3.1558	31.468	211.14	3.1585	0.00079279	0.99921	0.0015856	0.0057514	FALSE
HGLibA_48973	TEKT2	127.29/145.91/187.6	45.783/54.98/537.8	145.91	54.98	-1.392	1042.3	829.39	3.1576	0.00079539	0.9992	0.0015908	0.0057683	FALSE
HGLibA_10477	COG3	53.429/56.267/42.67	3.0522/14.802/6.1346	53.429	6.1346	-2.9315	61.91	236.74	3.1562	0.00079922	0.9992	0.0015984	0.0057899	FALSE
HGLibA_55623	ZNF226	100.57/126.84/96.374	67.149/28.547/28.628	100.57	28.628	-1.7775	353.81	520.35	3.1558	0.00080036	0.9992	0.0016007	0.0057968	FALSE
HGLibA_30828	MYO1D	68.358/47.684/86.075	12.209/0/121.67	68.358	12.209	-2.3925	370.64	321.5	3.1556	0.00080087	0.9992	0.0016017	0.0057992	FALSE
HGLibA_12962	DENND5B	229.43/102.04/147.87	204.5/8.4584/56.234	147.87	56.234	-1.3791	4375.9	843.39	3.1555	0.00080104	0.9992	0.0016021	0.0057998	FALSE
HGLibA_31744	NEUROD6	45.572/53.406/64.004	73.253/2.1146/6.1346	53.406	6.1346	-2.9309	86.849	236.62	3.1555	0.00080104	0.9992	0.0016021	0.0057998	FALSE
HGLibA_50059	TMEM171	177.57/161.17/211.88	74.779/54.98/178.93	177.57	74.779	-1.2366	722.85	1061.5	3.155	0.00080246	0.9992	0.0016049	0.0058094	FALSE
HGLibA_49649	TLR3	29.857/42.916/52.969	3.0522/1.0573/141.1	42.916	3.0522	-3.438	135.8	180.49	3.155	0.00080256	0.9992	0.0016051	0.0058098	FALSE
HGLibA_21312	HIGD1C	86.429/79.156/55.912	0/75.069/17.381	79.156	17.381	-2.1246	296.59	385.91	3.1546	0.0008037	0.9992	0.0016074	0.0058174	FALSE
HGLibA_21714	HMGCS2	48.715/71.526/58.854	28.996/0/8.1795	58.854	8.1795	-2.705	131.69	266.93	3.1543	0.00080453	0.9992	0.0016091	0.0058224	FALSE
HGLibA_04141	BANF1	125.71/150.68/153.76	57.992/19.031/224.93	150.68	57.992	-1.3625	316.4	863.56	3.1542	0.00080461	0.9992	0.0016092	0.0058226	FALSE
HGLibA_55896	ZNF385A	208.22/192.64/248.66	94.618/74.011/168.7	208.22	94.618	-1.1296	939.13	1297.1	3.1541	0.00080495	0.9992	0.0016099	0.0058245	FALSE
HGLibA_33947	OR4C15	35.357/30.518/30.899	45.783/0/0	30.899	0	-4.9954	10.013	120.36	3.1536	0.00080632	0.99919	0.0016126	0.0058311	FALSE
HGLibA_24759	KIAA1456	72.286/43.869/70.625	4.5783/35.948/13.292	70.625	13.292	-2.3253	359.32	334.82	3.1532	0.00080754	0.99919	0.0016151	0.0058383	FALSE
HGLibA_06130	C2orf44	476.93/421.53/359.75	244.18/308.73/202.44	421.53	244.18	-0.78522	3443.1	3164.5	3.1527	0.00080892	0.99919	0.0016178	0.0058469	FALSE
HGLibA_02133	ANKRD61	77/62.943/131.69	126.67/4.2292/16.359	77	16.359	-2.1678	1594.1	372.87	3.1523	0.00081006	0.99919	0.0016201	0.0058528	FALSE
HGLibA_29051	MFAP4	245.93/157.36/196.43	86.988/43.35/150.3	196.43	86.988	-1.1659	1988.5	1205.3	3.1523	0.00081	0.99919	0.00162	0.0058528	FALSE
HGLibA_15442	ERCC5	212.14/215.53/188.33	22.892/97.272/495.88	212.14	97.272	-1.117	289.19	1328	3.1522	0.00081034	0.99919	0.0016207	0.0058538	FALSE
HGLibA_16303	FAM178B	212.93/161.17/200.84	64.096/89.871/234.14	200.84	89.871	-1.1513	859.87	1239.5	3.152	0.00081089	0.99919	0.0016218	0.0058569	FALSE
HGLibA_31496	NDUFAF6	95.072/107.77/127.27	460.88/15.86/32.718	107.77	32.718	-1.6896	270.83	567.31	3.152	0.00081086	0.99919	0.0016217	0.0058569	FALSE
HGLibA_50966	TOMM40	62.072/71.526/91.224	13.735/16.917/7.157	71.526	13.735	-2.2993	238.7	340.15	3.1519	0.00081113	0.99919	0.0016223	0.0058582	FALSE
HGLibA_19053	GHSR	95.858/109.67/102.26	56.466/4.2292/29.651	102.26	29.651	-1.7523	47.975	531.29	3.1518	0.00081147	0.99919	0.0016229	0.0058595	FALSE
HGLibA_52904	UGT2A1	205.86/288.01/251.6	77.831/389.09/123.71	251.6	123.71	-1.0182	1709.1	1646.9	3.1514	0.00081255	0.99919	0.0016251	0.0058659	FALSE
[truncated: 3,289 more rows]
