# Supplementary material for: Combined in vitro/in vivo genome-wide CRISPR screens in triple negative breast cancer identify cancer stemness regulators in paclitaxel resistance
Source: Oncogenesis. 2023 Nov 6;12(1):51. doi: 10.1038/s41389-023-00497-9 (PMC10628277; doi:10.1038/s41389-023-00497-9)
Supplement: Supplementary file 2 — Suppl. file 2 [file 41389_2023_497_MOESM2_ESM.csv]

sgrna	Gene	control_count	treatment_count	control_mean	treat_mean	LFC	control_var	adj_var	score	p.low	p.high	p.twosided	FDR	high_in_treatment
HGLibA_24537	KDM6B	26.714/26.703/19.863	473.09/559.31/6.1346	26.703	473.09	4.097	23.391	100.6	44.505	1	0	0	0	TRUE
HGLibA_35334	PBLD	55/81.063/77.247	920.24/1030.9/23.516	77.247	920.24	3.5575	254.73	374.35	43.57	1	0	0	0	TRUE
HGLibA_44792	SLC26A3	53.429/70.572/62.533	850.04/783.46/128.83	62.533	783.46	3.6261	73.759	287.8	42.496	1	0	0	0	TRUE
HGLibA_56102	ZNF496	56.572/80.109/68.418	10.683/632.27/1205.4	68.418	632.27	3.1894	138.51	321.86	31.429	1	4.04E-217	8.08E-217	1.29E-212	TRUE
HGLibA_54820	ZBTB12	94.286/107.77/89.753	744.74/792.98/250.5	94.286	744.74	2.9683	101.13	480.04	29.688	1	5.51E-194	1.10E-193	8.80E-190	TRUE
HGLibA_17221	FCN3	94.286/95.368/111.09	702.01/794.04/43.965	95.368	702.01	2.8669	124.14	486.93	27.492	1	1.11E-166	2.22E-166	1.18E-162	TRUE
HGLibA_33267	OCSTAMP	44.786/12.398/32.37	338.8/348.91/55.211	32.37	338.8	3.348	276.52	127.46	27.142	1	1.57E-162	3.14E-162	1.43E-158	TRUE
HGLibA_03418	ATAD5	14.143/21.935/7.3568	0/196.66/426.35	14.143	196.66	3.7063	53.381	46.285	26.827	1	7.88E-159	1.58E-158	6.72E-155	TRUE
HGLibA_00073	AARSD1	115.5/150.68/91.96	779.84/1687.5/330.25	115.5	779.84	2.7447	895.94	618.72	26.708	1	1.89E-157	3.78E-157	1.51E-153	TRUE
HGLibA_07636	CCDC149	165/180.25/153.02	975.18/978.01/48.054	165	975.18	2.556	187.96	967.89	26.042	1	8.38E-150	1.68E-149	5.64E-146	TRUE
HGLibA_05857	C1orf43	121.79/106.81/85.339	718.8/808.84/78.727	106.81	718.8	2.7391	342.66	561.03	25.837	1	1.70E-147	3.39E-147	1.08E-143	TRUE
HGLibA_52061	TTC17	272.64/234.61/307.51	1372/423.98/1834.2	272.64	1372	2.3269	1331.4	1822.7	25.749	1	1.65E-146	3.29E-146	1.00E-142	TRUE
HGLibA_54775	ZAP70	33.786/35.286/59.59	404.42/340.45/264.81	35.286	340.45	3.2342	296.47	141.75	25.632	1	3.38E-145	6.76E-145	1.96E-141	TRUE
HGLibA_44081	SHPRH	126.5/72.48/116.24	756.95/755.97/142.12	116.24	755.97	2.6908	1010	623.66	25.617	1	4.95E-145	9.90E-145	2.75E-141	TRUE
HGLibA_15345	EPN2	88/89.646/83.868	676.06/624.87/288.33	88	624.87	2.814	9.8943	440.42	25.582	1	1.21E-144	2.42E-144	6.45E-141	TRUE
HGLibA_07794	CCDC50	216.07/192.64/206.73	207.55/1485.5/1123.7	206.73	1123.7	2.4367	142.84	1285.4	25.575	1	1.47E-144	2.93E-144	7.50E-141	TRUE
HGLibA_28916	MESP1	17.286/20.981/24.277	305.22/238.95/28.628	20.981	238.95	3.4484	12.261	74.863	25.192	1	2.47E-140	4.94E-140	1.17E-136	TRUE
HGLibA_22592	IFI16	106.07/95.368/128.74	697.43/727.43/284.24	106.07	697.43	2.7055	314.3	556.17	25.075	1	4.63E-139	9.26E-139	2.11E-135	TRUE
HGLibA_05450	C16orf46	59.715/36.24/36.784	405.94/340.45/7.157	36.784	340.45	3.1758	263.05	149.2	24.861	1	9.95E-137	1.99E-136	4.24E-133	TRUE
HGLibA_51929	TSPAN31	202.72/297.55/199.37	1065.2/1064.7/97.131	202.72	1064.7	2.3872	4502.3	1254.1	24.341	1	3.62E-131	7.24E-131	1.45E-127	TRUE
HGLibA_16226	FAM162B	104.5/130.65/82.396	51.888/799.32/643.11	104.5	643.11	2.6101	586.31	545.89	23.053	1	6.91E-118	1.38E-117	2.60E-114	TRUE
HGLibA_11112	CREBL2	473.79/418.67/629.01	1942.7/1868.3/1306.7	473.79	1868.3	1.9771	13566	3670.6	23.017	1	1.59E-117	3.18E-117	5.81E-114	TRUE
HGLibA_03375	ASTE1	139.86/164.03/157.44	1777.9/849.02/197.33	157.44	849.02	2.4236	176.25	912.46	22.895	1	2.62E-116	5.24E-116	9.30E-113	TRUE
HGLibA_12122	CYP2C8	307.22/291.83/407.57	1350.6/1352.3/232.09	307.22	1350.6	2.1327	5153.6	2119.7	22.663	1	5.24E-114	1.05E-113	1.68E-110	TRUE
HGLibA_42431	RTP4	83.286/73.434/43.405	712.69/495.88/12.269	73.434	495.88	2.7389	499.39	351.48	22.533	1	9.85E-113	1.97E-112	3.00E-109	TRUE
HGLibA_01089	AEBP2	109.21/109.67/104.47	795.1/648.13/47.032	109.21	648.13	2.5582	11.378	576.86	22.438	1	8.40E-112	1.68E-111	2.50E-108	TRUE
HGLibA_40455	RBFOX1	95.858/124.93/89.753	592.13/742.23/32.718	95.858	592.13	2.6144	441.3	490.05	22.418	1	1.31E-111	2.62E-111	3.81E-108	TRUE
HGLibA_00420	ACD	78.572/110.63/71.361	511.24/1182.1/58.279	78.572	511.24	2.6865	539.77	382.37	22.127	1	8.74E-109	1.75E-108	2.43E-105	TRUE
HGLibA_08219	CCT8L2	96.643/105.86/103	1074.4/610.06/235.16	103	610.06	2.5548	24.273	536.07	21.901	1	1.28E-106	2.56E-106	3.42E-103	TRUE
HGLibA_03092	ARPC5	20.429/41.962/23.542	225.86/399.66/14.314	23.542	225.86	3.2085	174.5	86.197	21.792	1	1.39E-105	2.78E-105	3.56E-102	TRUE
HGLibA_26592	LINGO3	56.572/48.638/31.634	395.26/362.66/102.24	48.638	362.66	2.8731	176.03	210.72	21.632	1	4.49E-104	8.98E-104	1.13E-100	TRUE
HGLibA_49839	TMEM100	172.86/200.27/194.22	938.55/985.41/369.1	194.22	938.55	2.2669	246.48	1188.3	21.593	1	1.05E-103	2.09E-103	2.53E-100	TRUE
HGLibA_43863	SGSM2	90.358/128.75/102.26	598.23/614.29/73.615	102.26	598.23	2.5368	421.62	531.29	21.518	1	5.33E-103	1.07E-102	1.24E-99	TRUE
HGLibA_09363	CHCHD10	15.714/50.545/10.3	183.13/15.86/168.7	15.714	168.7	3.3438	621.25	52.613	21.091	1	4.84E-99	9.68E-99	1.03E-95	TRUE
HGLibA_40836	REN	48.715/69.619/102.26	451.73/1759.4/16.359	69.619	451.73	2.6805	751.21	328.9	21.07	1	7.56E-99	1.51E-98	1.58E-95	TRUE
HGLibA_32435	NPFF	117.86/95.368/72.097	558.55/632.27/230.05	95.368	558.55	2.5376	523.67	486.93	20.991	1	4.00E-98	8.00E-98	8.25E-95	TRUE
HGLibA_30033	MRPS11	36.929/33.379/24.277	274.7/530.77/61.346	33.379	274.7	3.0035	47.719	132.37	20.975	1	5.54E-98	1.11E-97	1.12E-94	TRUE
HGLibA_47377	STARD9	66.786/70.572/79.454	924.82/9.5157/451.91	70.572	451.91	2.6618	46.605	334.51	20.85	1	7.60E-97	1.52E-96	1.50E-93	TRUE
HGLibA_56326	ZNF586	24.357/26.703/43.405	302.17/235.78/25.561	26.703	235.78	3.0954	142.23	100.6	20.845	1	8.50E-97	1.70E-96	1.65E-93	TRUE
HGLibA_33529	OR10K1	56.572/58.175/61.062	425.78/391.2/3.0673	58.175	391.2	2.7285	5.4517	263.1	20.531	1	5.65E-94	1.13E-93	1.02E-90	TRUE
HGLibA_05454	C16orf52	128.86/118.26/103.73	735.58/46.521/635.95	118.26	635.95	2.4171	161.69	637.26	20.508	1	9.19E-94	1.84E-93	1.63E-90	TRUE
HGLibA_13322	DLEU7	74.643/53.406/69.89	524.98/440.9/180.97	69.89	440.9	2.6401	147.15	330.49	20.408	1	7.08E-93	1.42E-92	1.21E-89	TRUE
HGLibA_17369	FGF12	187.79/193.6/243.51	947.71/884.96/174.84	193.6	884.96	2.1868	1262.5	1183.5	20.097	1	3.93E-90	7.86E-90	6.52E-87	TRUE
HGLibA_34698	OSR1	124.14/142.1/89.017	233.49/646.01/681.96	124.14	646.01	2.3702	778.12	677.25	20.053	1	9.42E-90	1.88E-89	1.52E-86	TRUE
HGLibA_46392	SPANXD	179.14/198.37/159.64	128.19/835.27/930.41	179.14	835.27	2.2148	374.89	1073.4	20.027	1	1.60E-89	3.20E-89	2.56E-86	TRUE
HGLibA_44967	SLC35B4	64.429/68.665/62.533	410.52/138.51/446.8	64.429	410.52	2.653	10.77	298.69	20.026	1	1.65E-89	3.30E-89	2.60E-86	TRUE
HGLibA_22803	IGF2BP2	26.714/38.147/16.921	227.39/152.25/358.87	26.714	227.39	3.0428	113.31	100.65	20.002	1	2.64E-89	5.29E-89	4.12E-86	TRUE
HGLibA_37053	PLEC	83.286/64.85/57.383	35.1/416.58/408.97	64.85	408.97	2.6383	197.82	301.12	19.831	1	8.04E-88	1.61E-87	1.24E-84	TRUE
HGLibA_54058	WDR27	44.786/64.85/47.084	328.11/544.51/235.16	47.084	328.11	2.775	160.47	202.42	19.753	1	3.81E-87	7.62E-87	5.80E-84	TRUE
HGLibA_31670	NELFA	171.29/193.6/176.56	885.14/817.3/337.4	176.56	817.3	2.2043	159	1053.9	19.736	1	5.25E-87	1.05E-86	7.80E-84	TRUE
HGLibA_07910	CCDC88B	66.786/90.6/61.797	111.41/451.47/415.11	66.786	415.11	2.6179	295.99	312.33	19.709	1	8.97E-87	1.79E-86	1.32E-83	TRUE
HGLibA_39990	RAB9A	101.36/108.72/111.09	579.92/145.91/623.68	108.72	579.92	2.4045	29.904	573.59	19.674	1	1.78E-86	3.57E-86	2.59E-83	TRUE
HGLibA_04324	BCL2L2	19.643/33.379/19.128	183.13/0/257.65	19.643	183.13	3.157	94.47	69.069	19.672	1	1.89E-86	3.78E-86	2.72E-83	TRUE
HGLibA_43116	SDCCAG3	114.71/108.72/133.89	45.783/597.38/699.34	114.71	597.38	2.3705	201.89	613.45	19.487	1	7.02E-85	1.40E-84	9.87E-82	TRUE
HGLibA_16072	FAM122C	236.5/185.97/191.28	854.62/1207.4/202.44	191.28	854.62	2.1538	1036.7	1165.6	19.429	1	2.19E-84	4.37E-84	3.01E-81	TRUE
HGLibA_05512	C16orf97	117.86/106.81/109.62	99.197/577.29/581.76	109.62	577.29	2.3862	37.891	579.52	19.427	1	2.28E-84	4.56E-84	3.10E-81	TRUE
HGLibA_54729	YTHDF1	96.643/155.45/86.075	553.98/527.6/86.907	96.643	527.6	2.4366	1785	495.07	19.368	1	7.13E-84	1.43E-83	9.50E-81	TRUE
HGLibA_52949	UHRF1BP1	180.72/219.35/260.43	1462/938.89/477.48	219.35	938.89	2.0927	1590.2	1385.1	19.333	1	1.41E-83	2.81E-83	1.85E-80	TRUE
HGLibA_29419	MLLT4	151.64/112.53/140.52	2739.4/684.08/261.74	140.52	684.08	2.2753	453.38	791.06	19.326	1	1.62E-83	3.24E-83	2.11E-80	TRUE
HGLibA_21875	HOOK1	40.857/56.267/80.189	482.25/37.006/362.96	56.267	362.96	2.668	404.86	252.44	19.303	1	2.53E-83	5.05E-83	3.26E-80	TRUE
HGLibA_22997	IL17D	9.4286/22.888/10.3	7.6305/173.4/118.6	10.3	118.6	3.4039	79.619	31.516	19.292	1	3.26E-83	6.52E-83	4.17E-80	TRUE
HGLibA_14952	ELN	191.72/214.58/178.77	1034.7/851.13/31.695	191.72	851.13	2.1446	345.15	1169	19.286	1	3.50E-83	6.99E-83	4.43E-80	TRUE
HGLibA_52059	TTC17	182.29/217.44/169.21	843.94/818.35/287.3	182.29	818.35	2.1604	703.41	1097.1	19.203	1	1.73E-82	3.46E-82	2.13E-79	TRUE
HGLibA_02876	ARHGEF7	55.786/77.248/69.154	415.1/46.521/438.62	69.154	415.1	2.5683	122.11	326.17	19.155	1	4.37E-82	8.74E-82	5.32E-79	TRUE
HGLibA_06107	C2CD5	215.29/213.62/288.39	918.71/1375.6/412.04	215.29	918.71	2.0882	2673.2	1352.9	19.124	1	7.91E-82	1.58E-81	9.54E-79	TRUE
HGLibA_06808	CA4	138.29/94.415/95.639	233.49/518.08/740.24	95.639	518.08	2.4253	910.17	488.65	19.11	1	1.04E-81	2.07E-81	1.24E-78	TRUE
HGLibA_49168	TFF1	266.36/252.73/325.91	1509.3/1070/577.67	266.36	1070	2.0021	1865.9	1769.8	19.103	1	1.20E-81	2.40E-81	1.42E-78	TRUE
HGLibA_07054	CALY	122.57/145.91/128.74	1227/636.5/195.28	128.74	636.5	2.2967	166.44	708.85	19.071	1	2.19E-81	4.39E-81	2.55E-78	TRUE
HGLibA_21066	HEATR1	107.64/98.229/119.92	560.08/577.29/54.189	107.64	560.08	2.3686	119.62	566.5	19.009	1	7.19E-81	1.44E-80	8.21E-78	TRUE
HGLibA_42724	SAP30BP	43.215/81.063/39.727	318.96/175.51/299.57	43.215	299.57	2.7651	722.34	182.05	19	1	8.52E-81	1.70E-80	9.65E-78	TRUE
HGLibA_22804	IGF2BP2	97.429/95.368/83.132	74.779/512.79/676.85	95.368	512.79	2.4146	76.987	486.93	18.917	1	4.15E-80	8.30E-80	4.58E-77	TRUE
HGLibA_26709	LMO3	118.64/168.8/125.07	619.6/1389.3/257.65	125.07	619.6	2.2995	977.04	683.56	18.915	1	4.29E-80	8.57E-80	4.69E-77	TRUE
HGLibA_36948	PLAC9	86.429/67.711/89.753	489.88/477.9/395.68	86.429	477.9	2.4535	180.7	430.63	18.865	1	1.11E-79	2.22E-79	1.20E-76	TRUE
HGLibA_03044	ARMCX3	157.14/174.52/161.11	868.35/739.06/83.839	161.11	739.06	2.1906	97.792	939.32	18.857	1	1.28E-79	2.57E-79	1.38E-76	TRUE
HGLibA_42687	SAMD4B	48.715/78.202/93.431	703.53/441.95/61.346	78.202	441.95	2.4835	550.72	380.13	18.657	1	5.55E-78	1.11E-77	5.87E-75	TRUE
HGLibA_22069	HR	143.79/186.92/157.44	756.95/716.85/396.7	157.44	716.85	2.1798	527.86	912.46	18.52	1	7.18E-77	1.44E-76	7.47E-74	TRUE
HGLibA_00381	ACAN	167.36/135.42/139.78	418.15/658.7/678.89	139.78	658.7	2.2284	389.78	785.86	18.511	1	8.43E-77	1.69E-76	8.69E-74	TRUE
HGLibA_19344	GLTP	79.358/46.73/38.255	442.57/307.68/39.875	46.73	307.68	2.6931	568.18	200.54	18.427	1	4.01E-76	8.03E-76	4.08E-73	TRUE
HGLibA_45223	SLC4A5	124.93/142.1/126.54	610.44/847.96/71.57	126.54	610.44	2.2613	122.37	693.65	18.373	1	1.07E-75	2.15E-75	1.07E-72	TRUE
HGLibA_24549	KEAP1	110/79.156/86.075	668.43/466.27/213.69	86.075	466.27	2.4239	310.16	428.42	18.368	1	1.18E-75	2.35E-75	1.16E-72	TRUE
HGLibA_31642	NEK10	246.72/201.23/200.11	1164.4/192.43/848.62	201.23	848.62	2.0708	1035.2	1242.5	18.366	1	1.23E-75	2.46E-75	1.20E-72	TRUE
HGLibA_49787	TMCO3	49.5/30.518/24.277	230.44/337.28/6.1346	30.518	230.44	2.8764	199.64	118.54	18.362	1	1.32E-75	2.63E-75	1.28E-72	TRUE
HGLibA_50122	TMEM185B	59.715/86.785/61.062	367.79/585.75/303.66	61.062	367.79	2.571	331.76	279.41	18.35	1	1.65E-75	3.31E-75	1.59E-72	TRUE
HGLibA_51047	TP53	172.86/191.69/152.29	839.36/760.2/145.19	172.86	760.2	2.1304	388.93	1026.2	18.335	1	2.18E-75	4.36E-75	2.08E-72	TRUE
HGLibA_27353	LRRC40	94.286/75.341/72.832	424.26/720.02/328.2	75.341	424.26	2.4778	182.61	362.88	18.316	1	3.07E-75	6.13E-75	2.90E-72	TRUE
HGLibA_43494	SERINC4	188.57/147.82/151.55	689.8/311.9/696.28	151.55	689.8	2.179	692.28	869.81	18.25	1	1.03E-74	2.06E-74	9.68E-72	TRUE
HGLibA_52126	TTC37	75.429/57.221/58.119	351/462.04/80.772	58.119	351	2.5739	150.22	262.79	18.067	1	2.88E-73	5.77E-73	2.63E-70	TRUE
HGLibA_43240	SEC31A	296.22/327.11/283.24	1108/1128.1/467.25	296.22	1108	1.8996	561.54	2024.2	18.042	1	4.53E-73	9.06E-73	4.08E-70	TRUE
HGLibA_36735	PISD	218.43/206/192.01	848.51/338.34/928.37	206	848.51	2.037	175.06	1279.7	17.961	1	1.97E-72	3.94E-72	1.75E-69	TRUE
HGLibA_31048	NADK2	113.93/137.33/131.69	613.49/945.23/449.87	131.69	613.49	2.2114	173.59	729.22	17.842	1	1.67E-71	3.34E-71	1.44E-68	TRUE
HGLibA_09545	CHRFAM7A	80.143/93.461/105.94	296.06/515.96/481.57	93.461	481.57	2.3529	166.52	474.79	17.811	1	2.89E-71	5.77E-71	2.46E-68	TRUE
HGLibA_30583	MUT	78.572/65.804/95.639	1230/130.05/425.33	78.572	425.33	2.4216	227.14	382.37	17.733	1	1.16E-70	2.33E-70	9.85E-68	TRUE
HGLibA_43160	SDR16C5	84.858/97.276/66.211	465.46/448.3/122.69	84.858	448.3	2.3877	250.95	420.88	17.715	1	1.59E-70	3.18E-70	1.33E-67	TRUE
HGLibA_22824	IGFBP4	167.36/188.83/180.98	764.58/1296.3/264.81	180.98	764.58	2.0728	123.57	1087.2	17.7	1	2.11E-70	4.23E-70	1.76E-67	TRUE
HGLibA_24518	KDM4E	227.07/204.09/183.92	329.64/833.16/849.64	204.09	833.16	2.0241	467.52	1264.8	17.688	1	2.58E-70	5.16E-70	2.13E-67	TRUE
HGLibA_13257	DIRAS1	212.14/228.88/215.55	273.17/865.93/1062.3	215.55	865.93	2.0012	94.65	1355	17.668	1	3.68E-70	7.36E-70	3.00E-67	TRUE
HGLibA_25212	KLHL42	148.5/176.43/147.14	123.61/662.93/755.58	148.5	662.93	2.1509	390.98	847.89	17.667	1	3.79E-70	7.57E-70	3.05E-67	TRUE
HGLibA_00162	ABCC10	172.07/209.81/189.07	409/908.23/787.27	189.07	787.27	2.0522	359.54	1148.7	17.65	1	5.11E-70	1.02E-69	4.09E-67	TRUE
HGLibA_56698	ZNF768	29.857/61.036/22.806	0/218.86/1102.2	29.857	218.86	2.8329	510.9	115.39	17.595	1	1.36E-69	2.71E-69	1.08E-66	TRUE
HGLibA_07619	CCDC142	108.43/106.81/118.44	553.98/528.65/438.62	108.43	528.65	2.275	51.462	571.68	17.575	1	1.90E-69	3.80E-69	1.49E-66	TRUE
HGLibA_02779	ARHGAP44	179.14/176.43/181.71	944.66/752.8/125.76	179.14	752.8	2.065	6.98	1073.4	17.51	1	6.03E-69	1.21E-68	4.71E-66	TRUE
HGLibA_03132	ARSB	133.57/213.62/148.61	656.22/753.86/181.99	148.61	656.22	2.1352	2226.7	848.66	17.425	1	2.67E-68	5.34E-68	2.06E-65	TRUE
HGLibA_28668	MDC1	399.93/461.58/416.4	1388.8/1555.3/814.88	416.4	1388.8	1.7353	1156.5	3115.7	17.42	1	2.91E-68	5.83E-68	2.23E-65	TRUE
HGLibA_39055	PSG8	210.57/216.49/247.19	2115.2/858.53/126.78	216.49	858.53	1.9826	488.82	1362.4	17.395	1	4.53E-68	9.07E-68	3.43E-65	TRUE
HGLibA_40368	RASL11B	122.57/124.93/113.29	763.05/128.99/571.54	122.57	571.54	2.212	45.819	666.52	17.39	1	4.88E-68	9.77E-68	3.68E-65	TRUE
HGLibA_25678	KRTAP19-6	107.64/104.91/89.753	511.24/908.23/128.83	104.91	511.24	2.2741	118.54	548.53	17.35	1	9.93E-68	1.99E-67	7.39E-65	TRUE
HGLibA_49042	TET3	21.214/26.703/10.3	18.313/223.09/171.77	21.214	171.77	2.9593	74.63	75.883	17.283	1	3.18E-67	6.36E-67	2.32E-64	TRUE
HGLibA_25065	KLF2	141.43/208.86/125.07	819.52/626.98/298.55	141.43	626.98	2.1405	2407.1	797.52	17.194	1	1.48E-66	2.97E-66	1.07E-63	TRUE
HGLibA_16057	FAM120AOS	258.5/325.21/217.76	117.51/966.38/1070.5	258.5	966.38	1.8983	3054.6	1704.1	17.148	1	3.27E-66	6.54E-66	2.32E-63	TRUE
HGLibA_23469	IPO5	97.429/102.04/74.304	625.7/478.96/64.413	97.429	478.96	2.2858	278.04	500.11	17.061	1	1.46E-65	2.91E-65	1.01E-62	TRUE
HGLibA_05324	C14orf132	385.79/452.05/409.04	1350.6/1387.2/509.17	409.04	1350.6	1.7208	1195.1	3046.1	17.06	1	1.47E-65	2.95E-65	1.02E-62	TRUE
HGLibA_31440	NDUFA10	225.5/247.96/229.53	882.09/1092.2/526.55	229.53	882.09	1.9376	177.86	1466.7	17.039	1	2.11E-65	4.22E-65	1.45E-62	TRUE
HGLibA_07762	CCDC36	137.5/110.63/149.34	702.01/189.26/609.37	137.5	609.37	2.1398	431.22	769.82	17.007	1	3.65E-65	7.30E-65	2.46E-62	TRUE
HGLibA_05072	C10orf53	29.857/29.564/34.577	85.462/212.52/237.2	29.857	212.52	2.7907	11.181	115.39	17.004	1	3.84E-65	7.67E-65	2.57E-62	TRUE
HGLibA_46818	SPRR2E	223.14/239.37/315.61	908.03/208.29/961.09	239.37	908.03	1.919	3037.4	1546.5	17.003	1	3.90E-65	7.80E-65	2.60E-62	TRUE
HGLibA_13826	DPF1	87.215/88.692/117.71	447.15/521.25/81.795	88.692	447.15	2.3209	422.07	444.74	16.997	1	4.30E-65	8.59E-65	2.85E-62	TRUE
HGLibA_02473	APOBEC3A	102.93/143.05/83.132	196.87/780.29/495.88	102.93	495.88	2.2573	1000.9	535.64	16.979	1	5.92E-65	1.18E-64	3.89E-62	TRUE
HGLibA_42997	SCN5A	214.5/270.85/215.55	839.36/376.4/940.64	215.55	839.36	1.9563	1529.1	1355	16.946	1	1.02E-64	2.05E-64	6.68E-62	TRUE
HGLibA_31308	NCK2	327.64/351.91/378.14	1619.2/247.41/1200.3	351.91	1200.3	1.7673	638.41	2517.3	16.91	1	1.90E-64	3.79E-64	1.22E-61	TRUE
HGLibA_01163	AGAP9	27.5/41.962/26.485	224.34/199.83/21.471	27.5	199.83	2.8169	105.09	104.3	16.874	1	3.51E-64	7.02E-64	2.24E-61	TRUE
HGLibA_37233	PLSCR2	256.14/286.1/258.22	1115.6/952.63/940.64	258.22	952.63	1.8792	390.83	1701.8	16.833	1	7.01E-64	1.40E-63	4.41E-61	TRUE
HGLibA_26783	LOC100130370	322.14/268.94/302.36	1068.3/1336.4/189.15	302.36	1068.3	1.8175	754.28	2077.4	16.804	1	1.14E-63	2.28E-63	7.12E-61	TRUE
HGLibA_43277	SEL1L	76.215/52.453/97.846	398.31/614.29/49.077	76.215	398.31	2.3706	516.27	368.13	16.788	1	1.51E-63	3.01E-63	9.35E-61	TRUE
HGLibA_48062	SYT15	87.215/71.526/97.846	514.3/33.834/436.58	87.215	436.58	2.3104	179.57	435.52	16.741	1	3.31E-63	6.61E-63	2.02E-60	TRUE
HGLibA_02474	APOBEC3A	172.07/129.7/128.01	140.4/577.29/778.07	129.7	577.29	2.1455	899.11	715.46	16.733	1	3.74E-63	7.47E-63	2.28E-60	TRUE
HGLibA_17209	FCHSD1	56.572/43.869/32.37	4.5783/325.65/270.94	43.869	270.94	2.5995	146.79	185.46	16.674	1	1.01E-62	2.03E-62	6.15E-60	TRUE
HGLibA_00412	ACCS	116.29/78.202/64.74	74.779/402.83/480.54	78.202	402.83	2.3502	815.82	380.13	16.65	1	1.50E-62	3.01E-62	9.07E-60	TRUE
HGLibA_52120	TTC34	70.715/49.591/57.383	325.06/417.64/19.426	57.383	325.06	2.4815	119.22	258.67	16.643	1	1.69E-62	3.38E-62	1.02E-59	TRUE
HGLibA_05580	C17orf78	238.86/221.25/256.75	106.83/890.25/1270.9	238.86	890.25	1.8936	315.05	1542.3	16.587	1	4.36E-62	8.72E-62	2.58E-59	TRUE
HGLibA_35942	PDS5A	60.5/48.638/34.577	288.43/49.693/395.68	48.638	288.43	2.5437	169.21	210.72	16.519	1	1.34E-61	2.68E-61	7.82E-59	TRUE
HGLibA_46382	SPANXA2	84.858/60.082/64.74	389.16/351.03/63.391	64.74	351.03	2.4208	213.21	300.48	16.516	1	1.42E-61	2.84E-61	8.25E-59	TRUE
HGLibA_39239	PSTPIP1	84.072/89.646/82.396	470.04/68.725/420.22	84.072	420.22	2.3078	16.94	416.02	16.48	1	2.53E-61	5.07E-61	1.47E-58	TRUE
HGLibA_23957	JMJD6	246.72/231.74/272.94	1123.2/906.11/218.8	246.72	906.11	1.8726	455.86	1606.6	16.451	1	4.13E-61	8.27E-61	2.37E-58	TRUE
HGLibA_08465	CD84	179.14/190.74/192.75	750.84/412.35/767.85	190.74	750.84	1.9713	69.218	1161.5	16.435	1	5.40E-61	1.08E-60	3.08E-58	TRUE
HGLibA_37147	PLEKHN1	315.07/327.11/300.89	1082/1583.8/175.86	315.07	1082	1.7767	173.01	2188.5	16.394	1	1.06E-60	2.11E-60	5.92E-58	TRUE
HGLibA_55679	ZNF256	57.357/99.183/37.52	320.48/559.31/203.46	57.357	320.48	2.4617	1071.5	258.52	16.365	1	1.71E-60	3.41E-60	9.49E-58	TRUE
HGLibA_17495	FHOD3	9.4286/27.657/17.656	144.98/150.14/0	17.656	144.98	2.968	83.852	60.64	16.35	1	2.18E-60	4.37E-60	1.20E-57	TRUE
HGLibA_36477	PHYHIPL	178.36/203.13/183.18	726.43/1105.9/430.44	183.18	726.43	1.9816	210.64	1103.9	16.35	1	2.16E-60	4.33E-60	1.20E-57	TRUE
HGLibA_29734	MPL	440.79/408.18/406.1	795.1/1308.9/1337.3	408.18	1308.9	1.6787	533.94	3037.9	16.343	1	2.45E-60	4.91E-60	1.35E-57	TRUE
HGLibA_29732	MPI	110/116.35/100.79	64.096/503.28/554.16	110	503.28	2.1836	62.586	582.06	16.301	1	4.86E-60	9.71E-60	2.62E-57	TRUE
HGLibA_33342	OLAH	106.86/144.01/80.925	817.99/492.7/183.02	106.86	492.7	2.1945	1026.3	561.33	16.286	1	6.24E-60	1.25E-59	3.35E-57	TRUE
HGLibA_39123	PSMB9	57.357/82.97/67.683	532.61/88.814/357.85	67.683	357.85	2.3854	170.16	317.56	16.283	1	6.49E-60	1.30E-59	3.48E-57	TRUE
HGLibA_47835	SURF2	196.43/183.11/204.52	761.53/1014/311.84	196.43	761.53	1.9494	121.47	1205.3	16.277	1	7.20E-60	1.44E-59	3.84E-57	TRUE
HGLibA_20060	GPR6	190.14/177.38/222.18	743.21/970.61/521.44	190.14	743.21	1.9611	594.41	1157	16.26	1	9.48E-60	1.90E-59	5.03E-57	TRUE
HGLibA_30490	MTRNR2L8	59.715/67.711/36.784	326.59/293.93/329.22	59.715	326.59	2.4318	294.88	271.78	16.188	1	3.06E-59	6.12E-59	1.62E-56	TRUE
HGLibA_16808	FAM98A	180.72/155.45/207.46	749.32/713.68/166.66	180.72	713.68	1.9756	676.86	1085.2	16.179	1	3.57E-59	7.14E-59	1.88E-56	TRUE
HGLibA_45514	SLITRK1	275/252.73/236.15	1004.2/909.28/486.68	252.73	909.28	1.843	385.42	1656.2	16.133	1	7.47E-59	1.49E-58	3.88E-56	TRUE
HGLibA_21559	HIST3H2BB	77.786/89.646/105.94	430.36/459.93/232.09	89.646	430.36	2.2506	203.04	450.72	16.049	1	2.92E-58	5.84E-58	1.50E-55	TRUE
HGLibA_44870	SLC2A2	64.429/85.831/61.062	656.22/341.51/188.13	64.429	341.51	2.3881	234.7	298.69	16.032	1	3.79E-58	7.59E-58	1.94E-55	TRUE
HGLibA_05306	C12orf79	190.14/198.37/242.77	1095.7/758.09/420.22	198.37	758.09	1.9288	1019.9	1220.3	16.023	1	4.43E-58	8.86E-58	2.26E-55	TRUE
HGLibA_08405	CD52	429.79/358.58/342.09	1269.7/1170.4/648.22	358.58	1170.4	1.7039	2671	2577.9	15.99	1	7.54E-58	1.51E-57	3.80E-55	TRUE
HGLibA_35515	PCDHB9	253.79/243.19/238.36	875.98/914.57/575.63	243.19	875.98	1.8446	67.817	1577.7	15.931	1	1.92E-57	3.84E-57	9.56E-55	TRUE
HGLibA_13309	DLAT	14.929/19.074/11.771	126.67/1.0573/825.1	14.929	126.67	3.0027	13.576	49.43	15.893	1	3.60E-57	7.21E-57	1.79E-54	TRUE
HGLibA_52418	TXNDC17	55/77.248/92.696	97.671/495.88/384.43	77.248	384.43	2.3004	366.8	374.36	15.877	1	4.61E-57	9.21E-57	2.27E-54	TRUE
HGLibA_18331	GABARAP	82.5/69.619/36.784	166.35/402.83/356.83	69.619	356.83	2.3411	622.03	328.9	15.837	1	8.66E-57	1.73E-56	4.24E-54	TRUE
HGLibA_07140	CAPG	239.64/213.62/232.48	1741.3/843.73/234.14	232.48	843.73	1.8552	203.37	1490.5	15.833	1	9.25E-57	1.85E-56	4.51E-54	TRUE
HGLibA_32836	NTAN1	204.29/192.64/245.72	874.46/767.6/218.8	204.29	767.6	1.9046	926.03	1266.4	15.83	1	9.70E-57	1.94E-56	4.72E-54	TRUE
HGLibA_02281	AP1B1	146.93/136.38/162.59	796.63/604.78/64.413	146.93	604.78	2.0339	178.24	836.64	15.829	1	9.82E-57	1.96E-56	4.76E-54	TRUE
HGLibA_05455	C16orf54	178.36/167.85/163.32	665.38/1212.7/179.95	167.85	665.38	1.9806	65.477	988.94	15.821	1	1.11E-56	2.22E-56	5.35E-54	TRUE
HGLibA_08911	CDY2A	319/296.6/242.04	1008.8/533.94/1033.7	296.6	1008.8	1.7626	1739.2	2027.4	15.816	1	1.20E-56	2.40E-56	5.76E-54	TRUE
HGLibA_46193	SORD	80.143/65.804/86.075	392.21/22.203/425.33	80.143	392.21	2.2768	120.4	391.93	15.763	1	2.79E-56	5.58E-56	1.32E-53	TRUE
HGLibA_44266	SKA3	79.358/40.055/42.67	326.59/252.7/0	42.67	252.7	2.5384	676.43	179.21	15.689	1	9.03E-56	1.81E-55	4.22E-53	TRUE
HGLibA_15910	FABP12	51.857/36.24/30.899	225.86/558.26/49.077	36.24	225.86	2.6069	136.22	146.49	15.667	1	1.27E-55	2.53E-55	5.89E-53	TRUE
HGLibA_44929	SLC31A2	150.86/98.229/164.79	610.44/744.34/52.144	150.86	610.44	2.0095	1482	864.83	15.628	1	2.35E-55	4.70E-55	1.08E-52	TRUE
HGLibA_15512	ERN1	460.43/413.9/548.08	1388.8/1524.6/1017.3	460.43	1388.8	1.5906	4924	3539.7	15.603	1	3.46E-55	6.91E-55	1.58E-52	TRUE
HGLibA_45360	SLC7A2	234.14/212.67/221.44	804.26/929.37/254.59	221.44	804.26	1.856	119.14	1401.8	15.566	1	6.16E-55	1.23E-54	2.81E-52	TRUE
HGLibA_11485	CSTF2	264/261.31/198.63	1005.7/908.23/245.38	261.31	908.23	1.7934	1967.7	1727.5	15.564	1	6.34E-55	1.27E-54	2.88E-52	TRUE
HGLibA_46686	SPINK13	123.36/123.98/101.52	671.49/525.48/82.817	123.36	525.48	2.0819	238.55	671.88	15.514	1	1.40E-54	2.81E-54	6.30E-52	TRUE
HGLibA_32458	NPHS2	13.357/30.518/9.5639	134.3/115.25/1.0224	13.357	115.25	3.0173	154.44	43.181	15.505	1	1.63E-54	3.26E-54	7.26E-52	TRUE
HGLibA_29158	MGLL	319/281.34/364.16	1050/373.23/1320	319	1050	1.7156	1729.1	2223.1	15.503	1	1.66E-54	3.31E-54	7.36E-52	TRUE
HGLibA_31346	NCOA5	248.29/292.78/283.97	1315.5/961.09/260.72	283.97	961.09	1.7553	675.52	1919	15.457	1	3.38E-54	6.75E-54	1.49E-51	TRUE
HGLibA_55035	ZCCHC4	177.57/191.69/175.09	680.64/685.13/396.7	177.57	680.64	1.9325	102.73	1061.5	15.441	1	4.37E-54	8.73E-54	1.92E-51	TRUE
HGLibA_48003	SYNJ1	78.572/128.75/81.661	660.8/317.19/390.57	81.661	390.57	2.244	1113.3	401.2	15.422	1	5.79E-54	1.16E-53	2.53E-51	TRUE
HGLibA_28295	MAPK9	194.07/144.96/158.17	729.48/207.23/624.71	158.17	624.71	1.9749	731.72	917.82	15.399	1	8.25E-54	1.65E-53	3.58E-51	TRUE
HGLibA_06702	C9orf163	67.572/86.785/63.269	28.996/813.07/341.49	67.572	341.49	2.3204	193.83	316.91	15.387	1	9.99E-54	2.00E-53	4.32E-51	TRUE
HGLibA_55920	ZNF398	120.21/109.67/79.454	248.75/480.02/610.39	109.67	480.02	2.1198	512.18	579.9	15.379	1	1.13E-53	2.26E-53	4.87E-51	TRUE
HGLibA_36961	PLAT	80.929/75.341/77.247	543.29/374.29/42.942	77.247	374.29	2.2619	8.5961	374.35	15.352	1	1.71E-53	3.42E-53	7.28E-51	TRUE
HGLibA_07410	CBLN2	33/35.286/44.141	259.44/217.8/56.234	35.286	217.8	2.5921	41.815	141.75	15.33	1	2.40E-53	4.81E-53	1.01E-50	TRUE
HGLibA_17353	FGD5	435.29/391.01/498.06	1523.1/1315.3/704.46	435.29	1315.3	1.5931	2950.2	3296.2	15.328	1	2.50E-53	4.99E-53	1.04E-50	TRUE
HGLibA_25350	KNTC1	361.43/315.67/359.01	1135.4/1552.1/232.09	359.01	1135.4	1.6584	942.25	2581.8	15.28	1	5.19E-53	1.04E-52	2.16E-50	TRUE
HGLibA_25820	KRTAP6-3	108.43/103/75.039	21.365/1093.3/456	103	456	2.1357	405.58	536.09	15.246	1	8.71E-53	1.74E-52	3.59E-50	TRUE
HGLibA_42698	SAMD9	269.5/263.22/309.72	929.4/915.63/398.75	269.5	915.63	1.7607	828.58	1796.2	15.245	1	8.85E-53	1.77E-52	3.64E-50	TRUE
HGLibA_08560	CDC42BPB	505.22/424.39/404.62	1285/1702.3/358.87	424.39	1285	1.596	3461.9	3191.8	15.233	1	1.07E-52	2.14E-52	4.39E-50	TRUE
HGLibA_43453	08-Sep	77/85.831/129.48	399.84/31.719/474.41	85.831	399.84	2.2067	991.59	426.91	15.197	1	1.84E-52	3.68E-52	7.49E-50	TRUE
HGLibA_20431	GSK3B	111.57/140.19/97.11	115.98/481.07/635.95	111.57	481.07	2.0984	514.11	592.49	15.18	1	2.39E-52	4.78E-52	9.68E-50	TRUE
HGLibA_05415	C15orf54	80.929/116.35/99.317	442.57/472.62/125.76	99.317	442.57	2.1446	314.11	512.25	15.166	1	2.96E-52	5.93E-52	1.20E-49	TRUE
HGLibA_39580	PUM1	438.43/406.27/358.28	1237.7/1812.2/427.38	406.27	1237.7	1.6047	1668.8	3019.9	15.129	1	5.21E-52	1.04E-51	2.10E-49	TRUE
HGLibA_55028	ZCCHC2	78.572/103.95/62.533	373.9/386.97/111.45	78.572	373.9	2.2362	450.68	382.37	15.103	1	7.77E-52	1.55E-51	3.10E-49	TRUE
HGLibA_14531	EFCAB14	91.143/70.572/94.167	415.1/693.59/93.041	91.143	415.1	2.175	216.15	460.14	15.102	1	7.82E-52	1.56E-51	3.11E-49	TRUE
HGLibA_38880	PRRT1	141.43/128.75/128.01	529.56/609.01/95.086	128.75	529.56	2.0318	80.692	708.87	15.054	1	1.62E-51	3.24E-51	6.34E-49	TRUE
HGLibA_45756	SMIM3	217.64/205.04/179.51	741.69/1383/141.1	205.04	741.69	1.8498	405.44	1272.3	15.045	1	1.85E-51	3.71E-51	7.23E-49	TRUE
HGLibA_40303	RASA3	309.57/268.94/284.71	1144.6/943.12/738.2	284.71	943.12	1.7244	433.47	1925.3	15.006	1	3.38E-51	6.76E-51	1.30E-48	TRUE
HGLibA_50539	TMEM88B	111.57/143.05/108.88	476.14/873.33/240.27	111.57	476.14	2.0836	499.13	592.49	14.978	1	5.14E-51	1.03E-50	1.97E-48	TRUE
HGLibA_52870	UGGT2	137.5/108.72/170.68	1176.6/15.86/552.11	137.5	552.11	1.9977	964.54	769.82	14.943	1	8.61E-51	1.72E-50	3.26E-48	TRUE
HGLibA_26425	LHFP	101.36/159.26/99.317	923.29/443.01/118.6	101.36	443.01	2.117	1678.7	525.44	14.905	1	1.53E-50	3.07E-50	5.79E-48	TRUE
HGLibA_07679	CCDC168	153.22/93.461/137.57	61.044/799.32/551.09	137.57	551.09	1.9943	1095.3	770.33	14.899	1	1.67E-50	3.35E-50	6.29E-48	TRUE
HGLibA_16101	FAM129C	49.5/43.869/35.313	16.787/410.23/246.41	43.869	246.41	2.4631	52.462	185.46	14.872	1	2.50E-50	5.00E-50	9.33E-48	TRUE
HGLibA_44857	SLC2A11	69.143/67.711/108.15	337.27/568.83/71.57	69.143	337.27	2.2698	761.6	326.1	14.848	1	3.60E-50	7.19E-50	1.34E-47	TRUE
HGLibA_46917	SQRDL	535.86/536.92/587.81	1509.3/817.3/1615.4	536.92	1509.3	1.4894	1295.3	4302.9	14.824	1	5.13E-50	1.03E-49	1.89E-47	TRUE
HGLibA_02134	ANKRD62	30.643/76.295/30.163	192.29/233.66/105.31	30.643	192.29	2.6108	1042.1	119.14	14.809	1	6.39E-50	1.28E-49	2.34E-47	TRUE
HGLibA_21566	HIVEP1	256.93/284.2/258.22	1645.1/868.05/663.56	258.22	868.05	1.7452	338.14	1701.8	14.782	1	9.50E-50	1.90E-49	3.45E-47	TRUE
HGLibA_53891	VTI1B	137.5/185.97/139.04	64.096/551.91/740.24	139.04	551.91	1.9812	1102.1	780.68	14.777	1	1.04E-49	2.07E-49	3.75E-47	TRUE
HGLibA_35523	PCDHGA11	331.57/267.98/271.47	900.4/1067.9/468.27	271.47	900.4	1.7261	1812.5	1812.8	14.772	1	1.11E-49	2.23E-49	4.03E-47	TRUE
HGLibA_07107	CAMSAP1	268.72/239.37/236.89	819.52/1739.3/161.54	239.37	819.52	1.7713	433.55	1546.5	14.752	1	1.49E-49	2.98E-49	5.33E-47	TRUE
HGLibA_45292	SLC6A11	57.357/73.434/44.141	294.54/594.21/176.88	57.357	294.54	2.3404	216.56	258.52	14.751	1	1.51E-49	3.02E-49	5.40E-47	TRUE
HGLibA_01714	ALPPL2	187/148.77/183.92	674.54/751.74/58.279	183.92	674.54	1.8691	622.36	1109.5	14.729	1	2.09E-49	4.18E-49	7.45E-47	TRUE
HGLibA_06133	C2orf47	134.36/138.28/138.31	789/181.86/547	138.28	547	1.9761	7.7072	775.33	14.678	1	4.43E-49	8.86E-49	1.57E-46	TRUE
HGLibA_35943	PDS5A	195.64/170.71/189.07	1033.2/251.64/686.05	189.07	686.05	1.8539	190.17	1148.7	14.663	1	5.54E-49	1.11E-48	1.95E-46	TRUE
HGLibA_11368	CSMD3	68.358/92.507/66.211	73.253/411.29/331.27	68.358	331.27	2.2602	293.91	321.5	14.663	1	5.58E-49	1.12E-48	1.96E-46	TRUE
HGLibA_38898	PRSS1	26.714/27.657/41.198	199.92/7.4011/177.9	27.657	177.9	2.6422	92.128	105.03	14.66	1	5.80E-49	1.16E-48	2.03E-46	TRUE
HGLibA_56047	ZNF468	66/74.387/86.075	7.6305/351.03/415.11	74.387	351.03	2.2233	103.47	357.17	14.638	1	8.06E-49	1.61E-48	2.81E-46	TRUE
HGLibA_07181	CAPN9	179.93/209.81/186.13	210.6/1379.8/676.85	186.13	676.85	1.8569	299.64	1126.3	14.622	1	1.01E-48	2.03E-48	3.52E-46	TRUE
HGLibA_31041	NACC2	322.93/375.75/312.66	1016.4/1041.4/296.51	322.93	1016.4	1.6511	1447.7	2257.8	14.594	1	1.53E-48	3.06E-48	5.28E-46	TRUE
HGLibA_12322	DAPK1	37.714/50.545/72.832	41.205/267.5/324.11	50.545	267.5	2.381	330.67	221.01	14.594	1	1.54E-48	3.09E-48	5.31E-46	TRUE
HGLibA_13913	DPY19L4	273.43/265.12/292.8	901.93/152.25/896.67	273.43	896.67	1.7098	222.12	1829.4	14.572	1	2.13E-48	4.26E-48	7.29E-46	TRUE
HGLibA_14458	EDEM2	273.43/238.42/286.18	1454.4/499.05/896.67	273.43	896.67	1.7098	694.11	1829.4	14.572	1	2.13E-48	4.26E-48	7.29E-46	TRUE
HGLibA_10076	CLN3	123.36/121.12/145.66	650.12/500.11/216.76	123.36	500.11	2.0106	251.31	671.88	14.535	1	3.65E-48	7.31E-48	1.24E-45	TRUE
HGLibA_56480	ZNF662	208.22/226.98/286.18	778.31/943.12/180.97	226.98	778.31	1.7733	1928.5	1446.2	14.498	1	6.24E-48	1.25E-47	2.10E-45	TRUE
HGLibA_49656	TLR5	27.5/27.657/23.542	175.5/256.93/21.471	27.5	175.5	2.6306	7.8466	104.3	14.492	1	6.85E-48	1.37E-47	2.29E-45	TRUE
HGLibA_49944	TMEM133	179.14/178.34/178.77	804.26/652.36/246.41	178.77	652.36	1.8617	0.16297	1070.5	14.474	1	8.81E-48	1.76E-47	2.94E-45	TRUE
HGLibA_47325	STAG2	159.5/157.36/176.56	599.76/789.81/210.62	159.5	599.76	1.9042	147.86	927.52	14.456	1	1.15E-47	2.30E-47	3.82E-45	TRUE
HGLibA_22722	IFNL2	133.57/136.38/141.25	85.462/533.94/600.17	136.38	533.94	1.9612	15.811	761.94	14.403	1	2.49E-47	4.97E-47	8.17E-45	TRUE
HGLibA_21089	HECA	392.86/365.26/447.29	1167.5/1276.2/384.43	392.86	1167.5	1.5689	1862.4	2894.1	14.399	1	2.63E-47	5.27E-47	8.64E-45	TRUE
HGLibA_06775	C9orf91	54.215/48.638/61.797	277.75/280.19/66.458	54.215	277.75	2.3359	44.298	241.07	14.397	1	2.69E-47	5.38E-47	8.81E-45	TRUE
HGLibA_07512	CCDC102B	20.429/17.166/19.863	647.07/0/140.07	19.863	140.07	2.7574	3.797	70.017	14.366	1	4.26E-47	8.53E-47	1.39E-44	TRUE
HGLibA_01968	ANKHD1-EIF4EBP3	192.5/227.93/211.88	1135.4/734.83/428.4	211.88	734.83	1.7894	316.56	1325.9	14.362	1	4.51E-47	9.02E-47	1.46E-44	TRUE
HGLibA_24652	KIAA0754	168.14/163.08/146.4	697.43/605.84/350.69	163.08	605.84	1.8869	151.92	953.75	14.337	1	6.46E-47	1.29E-46	2.09E-44	TRUE
HGLibA_04267	BCAT2	99.001/100.14/54.44	422.73/624.87/111.45	99.001	422.73	2.0831	993.45	510.21	14.332	1	6.89E-47	1.38E-46	2.23E-44	TRUE
HGLibA_10164	CLUL1	61.286/48.638/42.67	274.7/208.29/256.63	48.638	256.63	2.3758	97.8	210.72	14.328	1	7.30E-47	1.46E-46	2.35E-44	TRUE
HGLibA_41138	RHBDL2	113.93/140.19/100.05	466.99/35.948/641.06	113.93	466.99	2.0257	441.13	608.2	14.316	1	8.68E-47	1.74E-46	2.79E-44	TRUE
HGLibA_43887	SH2D1B	205.86/195.5/197.9	966.02/695.71/100.2	197.9	695.71	1.8085	34.545	1216.7	14.272	1	1.64E-46	3.29E-46	5.23E-44	TRUE
HGLibA_21438	HIST1H2BJ	281.29/248.91/223.65	1202.6/823.64/196.31	248.91	823.64	1.7224	843.25	1624.7	14.259	1	1.98E-46	3.96E-46	6.28E-44	TRUE
HGLibA_35342	PBX1	201.14/294.69/210.4	235.02/726.37/845.55	210.4	726.37	1.7827	3594.7	1314.3	14.232	1	2.90E-46	5.80E-46	9.16E-44	TRUE
HGLibA_37025	PLCXD2	513.07/449.18/587.07	1419.3/1640.9/449.87	513.07	1419.3	1.4661	4778.9	4061.5	14.219	1	3.47E-46	6.94E-46	1.09E-43	TRUE
HGLibA_18756	GC	225.5/153.54/205.26	370.84/1400.9/712.63	205.26	712.63	1.7908	1542	1273.9	14.215	1	3.67E-46	7.35E-46	1.15E-43	TRUE
HGLibA_31847	NFX1	271.07/251.77/307.51	874.46/318.25/1223.9	271.07	874.46	1.686	850.26	1809.5	14.185	1	5.70E-46	1.14E-45	1.77E-43	TRUE
HGLibA_01750	AMBP	195.64/220.3/261.17	749.32/749.63/176.88	220.3	749.32	1.7615	1139	1392.7	14.175	1	6.50E-46	1.30E-45	2.00E-43	TRUE
HGLibA_08270	CD1C	340.22/308.04/265.58	961.45/1300.5/609.37	308.04	961.45	1.6389	1419	2126.9	14.168	1	7.22E-46	1.44E-45	2.22E-43	TRUE
HGLibA_48390	TAS2R31	34.572/55.314/23.542	451.73/200.89/1.0224	34.572	200.89	2.5048	275.94	138.22	14.147	1	9.81E-46	1.96E-45	3.01E-43	TRUE
HGLibA_08036	CCL5	133.57/115.4/158.17	679.12/107.85/518.37	133.57	518.37	1.9484	467.76	742.34	14.123	1	1.37E-45	2.73E-45	4.18E-43	TRUE
HGLibA_51311	TRAPPC2	22.786/19.074/8.8282	134.3/200.89/79.75	19.074	134.3	2.7528	59.375	66.632	14.116	1	1.54E-45	3.07E-45	4.69E-43	TRUE
HGLibA_33411	OPALIN	113.93/153.54/140.52	77.831/537.11/815.9	140.52	537.11	1.9269	438.27	791.06	14.101	1	1.88E-45	3.75E-45	5.72E-43	TRUE
HGLibA_22263	HSPA12B	139.86/101.09/117.71	543.29/472.62/270.94	117.71	472.62	1.9963	383.38	633.56	14.1	1	1.90E-45	3.80E-45	5.77E-43	TRUE
HGLibA_40195	RANBP10	37.714/73.434/17.656	354.06/212.52/74.637	37.714	212.52	2.4634	839.09	153.87	14.092	1	2.13E-45	4.26E-45	6.46E-43	TRUE
HGLibA_41004	RGL2	82.5/53.406/42.67	270.12/366.88/25.561	53.406	270.12	2.3171	480.88	236.62	14.088	1	2.24E-45	4.47E-45	6.76E-43	TRUE
HGLibA_31774	NFATC1	203.5/207.9/166.26	703.53/745.4/133.94	203.5	703.53	1.7846	702.99	1260.2	14.086	1	2.33E-45	4.66E-45	7.03E-43	TRUE
HGLibA_27343	LRRC3B	120.21/132.56/164.79	605.86/513.85/19.426	132.56	513.85	1.9466	595.63	735.3	14.061	1	3.29E-45	6.58E-45	9.83E-43	TRUE
HGLibA_14264	DYNLT1	37.714/22.888/32.37	190.76/260.1/54.189	32.37	190.76	2.5227	59.232	127.46	14.03	1	5.12E-45	1.02E-44	1.52E-42	TRUE
HGLibA_17083	FBXO38	403.86/471.12/499.53	1442.2/1317.4/269.92	471.12	1317.4	1.4816	2665.5	3644.3	14.019	1	5.99E-45	1.20E-44	1.77E-42	TRUE
HGLibA_20369	GRP	260.86/246.05/273.67	933.98/842.67/216.76	260.86	842.67	1.6879	191.76	1723.8	14.013	1	6.45E-45	1.29E-44	1.89E-42	TRUE
HGLibA_30085	MRPS30	24.357/10.491/10.3	90.04/144.85/6.1346	10.491	90.04	2.9861	96.162	32.224	14.014	1	6.65E-45	1.33E-44	1.95E-42	TRUE
HGLibA_25664	KRTAP19-1	124.93/150.68/122.12	970.6/490.59/81.795	124.93	490.59	1.9648	335.53	682.62	13.995	1	8.30E-45	1.66E-44	2.43E-42	TRUE
HGLibA_26525	LIMA1	338.64/391.01/372.25	1190.4/1099.6/413.06	372.25	1099.6	1.5601	740.69	2703.1	13.99	1	9.01E-45	1.80E-44	2.62E-42	TRUE
HGLibA_08738	CDK14	105.29/80.109/80.189	357.11/416.58/75.66	80.189	357.11	2.141	314.93	392.21	13.983	1	9.92E-45	1.98E-44	2.87E-42	TRUE
HGLibA_36349	PHF15	353.57/375.75/372.25	427.31/1287.8/1098.1	372.25	1098.1	1.5581	180.61	2703.1	13.961	1	1.35E-44	2.71E-44	3.91E-42	TRUE
HGLibA_37767	POU3F2	354.36/345.23/414.19	1115.6/1057.3/644.13	354.36	1057.3	1.5744	1831.4	2539.5	13.949	1	1.59E-44	3.19E-44	4.59E-42	TRUE
HGLibA_47088	SRSF7	238.86/193.6/254.55	892.77/786.63/72.593	238.86	786.63	1.7153	1147.3	1542.3	13.948	1	1.61E-44	3.23E-44	4.63E-42	TRUE
HGLibA_29466	MMD2	388.93/473.03/338.41	1675.7/1134.5/550.07	388.93	1134.5	1.542	4812.1	2857.5	13.947	1	1.63E-44	3.27E-44	4.68E-42	TRUE
HGLibA_32941	NUDT12	71.5/51.499/79.454	793.57/327.76/89.974	71.5	327.76	2.181	231.66	339.99	13.898	1	3.26E-44	6.52E-44	9.28E-42	TRUE
HGLibA_25681	KRTAP19-7	13.357/8.5831/19.128	1.5261/104.67/134.96	13.357	104.67	2.8798	28.045	43.181	13.896	1	3.40E-44	6.81E-44	9.68E-42	TRUE
HGLibA_31798	NFE2L3	221.57/166.89/169.94	59.518/610.06/671.74	169.94	610.06	1.8378	1337.5	1004.5	13.887	1	3.81E-44	7.61E-44	1.08E-41	TRUE
HGLibA_43937	SH3BP5L	37.714/18.12/7.3568	0/127.93/139.05	18.12	127.93	2.7535	249.9	62.588	13.881	1	4.19E-44	8.38E-44	1.18E-41	TRUE
HGLibA_10694	COPB1	105.29/94.415/99.317	755.42/413.41/113.49	99.317	413.41	2.0465	29.833	512.25	13.878	1	4.33E-44	8.66E-44	1.21E-41	TRUE
HGLibA_41674	RNF39	100.57/141.14/89.753	532.61/360.54/417.15	100.57	417.15	2.0415	881.61	520.35	13.878	1	4.29E-44	8.58E-44	1.21E-41	TRUE
HGLibA_04586	BMI1	144.57/125.89/187.6	541.77/568.83/393.64	144.57	541.77	1.8986	1100.2	819.83	13.872	1	4.68E-44	9.35E-44	1.31E-41	TRUE
HGLibA_54986	ZC3H7B	278.93/239.37/217.03	784.42/947.35/471.34	239.37	784.42	1.7082	1032.1	1546.5	13.86	1	5.56E-44	1.11E-43	1.55E-41	TRUE
HGLibA_14533	EFCAB14	57.357/56.267/83.132	315.9/280.19/27.606	57.357	280.19	2.2685	332.76	258.52	13.859	1	5.64E-44	1.13E-43	1.56E-41	TRUE
HGLibA_27699	LYG1	172.86/237.47/209.67	305.22/709.45/756.6	209.67	709.45	1.7538	1063.9	1308.5	13.816	1	1.02E-43	2.04E-43	2.80E-41	TRUE
HGLibA_18987	GGA3	154.79/98.229/100.79	70.201/551.91/416.13	100.79	416.13	2.0349	1461.2	521.75	13.805	1	1.18E-43	2.36E-43	3.24E-41	TRUE
HGLibA_55221	ZFP57	157.93/200.27/181.71	637.91/638.61/180.97	181.71	637.91	1.806	455.07	1092.8	13.8	1	1.27E-43	2.54E-43	3.46E-41	TRUE
HGLibA_45504	SLIT1	193.29/186.92/253.81	875.98/667.16/93.041	193.29	667.16	1.782	1851.8	1181.1	13.789	1	1.49E-43	2.98E-43	4.07E-41	TRUE
HGLibA_51234	TRABD2B	176/222.21/183.92	161.77/711.57/643.11	183.92	643.11	1.8004	764.33	1109.5	13.786	1	1.55E-43	3.11E-43	4.23E-41	TRUE
HGLibA_28220	MAP4K4	180.72/164.99/181.71	906.51/72.954/633.91	180.72	633.91	1.8049	124.19	1085.2	13.757	1	2.31E-43	4.62E-43	6.26E-41	TRUE
HGLibA_44032	SHISA2	185.43/182.15/123.59	695.9/637.55/192.22	182.15	637.55	1.8018	1719.9	1096.1	13.755	1	2.37E-43	4.73E-43	6.40E-41	TRUE
HGLibA_23830	ITM2A	149.29/156.4/137.57	553.98/550.86/37.83	149.29	550.86	1.8766	93.94	853.53	13.745	1	2.72E-43	5.44E-43	7.33E-41	TRUE
HGLibA_41523	RNF141	212.14/213.62/281.03	360.16/875.45/716.72	213.62	716.72	1.7416	2272.8	1339.7	13.745	1	2.73E-43	5.46E-43	7.33E-41	TRUE
HGLibA_13060	DGKB	105.29/103/143.46	427.31/1204.3/147.23	105.29	427.31	2.0107	731.15	551.02	13.718	1	3.94E-43	7.89E-43	1.06E-40	TRUE
HGLibA_43915	SH3BGRL	77/103.95/83.868	363.21/899.77/242.32	83.868	363.21	2.1015	225.26	414.76	13.716	1	4.05E-43	8.10E-43	1.08E-40	TRUE
HGLibA_13083	DGKQ	232.57/233.65/235.42	250.28/1111.2/764.78	233.65	764.78	1.7064	2.1416	1500	13.714	1	4.21E-43	8.43E-43	1.12E-40	TRUE
HGLibA_51408	TRIM13	78.572/113.49/97.11	402.89/190.31/441.69	97.11	402.89	2.0415	305.95	498.06	13.702	1	4.97E-43	9.94E-43	1.32E-40	TRUE
HGLibA_20684	GXYLT2	21.214/43.869/21.335	1.5261/177.63/141.1	21.335	141.1	2.6695	253.91	76.41	13.701	1	5.07E-43	1.01E-42	1.34E-40	TRUE
HGLibA_41689	RNF44	89.572/61.036/65.476	416.63/304.5/59.301	65.476	304.5	2.2003	300.17	304.73	13.693	1	5.61E-43	1.12E-42	1.48E-40	TRUE
HGLibA_08152	CCR3	413.29/378.61/519.39	1944.3/1173.6/794.43	413.29	1173.6	1.5035	6230.1	3086.3	13.686	1	6.15E-43	1.23E-42	1.61E-40	TRUE
HGLibA_23769	ITGB1	55/21.935/34.577	195.34/25.375/230.05	34.577	195.34	2.4643	288.47	138.24	13.673	1	7.36E-43	1.47E-42	1.93E-40	TRUE
HGLibA_18610	GAP43	111.57/102.04/83.868	416.63/494.82/69.525	102.04	416.63	2.019	210.58	529.89	13.666	1	8.10E-43	1.62E-42	2.11E-40	TRUE
HGLibA_29144	MGAT4B	67.572/113.49/101.52	415.1/81.412/520.42	101.52	415.1	2.021	647.95	526.51	13.666	1	8.11E-43	1.62E-42	2.11E-40	TRUE
HGLibA_43317	SELV	166.57/213.62/173.62	344.9/639.67/612.44	173.62	612.44	1.8127	825	1031.9	13.66	1	8.75E-43	1.75E-42	2.26E-40	TRUE
HGLibA_03242	ASB5	222.36/231.74/307.51	811.89/342.57/757.62	231.74	757.62	1.7046	2914.6	1484.6	13.648	1	1.03E-42	2.06E-42	2.66E-40	TRUE
HGLibA_44595	SLC22A6	166.57/158.31/167.74	593.65/63.438/744.33	166.57	593.65	1.8273	34.799	979.5	13.646	1	1.06E-42	2.13E-42	2.74E-40	TRUE
HGLibA_33214	OAZ1	172.07/144.96/147.14	631.81/99.387/541.89	147.14	541.89	1.8737	313.28	838.12	13.636	1	1.23E-42	2.46E-42	3.16E-40	TRUE
HGLibA_56479	ZNF662	108.43/61.989/85.339	132.77/660.82/366.03	85.339	366.03	2.0878	539.18	423.86	13.634	1	1.26E-42	2.52E-42	3.22E-40	TRUE
HGLibA_16205	FAM160A1	42.429/74.387/79.454	369.32/331.99/23.516	74.387	331.99	2.1431	523.5	357.17	13.631	1	1.31E-42	2.63E-42	3.36E-40	TRUE
HGLibA_00985	ADIRF	117.07/96.322/80.189	468.51/398.6/123.71	96.322	398.6	2.0377	345.42	493.02	13.614	1	1.66E-42	3.31E-42	4.22E-40	TRUE
HGLibA_18730	GBP2	234.14/219.35/189.07	231.97/929.37/724.9	219.35	724.9	1.72	567.82	1385.1	13.584	1	2.50E-42	4.99E-42	6.32E-40	TRUE
HGLibA_03305	ASIC3	176.79/163.08/186.13	618.07/728.48/112.47	176.79	618.07	1.8	137.56	1055.6	13.582	1	2.56E-42	5.12E-42	6.47E-40	TRUE
HGLibA_02594	AQP3	166.57/144.96/157.44	189.24/583.63/567.45	157.44	567.45	1.8431	119.56	912.46	13.574	1	2.87E-42	5.75E-42	7.25E-40	TRUE
HGLibA_10674	COMMD7	137.5/135.42/193.48	567.71/513.85/172.79	137.5	513.85	1.8943	1569.2	769.82	13.564	1	3.26E-42	6.52E-42	8.20E-40	TRUE
HGLibA_25973	LAMC3	40.072/77.248/32.37	102.25/279.13/214.71	40.072	214.71	2.3929	720.71	165.83	13.562	1	3.39E-42	6.77E-42	8.49E-40	TRUE
HGLibA_35782	PDE3A	507.57/527.39/593.69	1405.5/1564.8/692.19	527.39	1405.5	1.4125	2394.7	4206	13.541	1	4.50E-42	9.01E-42	1.13E-39	TRUE
HGLibA_11577	CTAGE6	36.929/33.379/27.22	231.97/0/189.15	33.379	189.15	2.4675	25.266	132.37	13.539	1	4.59E-42	9.17E-42	1.15E-39	TRUE
HGLibA_19248	GLI1	19.643/21.935/5.8854	0/132.16/174.84	19.643	132.16	2.6895	97.261	69.069	13.539	1	4.64E-42	9.28E-42	1.16E-39	TRUE
HGLibA_30198	MSH5	38.5/33.379/50.026	230.44/7.4011/208.58	38.5	208.58	2.4075	79.539	157.84	13.537	1	4.71E-42	9.41E-42	1.17E-39	TRUE
HGLibA_21820	HNRNPF	167.36/136.38/158.17	567.71/825.76/115.53	158.17	567.71	1.8371	279.71	917.82	13.518	1	6.11E-42	1.22E-41	1.51E-39	TRUE
HGLibA_29240	MIDN	36.929/51.499/22.806	120.56/212.52/202.44	36.929	202.44	2.4232	205.87	149.93	13.517	1	6.19E-42	1.24E-41	1.53E-39	TRUE
HGLibA_34153	OR52D1	132.79/128.75/125.07	564.66/19.031/487.7	128.75	487.7	1.9132	14.934	708.87	13.482	1	9.98E-42	2.00E-41	2.45E-39	TRUE
HGLibA_53329	USP30	120.21/123.98/84.603	204.5/717.91/463.16	120.21	463.16	1.9371	641.18	650.5	13.446	1	1.62E-41	3.24E-41	3.94E-39	TRUE
HGLibA_36114	PEX3	144.57/84.878/161.85	529.56/652.36/208.58	144.57	529.56	1.8658	1931	819.83	13.446	1	1.63E-41	3.26E-41	3.97E-39	TRUE
HGLibA_29813	MRAS	91.143/72.48/109.62	67.149/527.6/379.32	91.143	379.32	2.0453	344.79	460.14	13.434	1	1.90E-41	3.80E-41	4.61E-39	TRUE
HGLibA_33258	OCM	241.22/220.3/307.51	1391.8/771.83/314.91	241.22	771.83	1.6739	2416.5	1561.5	13.428	1	2.08E-41	4.16E-41	5.04E-39	TRUE
HGLibA_11146	CRIM1	417.22/364.31/384.76	1097.3/1244.4/678.89	384.76	1097.3	1.5095	735.87	2818.7	13.42	1	2.30E-41	4.59E-41	5.55E-39	TRUE
HGLibA_49929	TMEM131	203.5/165.94/214.08	828.67/440.9/679.92	203.5	679.92	1.7354	761.38	1260.2	13.42	1	2.30E-41	4.60E-41	5.55E-39	TRUE
HGLibA_31578	NEB	103.71/97.276/113.29	3.0522/436.67/415.11	103.71	415.11	1.9905	66.62	540.76	13.391	1	3.42E-41	6.85E-41	8.21E-39	TRUE
HGLibA_27222	LRP4	180.72/212.67/154.49	1236.1/621.7/51.122	180.72	621.7	1.7768	854.39	1085.2	13.386	1	3.64E-41	7.27E-41	8.69E-39	TRUE
HGLibA_06890	CACNA1F	375.57/351.91/386.23	1074.4/206.17/1292.4	375.57	1074.4	1.5138	336.82	2733.7	13.365	1	4.81E-41	9.63E-41	1.15E-38	TRUE
HGLibA_44291	SKOR1	341/281.34/410.51	1361.3/998.1/721.84	341	998.1	1.5466	4195.7	2418.9	13.36	1	5.15E-41	1.03E-40	1.23E-38	TRUE
HGLibA_32429	NPEPL1	59.715/62.943/76.511	225.86/501.16/290.37	62.943	290.37	2.188	97.254	290.15	13.352	1	5.80E-41	1.16E-40	1.37E-38	TRUE
HGLibA_26234	LDHD	178.36/172.62/149.34	599.76/987.52/188.13	172.62	599.76	1.7909	287.31	1024.4	13.346	1	6.28E-41	1.26E-40	1.48E-38	TRUE
HGLibA_26629	LIPN	284.43/276.57/267.05	259.44/851.13/914.05	276.57	851.13	1.6182	76.182	1855.9	13.337	1	7.06E-41	1.41E-40	1.66E-38	TRUE
HGLibA_19894	GPR135	203.5/253.68/208.93	689.8/714.74/304.68	208.93	689.8	1.7183	1015.9	1302.8	13.323	1	8.54E-41	1.71E-40	2.01E-38	TRUE
HGLibA_40734	RDH11	362.22/412.94/316.34	1040.8/1084.8/358.87	362.22	1040.8	1.5202	2338.9	2611.1	13.28	1	1.51E-40	3.03E-40	3.52E-38	TRUE
HGLibA_47286	ST7L	100.57/153.54/127.27	173.98/477.9/779.09	127.27	477.9	1.9005	701.52	698.71	13.265	1	1.85E-40	3.71E-40	4.30E-38	TRUE
HGLibA_08981	CECR5	52.643/40.055/93.431	807.31/22.203/254.59	52.643	254.59	2.2523	911.08	232.43	13.246	1	2.39E-40	4.77E-40	5.52E-38	TRUE
HGLibA_03032	ARMC8	114.71/127.79/181.71	105.3/580.46/478.5	127.79	478.5	1.8965	1539.2	702.29	13.234	1	2.80E-40	5.60E-40	6.45E-38	TRUE
HGLibA_44181	SIMC1	189.36/223.16/197.16	807.31/657.64/175.86	197.16	657.64	1.7328	368.43	1211	13.233	1	2.85E-40	5.69E-40	6.53E-38	TRUE
HGLibA_35956	PDX1	23.572/37.194/13.978	146.51/153.31/28.628	23.572	146.51	2.5857	138.8	86.33	13.231	1	2.92E-40	5.85E-40	6.69E-38	TRUE
HGLibA_48091	SYT8	54.215/47.684/50.026	15.261/245.29/257.65	50.026	245.29	2.2711	11.514	218.2	13.219	1	3.40E-40	6.80E-40	7.75E-38	TRUE
HGLibA_18172	FURIN	61.286/77.248/108.88	332.69/457.81/63.391	77.248	332.69	2.0924	627.7	374.36	13.202	1	4.26E-40	8.52E-40	9.69E-38	TRUE
HGLibA_18584	GALP	99.001/144.96/181.71	523.45/1055.2/233.11	144.96	523.45	1.8452	1731.5	822.59	13.197	1	4.58E-40	9.16E-40	1.04E-37	TRUE
HGLibA_03840	ATXN2L	101.36/117.3/118.44	448.67/820.47/129.85	117.3	448.67	1.9264	127.78	630.83	13.193	1	4.78E-40	9.56E-40	1.08E-37	TRUE
HGLibA_35516	PCDHGA1	1738.8/1993.2/1565.5	2960.6/3568.4/4390.3	1738.8	3568.4	1.0368	47370	19292	13.172	1	6.32E-40	1.26E-39	1.43E-37	TRUE
HGLibA_08468	CD86	275/266.08/270.73	830.2/1205.3/522.46	270.73	830.2	1.613	19.947	1806.6	13.163	1	7.19E-40	1.44E-39	1.62E-37	TRUE
HGLibA_51985	TSPYL4	46.357/62.943/50.026	222.81/440.9/244.36	50.026	244.36	2.2656	90.151	218.2	13.156	1	7.87E-40	1.57E-39	1.77E-37	TRUE
HGLibA_57012	ZSCAN29	44/67.711/50.026	244.18/374.29/80.772	50.026	244.18	2.2645	174.54	218.2	13.143	1	9.28E-40	1.86E-39	2.08E-37	TRUE
HGLibA_56583	ZNF704	128.86/123.98/176.56	604.34/478.96/356.83	128.86	478.96	1.886	1149.8	709.63	13.142	1	9.40E-40	1.88E-39	2.10E-37	TRUE
HGLibA_09414	CHDC2	88.786/75.341/62.533	515.82/325.65/239.25	75.341	325.65	2.0972	172.41	362.88	13.14	1	9.72E-40	1.94E-39	2.17E-37	TRUE
HGLibA_49841	TMEM101	61.286/76.295/37.52	280.8/378.52/96.109	61.286	280.8	2.1777	395.05	280.69	13.103	1	1.59E-39	3.18E-39	3.53E-37	TRUE
HGLibA_41444	RND1	207.43/198.37/234.68	151.08/823.64/677.87	207.43	677.87	1.7036	412.43	1291	13.093	1	1.80E-39	3.59E-39	3.98E-37	TRUE
HGLibA_18418	GADD45B	30.643/44.823/37.52	1.5261/275.96/199.37	37.52	199.37	2.379	50.314	152.89	13.09	1	1.89E-39	3.77E-39	4.16E-37	TRUE
HGLibA_33324	OGG1	128.07/128.75/104.47	115.98/642.84/475.43	128.07	475.43	1.8841	278.84	704.21	13.09	1	1.89E-39	3.78E-39	4.16E-37	TRUE
HGLibA_31923	NID1	498.93/565.53/590.75	1452.9/1481.3/755.58	565.53	1452.9	1.3596	2535.9	4596.5	13.088	1	1.93E-39	3.87E-39	4.26E-37	TRUE
HGLibA_50852	TNKS1BP1	77.786/71.526/115.5	480.72/331.99/48.054	77.786	331.99	2.0795	730.83	377.61	13.082	1	2.09E-39	4.19E-39	4.59E-37	TRUE
HGLibA_09792	CLASP1	37.714/32.425/38.255	199.92/268.56/44.987	37.714	199.92	2.3757	14.135	153.87	13.076	1	2.25E-39	4.50E-39	4.93E-37	TRUE
HGLibA_17692	FMNL1	75.429/51.499/89.753	77.831/324.59/727.97	75.429	324.59	2.0909	388.92	363.41	13.07	1	2.43E-39	4.87E-39	5.32E-37	TRUE
HGLibA_23344	INPP5A	168.93/228.88/130.95	735.58/581.52/476.45	168.93	581.52	1.7774	2518.4	996.95	13.067	1	2.54E-39	5.08E-39	5.54E-37	TRUE
HGLibA_10173	CLYBL	227.07/206.95/257.49	723.37/204.06/725.93	227.07	723.37	1.6672	665.04	1446.9	13.047	1	3.29E-39	6.58E-39	7.13E-37	TRUE
HGLibA_53514	VANGL2	113.14/166.89/99.317	433.41/441.95/260.72	113.14	433.41	1.9282	1540.2	602.95	13.043	1	3.49E-39	6.97E-39	7.53E-37	TRUE
HGLibA_37574	POLR2D	12.571/20.027/7.3568	3.0522/95.157/204.49	12.571	95.157	2.8248	41.391	40.118	13.039	1	3.77E-39	7.55E-39	8.14E-37	TRUE
HGLibA_34417	OR6K2	431.36/321.39/422.28	1359.8/1151.4/279.12	422.28	1151.4	1.445	5130.6	3171.7	12.947	1	1.23E-38	2.46E-38	2.61E-36	TRUE
HGLibA_34553	OR8S1	170.5/174.52/138.31	581.45/794.04/79.75	170.5	581.45	1.7639	526.28	1008.6	12.939	1	1.35E-38	2.69E-38	2.86E-36	TRUE
HGLibA_03964	B3GALT5	124.14/163.08/151.55	532.61/579.4/44.987	151.55	532.61	1.8065	442.03	869.81	12.921	1	1.72E-38	3.45E-38	3.66E-36	TRUE
HGLibA_38046	PPP1R15A	20.429/41.008/26.485	0/418.69/155.41	26.485	155.41	2.5086	123.81	99.592	12.919	1	1.77E-38	3.54E-38	3.74E-36	TRUE
HGLibA_50476	TMEM63B	160.29/136.38/119.92	492.93/537.11/27.606	136.38	492.93	1.8462	421.32	761.94	12.917	1	1.80E-38	3.60E-38	3.80E-36	TRUE
HGLibA_52435	TXNL1	170.5/149.73/186.13	663.86/90.928/580.74	170.5	580.74	1.7622	337.85	1008.6	12.917	1	1.80E-38	3.60E-38	3.80E-36	TRUE
HGLibA_29623	MOGAT1	239.64/259.4/297.22	912.61/792.98/177.9	259.4	792.98	1.6084	910.11	1711.6	12.897	1	2.34E-38	4.67E-38	4.92E-36	TRUE
HGLibA_38186	PPP3CA	33.786/30.518/30.899	1.5261/172.34/190.17	30.899	172.34	2.442	4.2407	120.36	12.892	1	2.49E-38	4.98E-38	5.24E-36	TRUE
HGLibA_32301	NOP10	30.643/33.379/43.405	181.61/364.77/6.1346	33.379	181.61	2.4091	54.006	132.37	12.884	1	2.78E-38	5.57E-38	5.84E-36	TRUE
HGLibA_39398	PTN	68.358/60.082/72.832	410.52/299.22/215.73	68.358	299.22	2.1139	44.255	321.5	12.875	1	3.10E-38	6.20E-38	6.46E-36	TRUE
HGLibA_20502	GSTT2B	23.572/51.499/8.8282	3.0522/273.84/143.14	23.572	143.14	2.5524	498.65	86.33	12.869	1	3.39E-38	6.79E-38	7.06E-36	TRUE
HGLibA_47845	SUSD1	134.36/97.276/84.603	384.58/492.7/129.85	97.276	384.58	1.9721	767.84	499.12	12.86	1	3.79E-38	7.57E-38	7.86E-36	TRUE
HGLibA_11864	CXCL17	193.29/207.9/196.43	921.77/642.84/107.36	196.43	642.84	1.7054	70.778	1205.3	12.859	1	3.85E-38	7.70E-38	7.98E-36	TRUE
HGLibA_02415	APH1B	260.07/323.3/278.82	943.13/835.27/249.47	278.82	835.27	1.5795	1164.8	1875.1	12.85	1	4.28E-38	8.57E-38	8.85E-36	TRUE
HGLibA_20786	H6PD	434.5/388.15/437.73	1170.5/1322.7/446.8	434.5	1170.5	1.4276	1079.5	3288.6	12.835	1	5.25E-38	1.05E-37	1.08E-35	TRUE
HGLibA_19738	GPATCH2	172.86/152.59/178.03	1237.7/279.13/583.81	172.86	583.81	1.7501	218.81	1026.2	12.828	1	5.68E-38	1.14E-37	1.16E-35	TRUE
HGLibA_23845	ITPKA	83.286/122.07/76.511	343.37/359.48/67.48	83.286	343.37	2.0306	775.1	411.18	12.826	1	5.84E-38	1.17E-37	1.19E-35	TRUE
HGLibA_05320	C14orf119	25.929/38.147/27.956	160.24/292.87/12.269	27.956	160.24	2.4773	53.987	106.43	12.823	1	6.13E-38	1.23E-37	1.25E-35	TRUE
HGLibA_08502	CDADC1	76.215/52.453/91.224	322.01/656.59/5.1122	76.215	322.01	2.0646	394.97	368.13	12.811	1	7.15E-38	1.43E-37	1.46E-35	TRUE
HGLibA_10502	COL11A2	181.5/190.74/258.22	627.23/266.44/1463.1	190.74	627.23	1.7122	2319.9	1161.5	12.808	1	7.43E-38	1.49E-37	1.51E-35	TRUE
HGLibA_07103	CAMP	109.21/133.52/110.35	419.68/431.38/7.157	110.35	419.68	1.9176	268.92	584.39	12.796	1	8.66E-38	1.73E-37	1.76E-35	TRUE
HGLibA_43752	SFT2D1	583/508.31/605.47	2301.4/760.2/1467.2	583	1467.2	1.33	3041.6	4777.9	12.792	1	9.13E-38	1.83E-37	1.85E-35	TRUE
HGLibA_47910	SYBU	229.43/325.21/172.15	157.19/718.97/1069.5	229.43	718.97	1.6436	6227	1465.9	12.786	1	9.82E-38	1.96E-37	1.98E-35	TRUE
HGLibA_51321	TRAPPC3L	143.79/186.92/144.19	648.59/509.62/27.606	144.19	509.62	1.8143	912.93	817.13	12.784	1	1.01E-37	2.02E-37	2.04E-35	TRUE
HGLibA_50671	TMTC1	487.93/489.24/573.1	726.43/1279.3/1337.3	489.24	1279.3	1.385	3516.8	3823.3	12.778	1	1.09E-37	2.17E-37	2.19E-35	TRUE
HGLibA_49807	TMED3	473.79/425.34/408.3	393.73/1776.3/1148.2	425.34	1148.2	1.4305	1318.7	3200.9	12.776	1	1.11E-37	2.22E-37	2.23E-35	TRUE
HGLibA_30252	MST1	333.14/284.2/430.37	952.29/1070/484.63	333.14	952.29	1.5124	5924.6	2348.6	12.776	1	1.12E-37	2.24E-37	2.24E-35	TRUE
HGLibA_46814	SPRR2D	267.93/330.93/322.23	1198/928.31/465.21	322.23	928.31	1.5236	1512	2251.6	12.773	1	1.16E-37	2.32E-37	2.32E-35	TRUE
HGLibA_19327	GLS2	68.358/66.758/66.947	293.01/114.19/353.76	66.947	293.01	2.1134	1.0127	313.27	12.772	1	1.17E-37	2.34E-37	2.33E-35	TRUE
HGLibA_09119	CEP170B	343.36/291.83/403.15	973.65/1134.5/409.99	343.36	973.65	1.501	3115.5	2440.1	12.76	1	1.38E-37	2.75E-37	2.74E-35	TRUE
HGLibA_47471	STK24	99.786/119.21/115.5	1019.4/432.44/101.22	115.5	432.44	1.8955	130.37	618.72	12.742	1	1.74E-37	3.47E-37	3.44E-35	TRUE
HGLibA_47785	SUMO4	209.79/140.19/169.94	4.5783/1108.1/573.58	169.94	573.58	1.749	1236.4	1004.5	12.736	1	1.87E-37	3.74E-37	3.70E-35	TRUE
HGLibA_55907	ZNF391	111.57/154.5/124.33	236.55/482.13/456	124.33	456	1.8665	536.39	678.52	12.733	1	1.94E-37	3.88E-37	3.83E-35	TRUE
HGLibA_46246	SOX17	382.65/357.63/417.87	1056.1/1322.7/353.76	382.65	1056.1	1.4622	933.14	2799.1	12.729	1	2.05E-37	4.10E-37	4.04E-35	TRUE
HGLibA_49317	THAP9	192.5/169.76/171.41	576.87/270.67/734.11	171.41	576.87	1.7449	223.71	1015.4	12.724	1	2.18E-37	4.36E-37	4.28E-35	TRUE
HGLibA_12729	DDX5	111.57/158.31/120.65	477.67/66.61/445.78	120.65	445.78	1.8768	750.34	653.46	12.719	1	2.33E-37	4.65E-37	4.56E-35	TRUE
HGLibA_36384	PHF6	124.93/119.21/116.97	262.49/573.06/441.69	119.21	441.69	1.8807	18.855	643.7	12.71	1	2.59E-37	5.17E-37	5.05E-35	TRUE
HGLibA_46134	SOCS5	110/86.785/91.224	22.892/413.41/363.99	91.224	363.99	1.9846	186.13	460.65	12.709	1	2.65E-37	5.30E-37	5.16E-35	TRUE
HGLibA_27478	LRRN4	111.57/50.545/77.247	19.839/355.25/323.09	77.247	323.09	2.0503	945.6	374.35	12.706	1	2.73E-37	5.46E-37	5.31E-35	TRUE
HGLibA_50749	TNFRSF11B	207.43/248.91/228.06	712.69/723.2/130.87	228.06	712.69	1.6396	430.19	1454.9	12.706	1	2.75E-37	5.50E-37	5.34E-35	TRUE
HGLibA_25419	KRT12	94.286/81.063/55.912	334.22/338.34/137.01	81.063	334.22	2.0303	403.72	397.54	12.697	1	3.08E-37	6.16E-37	5.96E-35	TRUE
HGLibA_25691	KRTAP2-2	36.929/34.333/25.013	186.18/182.91/21.471	34.333	182.91	2.38	46.796	137.04	12.692	1	3.27E-37	6.54E-37	6.31E-35	TRUE
HGLibA_43071	SCUBE1	229.43/175.48/194.96	682.17/633.33/423.29	194.96	633.33	1.6947	783.94	1193.9	12.687	1	3.50E-37	7.00E-37	6.75E-35	TRUE
HGLibA_09427	CHFR	83.286/114.44/62.533	340.32/117.36/411.02	83.286	340.32	2.0178	700.69	411.18	12.676	1	4.03E-37	8.05E-37	7.74E-35	TRUE
HGLibA_22695	IFNAR1	146.93/209.81/186.13	904.98/467.33/611.41	186.13	611.41	1.7105	1048.7	1126.3	12.672	1	4.20E-37	8.41E-37	8.07E-35	TRUE
HGLibA_45157	SLC44A1	435.29/443.46/471.57	1191.9/448.3/1178.9	443.46	1178.9	1.4085	428.47	3374.9	12.659	1	5.00E-37	1.00E-36	9.58E-35	TRUE
HGLibA_55690	ZNF260	117.07/69.619/125.8	607.39/434.55/12.269	117.07	434.55	1.8832	1164	629.27	12.656	1	5.18E-37	1.04E-36	9.91E-35	TRUE
HGLibA_45792	SMO	150.07/162.13/188.33	506.67/660.82/551.09	162.13	551.09	1.7589	416.09	946.74	12.641	1	6.24E-37	1.25E-36	1.19E-34	TRUE
HGLibA_15866	F2RL1	257.72/234.61/228.8	437.99/725.31/728.99	234.61	725.31	1.6242	283.91	1507.7	12.637	1	6.57E-37	1.31E-36	1.25E-34	TRUE
HGLibA_15311	EPHB1	165/174.52/183.92	1555.1/581.52/87.929	174.52	581.52	1.7306	89.489	1038.7	12.629	1	7.35E-37	1.47E-36	1.39E-34	TRUE
HGLibA_21489	HIST1H4B	262.43/232.7/242.04	741.69/789.81/168.7	242.04	741.69	1.6116	251.52	1568.3	12.617	1	8.52E-37	1.70E-36	1.61E-34	TRUE
HGLibA_22735	IFNW1	145.36/118.26/119.92	441.04/535/109.4	119.92	441.04	1.8702	325.02	648.48	12.61	1	9.25E-37	1.85E-36	1.75E-34	TRUE
HGLibA_51545	TRIM55	234.14/222.21/244.98	998.07/723.2/144.16	234.14	723.2	1.6228	129.96	1504	12.61	1	9.25E-37	1.85E-36	1.75E-34	TRUE
HGLibA_24708	KIAA1199	117.07/135.42/133.89	502.09/38.063/477.48	133.89	477.48	1.8266	142.66	744.58	12.591	1	1.18E-36	2.35E-36	2.21E-34	TRUE
HGLibA_22710	IFNGR1	84.858/83.924/69.154	447.15/340.45/14.314	83.924	340.45	2.0074	109.51	415.11	12.591	1	1.19E-36	2.37E-36	2.23E-34	TRUE
HGLibA_31669	NEK9	51.857/85.831/65.476	430.36/30.662/285.26	65.476	285.26	2.1064	299.91	304.73	12.59	1	1.19E-36	2.39E-36	2.24E-34	TRUE
HGLibA_13702	DNMT3A	9.4286/38.147/12.507	94.618/91.986/62.368	12.507	91.986	2.7833	333.46	39.867	12.588	1	1.27E-36	2.53E-36	2.37E-34	TRUE
HGLibA_41184	RHOD	14.929/17.166/19.128	169.4/0/113.49	17.166	113.49	2.6559	4.4271	58.594	12.584	1	1.31E-36	2.63E-36	2.46E-34	TRUE
HGLibA_24859	KIF13B	47.929/65.804/52.969	257.91/54.98/245.38	52.969	245.38	2.1907	95.071	234.22	12.573	1	1.49E-36	2.99E-36	2.79E-34	TRUE
HGLibA_35740	PDCD6	151.64/134.47/145.66	639.44/101.5/507.13	145.66	507.13	1.7927	80.545	827.61	12.565	1	1.65E-36	3.31E-36	3.08E-34	TRUE
HGLibA_47203	SSX2IP	53.429/77.248/58.119	38.153/366.88/261.74	58.119	261.74	2.152	193.97	262.79	12.561	1	1.73E-36	3.46E-36	3.22E-34	TRUE
HGLibA_43954	SH3GLB1	368.5/267.98/342.09	1336.9/754.92/961.09	342.09	961.09	1.4876	3094.7	2428.7	12.56	1	1.75E-36	3.49E-36	3.24E-34	TRUE
HGLibA_45908	SNCA	209.79/273.71/200.84	663.86/1501.4/325.13	209.79	663.86	1.6573	2082.9	1309.5	12.548	1	2.04E-36	4.08E-36	3.78E-34	TRUE
HGLibA_25761	KRTAP4-3	113.14/121.12/110.35	13.735/536.05/421.24	113.14	421.24	1.8872	35.689	602.95	12.547	1	2.06E-36	4.12E-36	3.81E-34	TRUE
HGLibA_18213	FUZ	80.143/61.036/41.198	53.414/270.67/301.62	61.036	270.67	2.1307	379.31	279.27	12.545	1	2.13E-36	4.26E-36	3.93E-34	TRUE
HGLibA_44508	SLC1A1	77.786/85.831/43.405	326.59/321.42/147.23	77.786	321.42	2.0329	623.39	377.61	12.538	1	2.32E-36	4.65E-36	4.28E-34	TRUE
HGLibA_03726	ATP6V0E2	97.429/125.89/100.79	386.1/46.521/418.17	100.79	386.1	1.9272	320.59	521.75	12.491	1	4.18E-36	8.37E-36	7.69E-34	TRUE
HGLibA_17760	FNDC8	157.14/125.89/137.57	1031.6/484.25/167.68	137.57	484.25	1.8081	259.8	770.33	12.491	1	4.20E-36	8.40E-36	7.71E-34	TRUE
HGLibA_18344	GABBR2	157.93/144.01/200.11	535.66/936.77/510.19	157.93	535.66	1.7556	986.33	916.05	12.48	1	4.78E-36	9.56E-36	8.75E-34	TRUE
HGLibA_18535	GALNT12	142.22/193.6/139.78	695.9/495.88/169.72	142.22	495.88	1.7947	1323	803.09	12.48	1	4.81E-36	9.63E-36	8.80E-34	TRUE
HGLibA_19190	GJD3	153.22/128.75/136.1	631.81/480.02/304.68	136.1	480.02	1.8108	173.49	760.01	12.475	1	5.11E-36	1.02E-35	9.31E-34	TRUE
HGLibA_47033	SRPX	55.786/36.24/50.026	283.86/3.1719/234.14	50.026	234.14	2.2042	111.62	218.2	12.464	1	5.88E-36	1.18E-35	1.07E-33	TRUE
HGLibA_43309	SELRC1	247.5/242.24/305.31	747.79/1600.8/299.57	247.5	747.79	1.5913	1684.6	1613.1	12.456	1	6.45E-36	1.29E-35	1.17E-33	TRUE
HGLibA_49460	TIFAB	184.64/162.13/216.29	242.65/600.55/615.5	184.64	600.55	1.6961	754.27	1115	12.455	1	6.53E-36	1.31E-35	1.19E-33	TRUE
HGLibA_08905	CDY1	651.36/706.68/553.23	1607/1409.4/1573.5	651.36	1573.5	1.2712	6344.6	5501.9	12.432	1	8.73E-36	1.75E-35	1.58E-33	TRUE
HGLibA_07709	CCDC176	226.29/170.71/165.53	720.32/565.66/316.95	170.71	565.66	1.7225	1557.9	1010.2	12.426	1	9.41E-36	1.88E-35	1.70E-33	TRUE
HGLibA_04054	BAAT	157.14/170.71/150.81	90.04/531.82/686.05	157.14	531.82	1.7524	112.04	910.33	12.418	1	1.04E-35	2.08E-35	1.87E-33	TRUE
HGLibA_54432	WTH3DI	85.643/123.98/77.982	341.85/353.14/188.13	85.643	341.85	1.9844	764.15	425.75	12.417	1	1.06E-35	2.12E-35	1.90E-33	TRUE
HGLibA_23973	JOSD1	139.86/122.07/110.35	459.36/114.19/441.69	122.07	441.69	1.8468	226.85	663.11	12.412	1	1.13E-35	2.25E-35	2.02E-33	TRUE
HGLibA_11798	CUTA	72.286/80.109/58.854	689.8/177.63/302.64	72.286	302.64	2.0507	120.81	344.65	12.408	1	1.18E-35	2.36E-35	2.12E-33	TRUE
HGLibA_54861	ZBTB33	282.07/288.01/308.25	1810/836.33/310.82	288.01	836.33	1.5347	222.43	1953.5	12.406	1	1.22E-35	2.43E-35	2.17E-33	TRUE
HGLibA_02221	ANXA10	53.429/69.619/91.96	294.54/370.06/133.94	69.619	294.54	2.0652	380.62	328.9	12.402	1	1.27E-35	2.54E-35	2.27E-33	TRUE
HGLibA_04619	BMP8A	65.215/72.48/62.533	10.683/588.92/281.17	65.215	281.17	2.0913	29.988	303.22	12.402	1	1.28E-35	2.56E-35	2.28E-33	TRUE
HGLibA_42759	SART3	27.5/23.842/38.991	154.14/211.46/6.1346	27.5	154.14	2.4445	72.712	104.3	12.4	1	1.31E-35	2.63E-35	2.33E-33	TRUE
HGLibA_45216	SLC4A3	48.715/37.194/41.934	206.02/283.36/8.1795	41.934	206.02	2.2696	34.224	175.4	12.39	1	1.48E-35	2.97E-35	2.63E-33	TRUE
HGLibA_38707	PROZ	146.93/166.89/143.46	505.14/539.23/213.69	146.93	505.14	1.7746	205.33	836.64	12.384	1	1.59E-35	3.18E-35	2.81E-33	TRUE
HGLibA_12216	CYP8B1	141.43/173.57/151.55	354.06/866.99/516.33	151.55	516.33	1.7618	293.65	869.81	12.368	1	1.94E-35	3.87E-35	3.41E-33	TRUE
HGLibA_41390	RNASE10	215.29/174.52/156.7	631.81/573.06/360.92	174.52	573.06	1.7095	989.66	1038.7	12.366	1	1.99E-35	3.99E-35	3.50E-33	TRUE
HGLibA_19640	GOLGA8A	60.5/63.897/41.198	73.253/521.25/265.83	60.5	265.83	2.1173	192.06	276.23	12.354	1	2.30E-35	4.61E-35	4.04E-33	TRUE
HGLibA_46879	SPTBN1	243.57/220.3/295.01	734.06/971.66/206.53	243.57	734.06	1.5876	1593.6	1580.8	12.336	1	2.89E-35	5.78E-35	5.06E-33	TRUE
HGLibA_25102	KLHDC4	43.215/28.61/29.427	38.153/160.71/240.27	29.427	160.71	2.41	95.378	113.35	12.331	1	3.10E-35	6.20E-35	5.40E-33	TRUE
HGLibA_27806	LZTS1	62.072/113.49/55.912	270.12/204.06/272.99	62.072	270.12	2.1039	1340.8	285.17	12.32	1	3.53E-35	7.06E-35	6.13E-33	TRUE
HGLibA_50358	TMEM27	181.5/144.96/169.21	558.55/263.27/629.82	169.21	558.55	1.717	369.53	999.01	12.318	1	3.61E-35	7.22E-35	6.26E-33	TRUE
HGLibA_53015	UNC5A	102.14/136.38/111.82	412.05/352.08/430.44	111.82	412.05	1.8722	348.28	594.16	12.317	1	3.68E-35	7.36E-35	6.38E-33	TRUE
HGLibA_47052	SRRM4	42.429/31.472/30.899	254.86/168.11/50.099	31.472	168.11	2.3807	60.195	123.12	12.315	1	3.79E-35	7.57E-35	6.55E-33	TRUE
HGLibA_24999	KIRREL	129.64/119.21/134.63	526.51/458.87/74.637	129.64	458.87	1.8156	66.857	715.06	12.312	1	3.91E-35	7.82E-35	6.76E-33	TRUE
HGLibA_02801	ARHGDIG	84.858/136.38/64.004	337.27/374.29/191.19	84.858	337.27	1.9782	1544.5	420.88	12.304	1	4.33E-35	8.67E-35	7.48E-33	TRUE
HGLibA_39792	RAB11FIP1	438.43/389.1/374.46	500.56/1046.7/1097.1	389.1	1046.7	1.4253	1323.8	2859.1	12.299	1	4.59E-35	9.17E-35	7.90E-33	TRUE
HGLibA_07758	CCDC33	327.64/287.06/299.42	1600.9/856.42/508.15	299.42	856.42	1.513	474.69	2051.9	12.296	1	4.74E-35	9.49E-35	8.16E-33	TRUE
HGLibA_38686	PROP1	244.36/246.05/165.53	367.79/733.77/799.54	244.36	733.77	1.5824	3108.5	1587.3	12.284	1	5.50E-35	1.10E-34	9.45E-33	TRUE
HGLibA_25280	KLLN	90.358/165.94/97.846	660.8/373.23/24.538	97.846	373.23	1.9207	2346.5	502.78	12.281	1	5.70E-35	1.14E-34	9.77E-33	TRUE
HGLibA_37414	PNPLA4	103.71/124.93/81.661	389.16/96.215/750.46	103.71	389.16	1.8976	468.29	540.76	12.275	1	6.18E-35	1.24E-34	1.06E-32	TRUE
HGLibA_42693	SAMD7	336.29/293.73/414.19	1886.3/934.66/164.61	336.29	934.66	1.472	3939.7	2376.6	12.274	1	6.24E-35	1.25E-34	1.07E-32	TRUE
HGLibA_52269	TUBB	261.64/251.77/325.91	772.21/962.15/429.42	261.64	772.21	1.5577	2113.6	1730.3	12.274	1	6.25E-35	1.25E-34	1.07E-32	TRUE
HGLibA_08848	CDKN3	141.43/105.86/118.44	100.72/699.94/428.4	118.44	428.4	1.846	343.35	638.53	12.266	1	6.88E-35	1.38E-34	1.17E-32	TRUE
HGLibA_17019	FBXL7	213.72/201.23/154.49	633.33/131.11/635.95	201.23	633.33	1.6493	1170	1242.5	12.259	1	7.56E-35	1.51E-34	1.28E-32	TRUE
HGLibA_34889	P2RY4	157.93/195.5/202.31	77.831/791.92/619.59	195.5	619.59	1.6591	729.13	1198.2	12.252	1	8.23E-35	1.65E-34	1.39E-32	TRUE
HGLibA_00459	ACN9	149.29/159.26/177.3	761.53/531.82/316.95	159.26	531.82	1.7332	212.4	925.8	12.244	1	9.00E-35	1.80E-34	1.52E-32	TRUE
HGLibA_08796	CDK8	262.43/308.99/267.79	810.36/784.52/383.41	267.79	784.52	1.5472	863.29	1781.8	12.242	1	9.33E-35	1.87E-34	1.57E-32	TRUE
HGLibA_14098	DUOX1	124.14/124.93/80.189	547.87/216.75/442.71	124.14	442.71	1.826	966.3	677.25	12.241	1	9.34E-35	1.87E-34	1.57E-32	TRUE
HGLibA_02786	ARHGAP6	201.14/241.28/190.54	631.81/715.8/99.176	201.14	631.81	1.6464	861.72	1241.9	12.221	1	1.20E-34	2.41E-34	2.02E-32	TRUE
HGLibA_16521	FAM222A	103.71/121.12/81.661	387.63/785.58/193.24	103.71	387.63	1.8919	394.62	540.76	12.209	1	1.39E-34	2.78E-34	2.32E-32	TRUE
HGLibA_39098	PSMB10	66/89.646/64.74	305.22/280.19/152.34	66	280.19	2.0693	280.36	307.77	12.209	1	1.39E-34	2.79E-34	2.33E-32	TRUE
HGLibA_19438	GNA12	387.36/391.96/428.9	1211.7/1047.8/302.64	391.96	1047.8	1.4163	692.83	2885.8	12.208	1	1.40E-34	2.80E-34	2.34E-32	TRUE
HGLibA_40838	RENBP	118.64/183.11/122.12	76.305/475.79/436.58	122.12	436.58	1.8294	1865.6	663.46	12.208	1	1.41E-34	2.81E-34	2.34E-32	TRUE
HGLibA_04675	BOD1L2	99.001/94.415/89.753	419.68/79.298/361.94	94.415	361.94	1.9275	21.38	480.85	12.2	1	1.55E-34	3.11E-34	2.58E-32	TRUE
HGLibA_05724	C1GALT1	114.71/94.415/94.167	370.84/150.14/361.94	94.415	361.94	1.9275	206.08	480.85	12.2	1	1.55E-34	3.11E-34	2.58E-32	TRUE
HGLibA_27650	LXN	278.14/201.23/241.3	1016.4/89.871/722.86	241.3	722.86	1.5789	1481.7	1562.3	12.183	1	1.90E-34	3.81E-34	3.16E-32	TRUE
HGLibA_49060	TEX13B	243.57/211.72/255.28	727.95/510.68/971.31	243.57	727.95	1.5756	575.93	1580.8	12.183	1	1.92E-34	3.84E-34	3.18E-32	TRUE
HGLibA_25092	KLHDC10	80.929/164.99/75.775	355.58/323.54/130.87	80.929	323.54	1.9859	3546.2	396.72	12.18	1	1.98E-34	3.96E-34	3.27E-32	TRUE
HGLibA_37963	PPM1A	186.22/166.89/242.77	293.01/625.92/595.06	186.22	595.06	1.6707	1786.1	1126.9	12.179	1	2.02E-34	4.04E-34	3.33E-32	TRUE
HGLibA_53969	WBP1	66/57.221/64.004	273.17/286.53/41.92	64.004	273.17	2.0765	24.999	296.24	12.153	1	2.77E-34	5.55E-34	4.56E-32	TRUE
HGLibA_25438	KRT18	66/102.04/90.489	349.48/441.95/174.84	90.489	349.48	1.9377	366.6	456.02	12.128	1	3.75E-34	7.50E-34	6.14E-32	TRUE
HGLibA_31085	NALCN	227.07/231.74/279.56	698.96/1347/155.41	231.74	698.96	1.5885	1154	1484.6	12.126	1	3.86E-34	7.71E-34	6.30E-32	TRUE
HGLibA_10171	CLVS2	59.715/37.194/68.418	259.44/48.636/368.08	59.715	259.44	2.1008	291.48	271.78	12.115	1	4.40E-34	8.80E-34	7.17E-32	TRUE
HGLibA_34122	OR51L1	95.858/89.646/87.546	495.98/346.8/176.88	89.646	346.8	1.9399	21.497	450.72	12.112	1	4.54E-34	9.07E-34	7.38E-32	TRUE
HGLibA_26331	LEPROTL1	168.14/144.01/172.89	1460.5/316.13/549.05	168.14	549.05	1.7013	302.56	991.13	12.099	1	5.35E-34	1.07E-33	8.68E-32	TRUE
HGLibA_46604	SPECC1	69.929/81.063/61.797	289.96/709.45/58.279	69.929	289.96	2.0364	95.046	330.72	12.099	1	5.34E-34	1.07E-33	8.68E-32	TRUE
HGLibA_48019	SYNPO	99.786/114.44/84.603	497.51/335.17/374.21	99.786	374.21	1.8964	222.65	515.27	12.089	1	6.01E-34	1.20E-33	9.72E-32	TRUE
HGLibA_53378	USP46	101.36/103/154.49	230.44/382.74/538.82	103	382.74	1.8836	1327.2	536.09	12.082	1	6.56E-34	1.31E-33	1.06E-31	TRUE
HGLibA_28527	MBOAT7	114.71/66.758/95.639	22.892/362.66/397.73	95.639	362.66	1.9119	599	488.65	12.079	1	6.80E-34	1.36E-33	1.10E-31	TRUE
HGLibA_49096	TEX33	29.857/44.823/38.255	189.24/328.82/54.189	38.255	189.24	2.2768	56.831	156.6	12.065	1	8.09E-34	1.62E-33	1.30E-31	TRUE
HGLibA_04289	BCL11A	80.929/87.739/90.489	370.84/340.45/141.1	87.739	340.45	1.944	26.968	438.78	12.064	1	8.15E-34	1.63E-33	1.31E-31	TRUE
HGLibA_17213	FCHSD2	177.57/147.82/239.83	789/569.89/101.22	177.57	569.89	1.6767	2380.7	1061.5	12.041	1	1.08E-33	2.16E-33	1.72E-31	TRUE
HGLibA_35165	PAQR6	66/61.989/75.775	45.783/514.91/277.08	66	277.08	2.0533	55.817	307.77	12.032	1	1.21E-33	2.42E-33	1.92E-31	TRUE
HGLibA_20433	GSKIP	23.572/36.24/23.542	166.35/135.34/7.157	23.572	135.34	2.4721	80.244	86.33	12.029	1	1.26E-33	2.53E-33	2.01E-31	TRUE
HGLibA_26317	LEPREL1	76.215/106.81/68.418	306.75/322.48/14.314	76.215	306.75	1.9948	498.5	368.13	12.015	1	1.48E-33	2.96E-33	2.34E-31	TRUE
HGLibA_24362	KCNN4	268.72/248.91/264.11	1088.1/766.55/201.42	264.11	766.55	1.5337	126.1	1751	12.007	1	1.63E-33	3.25E-33	2.57E-31	TRUE
HGLibA_36766	PITX2	144.57/166.89/141.25	488.35/527.6/161.54	144.57	488.35	1.7491	254.66	819.83	12.007	1	1.64E-33	3.28E-33	2.58E-31	TRUE
HGLibA_45442	SLC9C2	55.786/49.591/46.348	357.11/111.02/225.96	49.591	225.96	2.1655	24.447	215.85	12.004	1	1.69E-33	3.38E-33	2.66E-31	TRUE
HGLibA_21281	HIBADH	142.22/152.59/120.65	526.51/482.13/36.808	142.22	482.13	1.7542	286.3	803.09	11.995	1	1.89E-33	3.79E-33	2.97E-31	TRUE
HGLibA_28065	MAN1B1	70.715/70.572/78.718	341.85/6.3438/290.37	70.715	290.37	2.0225	32.036	335.35	11.995	1	1.89E-33	3.78E-33	2.97E-31	TRUE
HGLibA_39106	PSMB3	33.786/34.333/25.013	181.61/0/172.79	33.786	172.79	2.3208	38.63	134.36	11.992	1	1.95E-33	3.91E-33	3.06E-31	TRUE
HGLibA_33804	OR2H1	137.5/167.85/155.23	875.98/513.85/385.46	155.23	513.85	1.7205	236.76	896.41	11.978	1	2.32E-33	4.64E-33	3.63E-31	TRUE
HGLibA_50867	TNNC2	53.429/67.711/68.418	280.8/837.39/162.57	67.711	280.8	2.0361	102.25	317.72	11.955	1	3.06E-33	6.13E-33	4.76E-31	TRUE
HGLibA_39311	PTGDS	171.29/179.29/187.6	581.45/570.94/254.59	179.29	570.94	1.6655	66.543	1074.5	11.948	1	3.32E-33	6.63E-33	5.14E-31	TRUE
HGLibA_52057	TTC16	21.214/32.425/21.335	126.67/90.928/125.76	21.335	125.76	2.5047	61.506	76.41	11.946	1	3.43E-33	6.85E-33	5.31E-31	TRUE
HGLibA_33988	OR4F15	105.29/116.35/100.79	279.28/411.29/385.46	105.29	385.46	1.8624	71.31	551.02	11.935	1	3.87E-33	7.74E-33	5.98E-31	TRUE
HGLibA_46114	SOAT1	128.07/85.831/109.62	396.79/42.292/414.08	109.62	396.79	1.8464	453.17	579.52	11.929	1	4.18E-33	8.35E-33	6.45E-31	TRUE
HGLibA_09565	CHRNA10	138.29/142.1/108.88	550.92/255.87/470.32	138.29	470.32	1.7586	439.61	775.35	11.924	1	4.42E-33	8.85E-33	6.82E-31	TRUE
HGLibA_26737	LNP1	216.86/165.94/210.4	642.49/992.81/158.48	210.4	642.49	1.6059	1009.4	1314.3	11.918	1	4.75E-33	9.50E-33	7.31E-31	TRUE
HGLibA_06194	C2orf83	389.72/304.22/343.56	984.34/698.88/932.46	343.56	932.46	1.4378	1838.8	2441.9	11.917	1	4.82E-33	9.64E-33	7.41E-31	TRUE
HGLibA_36755	PITPNM3	253.79/199.32/227.33	1777.9/680.9/632.88	227.33	680.9	1.5785	742.27	1449	11.916	1	4.90E-33	9.79E-33	7.52E-31	TRUE
HGLibA_41257	RILPL2	172.07/131.61/116.24	453.25/526.54/300.59	131.61	453.25	1.7763	936.8	728.67	11.915	1	4.92E-33	9.84E-33	7.54E-31	TRUE
HGLibA_43103	SDC3	102.14/118.26/107.41	502.09/156.48/390.57	107.41	390.57	1.8528	72.696	564.96	11.913	1	5.06E-33	1.01E-32	7.75E-31	TRUE
HGLibA_22717	IFNK	102.93/65.804/79.454	471.57/314.02/46.009	79.454	314.02	1.9692	368.71	387.73	11.912	1	5.09E-33	1.02E-32	7.79E-31	TRUE
HGLibA_11727	CTSS	373.22/305.18/397.27	993.49/1009.7/383.41	373.22	993.49	1.4101	2603.8	2711.9	11.911	1	5.19E-33	1.04E-32	7.92E-31	TRUE
HGLibA_48658	TBX20	128.86/148.77/171.41	495.98/556.14/317.98	148.77	495.98	1.7304	454.6	849.85	11.91	1	5.24E-33	1.05E-32	7.98E-31	TRUE
HGLibA_15511	ERN1	267.14/229.84/244.98	743.21/720.02/246.41	244.98	720.02	1.5515	360.27	1592.4	11.904	1	5.61E-33	1.12E-32	8.53E-31	TRUE
HGLibA_11348	CSGALNACT2	231.79/287.06/218.5	51.888/690.42/710.59	231.79	690.42	1.5706	1615.8	1484.9	11.902	1	5.79E-33	1.16E-32	8.79E-31	TRUE
HGLibA_34909	P4HB	104.5/124.93/105.2	657.75/222.03/384.43	105.2	384.43	1.8597	194.88	550.48	11.901	1	5.82E-33	1.16E-32	8.82E-31	TRUE
HGLibA_04167	BARX2	193.29/186.92/194.96	822.57/421.86/602.21	193.29	602.21	1.6345	21.649	1181.1	11.899	1	6.00E-33	1.20E-32	9.09E-31	TRUE
HGLibA_13205	DHX58	83.286/47.684/64.004	335.74/268.56/22.493	64.004	268.56	2.052	319.07	296.24	11.884	1	7.13E-33	1.43E-32	1.08E-30	TRUE
HGLibA_20344	GRM2	217.64/147.82/197.9	616.55/612.18/209.6	197.9	612.18	1.6243	1448.8	1216.7	11.877	1	7.79E-33	1.56E-32	1.17E-30	TRUE
HGLibA_39548	PTRF	287.57/226.02/237.62	702.01/875.45/279.12	237.62	702.01	1.5588	1314.7	1532.3	11.863	1	9.17E-33	1.83E-32	1.38E-30	TRUE
HGLibA_52921	UGT2B17	228.64/206/203.78	630.28/798.27/601.19	206	630.28	1.6087	258.93	1279.7	11.86	1	9.50E-33	1.90E-32	1.43E-30	TRUE
HGLibA_47816	SUPT4H1	230.22/225.07/292.8	685.22/783.46/387.5	230.22	685.22	1.5694	1971.7	1472.2	11.858	1	9.73E-33	1.95E-32	1.46E-30	TRUE
HGLibA_45391	SLC8A2	76.215/86.785/66.947	102.25/309.79/303.66	76.215	303.66	1.9803	98.812	368.13	11.854	1	1.02E-32	2.04E-32	1.53E-30	TRUE
HGLibA_18581	GALNTL6	146.93/122.07/105.2	427.31/828.93/109.4	122.07	427.31	1.7992	451.24	663.11	11.853	1	1.03E-32	2.06E-32	1.54E-30	TRUE
HGLibA_54537	XKRX	105.29/119.21/107.41	38.153/389.09/395.68	107.41	389.09	1.8473	71.884	564.96	11.851	1	1.07E-32	2.13E-32	1.59E-30	TRUE
HGLibA_43615	SERTM1	44/37.194/27.956	192.29/182.91/94.064	37.194	182.91	2.2676	65.833	151.25	11.849	1	1.10E-32	2.19E-32	1.63E-30	TRUE
HGLibA_29202	MICAL1	84.072/88.692/86.075	503.61/155.42/331.27	86.075	331.27	1.932	5.4319	428.42	11.846	1	1.13E-32	2.26E-32	1.68E-30	TRUE
HGLibA_18961	GFPT2	117.07/119.21/106.67	415.1/131.11/414.08	117.07	414.08	1.8137	56.349	629.27	11.84	1	1.21E-32	2.42E-32	1.79E-30	TRUE
HGLibA_47956	SYN1	93.501/112.53/100.05	386.1/369/13.292	100.05	369	1.8724	99.364	516.99	11.828	1	1.39E-32	2.79E-32	2.06E-30	TRUE
HGLibA_21273	HHLA3	302.5/261.31/307.51	840.88/1183.1/115.53	302.5	840.88	1.4719	860.99	2078.6	11.809	1	1.76E-32	3.52E-32	2.59E-30	TRUE
HGLibA_07277	CASC4	132.79/171.66/158.17	515.82/647.07/283.21	158.17	515.82	1.6991	413.21	917.82	11.805	1	1.83E-32	3.66E-32	2.69E-30	TRUE
HGLibA_15045	EMID1	113.14/125.89/116.24	410.52/484.25/324.11	116.24	410.52	1.8115	51.333	623.66	11.784	1	2.36E-32	4.72E-32	3.44E-30	TRUE
HGLibA_15075	EMP1	124.93/142.1/105.2	576.87/432.44/229.02	124.93	432.44	1.7832	341.97	682.62	11.77	1	2.79E-32	5.59E-32	4.06E-30	TRUE
HGLibA_50400	TMEM42	439.22/432.02/468.63	1445.2/1117.6/488.72	439.22	1117.6	1.3454	458.45	3334	11.748	1	3.60E-32	7.20E-32	5.22E-30	TRUE
HGLibA_49044	TET3	123.36/191.69/105.2	186.18/550.86/427.38	123.36	427.38	1.7844	2499.5	671.88	11.729	1	4.54E-32	9.07E-32	6.54E-30	TRUE
HGLibA_17942	FOXQ1	161.86/179.29/203.05	61.044/1033/562.34	179.29	562.34	1.6437	434.14	1074.5	11.686	1	7.55E-32	1.51E-31	1.08E-29	TRUE
HGLibA_32344	NOTCH2	379.5/384.33/534.1	1079/1003.4/159.5	384.33	1003.4	1.3821	11227	2814.7	11.668	1	9.26E-32	1.85E-31	1.32E-29	TRUE
HGLibA_54147	WDR63	62.072/80.109/64.004	524.98/10.573/264.81	64.004	264.81	2.0318	131.55	296.24	11.667	1	9.42E-32	1.88E-31	1.34E-29	TRUE
HGLibA_41175	RHOBTB2	21.214/22.888/13.242	65.622/205.12/122.69	21.214	122.69	2.4772	33.179	75.883	11.649	1	1.17E-31	2.33E-31	1.65E-29	TRUE
HGLibA_20496	GSTT1	156.36/157.36/153.76	506.67/144.85/680.94	156.36	506.67	1.6898	3.8813	904.61	11.647	1	1.19E-31	2.37E-31	1.67E-29	TRUE
HGLibA_31299	NCF2	135.14/108.72/138.31	454.78/555.09/33.74	135.14	454.78	1.7432	354.12	753.31	11.646	1	1.21E-31	2.41E-31	1.70E-29	TRUE
HGLibA_53101	UQCC2	205.86/298.5/219.23	257.91/652.36/667.65	219.23	652.36	1.5688	3231.3	1384.2	11.642	1	1.27E-31	2.54E-31	1.78E-29	TRUE
HGLibA_11351	CSH1	42.429/42.916/32.37	373.9/197.72/35.785	42.429	197.72	2.194	50.709	177.96	11.64	1	1.28E-31	2.57E-31	1.80E-29	TRUE
HGLibA_42865	SCARA5	105.29/100.14/139.04	378.47/75.069/616.53	105.29	378.47	1.836	583.04	551.02	11.638	1	1.32E-31	2.64E-31	1.85E-29	TRUE
HGLibA_02205	ANP32D	102.93/118.26/108.15	1092.7/385.92/156.43	108.15	385.92	1.8258	64.724	569.8	11.637	1	1.34E-31	2.69E-31	1.88E-29	TRUE
HGLibA_51722	TROVE2	173.64/176.43/187.6	1301.8/554.03/47.032	176.43	554.03	1.6453	66.241	1052.9	11.637	1	1.34E-31	2.69E-31	1.88E-29	TRUE
HGLibA_22026	HPD	124.93/104.91/108.88	186.18/444.07/387.5	108.88	387.5	1.822	136.68	574.66	11.623	1	1.58E-31	3.16E-31	2.21E-29	TRUE
HGLibA_26755	LOC100129216	173.64/106.81/169.94	1048.4/538.17/67.48	169.94	538.17	1.6572	1999.5	1004.5	11.618	1	1.66E-31	3.32E-31	2.32E-29	TRUE
HGLibA_21727	HMGN4	284.43/228.88/231	898.88/677.73/196.31	231	677.73	1.5487	1429.4	1478.6	11.618	1	1.68E-31	3.35E-31	2.34E-29	TRUE
HGLibA_48934	TEAD4	303.29/255.59/234.68	927.87/119.48/731.04	255.59	731.04	1.5125	1356.2	1679.9	11.6	1	2.06E-31	4.11E-31	2.86E-29	TRUE
HGLibA_15050	EMILIN2	47.143/60.082/37.52	212.13/219.92/50.099	47.143	212.13	2.1463	130.01	202.74	11.587	1	2.39E-31	4.79E-31	3.32E-29	TRUE
HGLibA_09318	CGGBP1	220/127.79/186.86	662.33/12.688/576.65	186.86	576.65	1.6205	2293.7	1131.9	11.586	1	2.43E-31	4.86E-31	3.37E-29	TRUE
HGLibA_20796	HABP4	17.286/10.491/18.392	155.66/12.688/106.33	17.286	106.33	2.5533	23.7	59.091	11.584	1	2.52E-31	5.03E-31	3.48E-29	TRUE
HGLibA_27001	LOC730159	321.36/279.43/288.39	204.5/881.79/800.56	288.39	800.56	1.4698	583.7	1956.8	11.578	1	2.65E-31	5.30E-31	3.66E-29	TRUE
HGLibA_16754	FAM83F	128.07/159.26/163.32	511.24/646.01/172.79	159.26	511.24	1.6764	494.72	925.8	11.568	1	2.99E-31	5.98E-31	4.12E-29	TRUE
HGLibA_49840	TMEM101	196.43/201.23/248.66	608.92/619.58/412.04	201.23	608.92	1.5926	1136.5	1242.5	11.566	1	3.07E-31	6.14E-31	4.22E-29	TRUE
HGLibA_11046	CR1	31.429/61.036/21.335	178.55/159.65/32.718	31.429	159.65	2.3086	489.23	122.91	11.566	1	3.08E-31	6.15E-31	4.23E-29	TRUE
HGLibA_44101	SIAE	96.643/84.878/80.189	352.53/126.88/322.07	84.878	322.07	1.9115	80.206	421	11.56	1	3.29E-31	6.59E-31	4.52E-29	TRUE
HGLibA_20404	GSDMA	246.72/302.32/277.35	206.02/776.06/887.47	277.35	776.06	1.4811	780.92	1862.6	11.556	1	3.46E-31	6.92E-31	4.74E-29	TRUE
HGLibA_16784	FAM89B	70.715/111.58/60.326	338.8/282.3/175.86	70.715	282.3	1.982	888.99	335.35	11.554	1	3.52E-31	7.04E-31	4.81E-29	TRUE
HGLibA_32697	NRIP3	134.36/159.26/138.31	328.11/459.93/469.3	138.31	459.93	1.7263	227.4	775.5	11.549	1	3.73E-31	7.45E-31	5.09E-29	TRUE
HGLibA_20058	GPR6	38.5/17.166/22.07	125.14/0/233.11	22.07	125.14	2.4509	146.99	79.646	11.549	1	3.75E-31	7.51E-31	5.12E-29	TRUE
HGLibA_39760	QTRT1	187/183.11/205.26	575.34/644.96/111.45	187	575.34	1.6162	174.19	1132.9	11.537	1	4.27E-31	8.54E-31	5.82E-29	TRUE
HGLibA_35478	PCDHB12	110.79/124.93/122.12	22.892/904/419.2	122.12	419.2	1.771	68.207	663.46	11.533	1	4.48E-31	8.96E-31	6.09E-29	TRUE
HGLibA_36517	PIAS4	67.572/98.229/121.39	357.11/363.71/49.077	98.229	357.11	1.8516	738.09	505.25	11.517	1	5.41E-31	1.08E-30	7.33E-29	TRUE
HGLibA_26615	LIPH	389.72/363.35/359.01	1057.6/952.63/173.81	363.35	952.63	1.3881	356.94	2621.4	11.509	1	5.92E-31	1.18E-30	8.01E-29	TRUE
HGLibA_15950	FAF2	184.64/201.23/195.69	647.07/594.21/202.44	195.69	594.21	1.5975	76.344	1199.6	11.506	1	6.16E-31	1.23E-30	8.31E-29	TRUE
HGLibA_33452	OPRM1	244.36/248.91/289.86	712.69/958.98/192.22	248.91	712.69	1.5139	848.7	1624.7	11.506	1	6.15E-31	1.23E-30	8.31E-29	TRUE
HGLibA_05881	C1orf63	153.22/196.46/120.65	128.19/546.63/494.86	153.22	494.86	1.685	1465.2	881.83	11.505	1	6.24E-31	1.25E-30	8.42E-29	TRUE
HGLibA_05754	C1orf115	159.5/179.29/136.84	509.72/262.21/599.14	159.5	509.72	1.6699	452.68	927.52	11.499	1	6.64E-31	1.33E-30	8.94E-29	TRUE
HGLibA_36530	PIDD	92.715/60.082/45.612	250.28/325.65/99.176	60.082	250.28	2.0405	637.14	273.86	11.493	1	7.12E-31	1.42E-30	9.58E-29	TRUE
HGLibA_56534	ZNF683	500.5/424.39/504.68	1538.3/1020.3/1220.8	500.5	1220.8	1.2847	2905.4	3935.4	11.482	1	8.16E-31	1.63E-30	1.10E-28	TRUE
HGLibA_53567	VCAM1	124.93/101.09/86.81	932.45/363.71/228	101.09	363.71	1.8369	386.11	523.7	11.476	1	8.71E-31	1.74E-30	1.17E-28	TRUE
HGLibA_07152	CAPN12	90.358/110.63/58.854	465.46/335.17/106.33	90.358	335.17	1.8796	701.65	455.19	11.474	1	8.87E-31	1.77E-30	1.19E-28	TRUE
HGLibA_25163	KLHL24	146.93/198.37/178.03	552.45/767.6/251.52	178.03	552.45	1.6282	690.45	1065	11.473	1	9.01E-31	1.80E-30	1.20E-28	TRUE
HGLibA_28691	MDK	95.858/123.03/84.603	125.14/349.97/349.67	95.858	349.67	1.8562	432.36	490.05	11.466	1	9.83E-31	1.97E-30	1.31E-28	TRUE
HGLibA_24839	KIAA2013	146.93/102.04/100.79	410.52/365.83/328.2	102.04	365.83	1.8318	1008.1	529.89	11.459	1	1.06E-30	2.11E-30	1.41E-28	TRUE
HGLibA_10061	CLK3	101.36/97.276/153.76	67.149/615.35/363.99	101.36	363.99	1.8342	1381.2	525.44	11.457	1	1.08E-30	2.16E-30	1.44E-28	TRUE
HGLibA_01272	AGXT	62.857/79.156/72.097	427.31/284.42/149.27	72.097	284.42	1.9652	67.596	343.53	11.455	1	1.11E-30	2.21E-30	1.47E-28	TRUE
HGLibA_30194	MSH3	43.215/42.916/29.427	219.76/196.66/49.077	42.916	196.66	2.1702	91.014	180.49	11.444	1	1.27E-30	2.53E-30	1.68E-28	TRUE
HGLibA_12623	DDN	30.643/46.73/23.542	50.361/161.77/155.41	30.643	155.41	2.3054	154.62	119.14	11.431	1	1.47E-30	2.95E-30	1.94E-28	TRUE
HGLibA_37683	PON3	139.07/190.74/172.15	537.19/201.95/628.8	172.15	537.19	1.6361	719.79	1020.9	11.425	1	1.57E-30	3.15E-30	2.07E-28	TRUE
HGLibA_48957	TECTB	190.14/185.01/219.97	604.34/186.09/578.7	190.14	578.7	1.6006	457.91	1157	11.423	1	1.60E-30	3.20E-30	2.10E-28	TRUE
HGLibA_32104	NLRP11	527.22/462.54/588.54	1472.7/1267.7/609.37	527.22	1267.7	1.2642	3972.4	4204.3	11.42	1	1.66E-30	3.31E-30	2.18E-28	TRUE
HGLibA_27018	LONP2	204.29/227.93/196.43	610.44/700.99/251.52	204.29	610.44	1.5746	310.39	1266.4	11.413	1	1.79E-30	3.59E-30	2.35E-28	TRUE
HGLibA_46646	SPHK2	62.072/89.646/55.176	285.38/254.81/178.93	62.072	254.81	2.02	403.95	285.17	11.414	1	1.79E-30	3.58E-30	2.35E-28	TRUE
HGLibA_22260	HSPA12A	297.79/306.13/346.51	331.16/1590.2/830.21	306.13	830.21	1.4364	849.84	2110.2	11.409	1	1.89E-30	3.79E-30	2.48E-28	TRUE
HGLibA_32641	NR6A1	58.929/70.572/73.568	380/65.553/279.12	70.572	279.12	1.9686	72.273	334.51	11.403	1	2.03E-30	4.05E-30	2.65E-28	TRUE
HGLibA_03462	ATG10	252.22/227.93/233.95	760/675.62/499.97	233.95	675.62	1.526	184.98	1502.4	11.395	1	2.22E-30	4.44E-30	2.90E-28	TRUE
HGLibA_35836	PDE9A	253/262.26/225.12	761.53/716.85/35.785	253	716.85	1.4989	431.62	1658.5	11.39	1	2.34E-30	4.69E-30	3.05E-28	TRUE
HGLibA_47408	STAU2	250.64/245.1/304.57	57.992/789.81/711.61	250.64	711.61	1.5017	1469.5	1639	11.386	1	2.45E-30	4.89E-30	3.18E-28	TRUE
HGLibA_37451	POC5	139.86/91.554/153.02	100.72/1080.6/459.07	139.86	459.07	1.7076	1253.3	786.42	11.383	1	2.54E-30	5.08E-30	3.30E-28	TRUE
HGLibA_01649	ALKBH2	260.86/254.63/244.25	734.06/720.02/131.89	254.63	720.02	1.496	73.324	1672	11.382	1	2.58E-30	5.17E-30	3.35E-28	TRUE
HGLibA_42598	S1PR3	310.36/268.94/295.01	869.88/805.67/588.92	295.01	805.67	1.4463	457.64	2013.7	11.38	1	2.64E-30	5.28E-30	3.42E-28	TRUE
HGLibA_07475	CC2D1A	90.358/102.04/103.73	457.83/42.292/363.99	102.04	363.99	1.8246	69.709	529.89	11.379	1	2.65E-30	5.31E-30	3.44E-28	TRUE
HGLibA_49245	TGIF2-C20orf24	308.79/247/434.79	930.92/834.21/573.58	308.79	834.21	1.4309	9846.6	2133.4	11.376	1	2.77E-30	5.53E-30	3.58E-28	TRUE
HGLibA_30306	MT4	301.72/272.75/249.4	758.47/2399/618.57	272.75	758.47	1.4721	692.2	1823.7	11.374	1	2.82E-30	5.63E-30	3.64E-28	TRUE
HGLibA_39148	PSMD1	321.36/255.59/313.4	892.77/457.81/843.51	313.4	843.51	1.4255	1702.9	2173.8	11.37	1	2.96E-30	5.91E-30	3.82E-28	TRUE
HGLibA_41057	RGS12	154/146.87/161.11	492.93/492.7/87.929	154	492.7	1.6714	50.745	887.52	11.369	1	2.98E-30	5.95E-30	3.84E-28	TRUE
HGLibA_19568	GNPDA2	168.14/183.11/220.7	227.39/660.82/560.29	183.11	560.29	1.6082	818.73	1103.3	11.355	1	3.48E-30	6.97E-30	4.48E-28	TRUE
HGLibA_33140	NXN	143/133.52/131.69	442.57/97.272/445.78	133.52	442.57	1.7214	46.657	741.94	11.346	1	3.87E-30	7.75E-30	4.96E-28	TRUE
HGLibA_25680	KRTAP19-7	65.215/69.619/60.326	262.49/154.37/266.85	65.215	262.49	1.9925	21.649	303.22	11.329	1	4.71E-30	9.42E-30	6.03E-28	TRUE
HGLibA_25857	KRTCAP3	330/237.47/233.95	680.64/880.74/357.85	237.47	680.64	1.5152	4287.6	1531	11.326	1	4.86E-30	9.72E-30	6.20E-28	TRUE
HGLibA_03466	ATG13	51.857/47.684/75.039	47.309/431.38/222.89	51.857	222.89	2.0826	277.41	228.14	11.323	1	5.02E-30	1.00E-29	6.40E-28	TRUE
HGLibA_32572	NR0B2	233.36/216.49/270.73	671.49/1181/302.64	233.36	671.49	1.5208	840.68	1497.6	11.321	1	5.15E-30	1.03E-29	6.55E-28	TRUE
HGLibA_48047	SYT10	130.43/139.24/153.02	721.85/455.7/76.682	139.24	455.7	1.7034	133.79	782.04	11.316	1	5.45E-30	1.09E-29	6.92E-28	TRUE
HGLibA_01131	AFTPH	278.93/295.64/349.45	810.36/501.16/803.63	295.64	803.63	1.4396	1587.2	2019.2	11.305	1	6.21E-30	1.24E-29	7.86E-28	TRUE
HGLibA_06741	C9orf50	114.71/102.04/120.65	505.14/394.37/120.65	114.71	394.37	1.7726	97.899	613.45	11.291	1	7.25E-30	1.45E-29	9.16E-28	TRUE
HGLibA_28347	07-Mar	89.572/103.95/93.431	526.51/339.39/82.817	93.431	339.39	1.8499	62.782	474.61	11.29	1	7.33E-30	1.47E-29	9.25E-28	TRUE
HGLibA_53295	USP2	47.929/74.387/57.383	12.209/238.95/316.95	57.383	238.95	2.0391	189.26	258.67	11.289	1	7.41E-30	1.48E-29	9.34E-28	TRUE
HGLibA_29484	MMP11	15.714/34.333/16.185	138.88/99.387/0	16.185	99.387	2.5463	164.78	54.538	11.266	1	9.76E-30	1.95E-29	1.22E-27	TRUE
HGLibA_15498	ERLIN2	194.86/206.95/194.22	1034.7/583.63/109.4	194.86	583.63	1.5777	73.298	1193.2	11.255	1	1.10E-29	2.19E-29	1.37E-27	TRUE
HGLibA_42213	RPUSD3	11/30.518/25.749	364.74/28.547/135.98	25.749	135.98	2.3565	120.13	96.207	11.239	1	1.32E-29	2.65E-29	1.64E-27	TRUE
HGLibA_31538	NDUFC2	102.93/160.22/63.269	466.99/42.292/362.96	102.93	362.96	1.8082	2427.5	535.64	11.236	1	1.36E-29	2.73E-29	1.69E-27	TRUE
HGLibA_56813	ZNF816	223.14/259.4/250.13	792.05/704.17/329.22	250.13	704.17	1.4895	407.13	1634.8	11.23	1	1.46E-29	2.92E-29	1.81E-27	TRUE
HGLibA_05870	C1orf53	268.72/277.52/262.64	886.67/171.28/743.31	268.72	743.31	1.4645	57.24	1789.6	11.219	1	1.65E-29	3.30E-29	2.04E-27	TRUE
HGLibA_15746	EXOC3L4	97.429/115.4/111.82	384.58/530.77/11.247	111.82	384.58	1.773	109.98	594.16	11.19	1	2.29E-29	4.58E-29	2.80E-27	TRUE
HGLibA_10664	COMMD4	277.36/297.55/292.07	97.671/790.86/901.78	292.07	790.86	1.434	123.18	1988.4	11.186	1	2.39E-29	4.77E-29	2.92E-27	TRUE
HGLibA_45037	SLC36A3	81.715/85.831/63.269	317.43/109.96/305.71	81.715	305.71	1.8906	178.6	401.53	11.178	1	2.61E-29	5.21E-29	3.18E-27	TRUE
HGLibA_21488	HIST1H4B	69.929/85.831/64.004	273.17/372.17/264.81	69.929	273.17	1.9506	144	330.72	11.176	1	2.67E-29	5.34E-29	3.26E-27	TRUE
HGLibA_12224	CYS1	136.72/128.75/91.96	82.41/426.09/460.09	128.75	426.09	1.7189	708.39	708.87	11.168	1	2.92E-29	5.84E-29	3.55E-27	TRUE
HGLibA_02622	ARAF	293.07/243.19/325.91	792.05/911.4/480.54	293.07	792.05	1.4312	1783.2	1997	11.166	1	3.00E-29	6.00E-29	3.64E-27	TRUE
HGLibA_20289	GRIK4	214.5/131.61/241.3	624.18/680.9/79.75	214.5	624.18	1.5366	3794.8	1346.7	11.164	1	3.07E-29	6.14E-29	3.72E-27	TRUE
HGLibA_37664	POMK	398.36/437.74/404.62	1016.4/1505.6/377.28	404.62	1016.4	1.3266	567.95	3004.5	11.161	1	3.17E-29	6.34E-29	3.84E-27	TRUE
HGLibA_55954	ZNF419	48.715/38.147/44.141	294.54/196.66/60.323	44.141	196.66	2.1305	28.421	186.88	11.157	1	3.32E-29	6.65E-29	4.02E-27	TRUE
HGLibA_14832	EIF4EBP2	66.786/88.692/79.454	299.12/374.29/10.224	79.454	299.12	1.8993	122.91	387.73	11.156	1	3.36E-29	6.72E-29	4.06E-27	TRUE
HGLibA_51072	TP53INP2	50.286/26.703/25.013	178.55/138.51/50.099	26.703	138.51	2.3322	279.5	100.6	11.147	1	3.72E-29	7.44E-29	4.49E-27	TRUE
HGLibA_06732	C9orf41	311.93/261.31/342.83	1408.6/829.98/339.45	311.93	829.98	1.409	1758.6	2160.9	11.144	1	3.81E-29	7.63E-29	4.60E-27	TRUE
HGLibA_19667	GOLT1B	55/34.333/57.383	320.48/229.44/74.637	55	229.44	2.0409	216.42	245.41	11.135	1	4.24E-29	8.48E-29	5.10E-27	TRUE
HGLibA_23703	ITCH	82.5/113.49/81.661	144.98/796.15/306.73	82.5	306.73	1.8818	480.47	406.35	11.124	1	4.82E-29	9.64E-29	5.79E-27	TRUE
HGLibA_55684	ZNF259	32.214/23.842/58.854	157.19/322.48/15.336	32.214	157.19	2.2518	389.89	126.7	11.103	1	6.10E-29	1.22E-28	7.33E-27	TRUE
HGLibA_02061	ANKRD30A	96.643/115.4/95.639	343.37/175.51/522.46	96.643	343.37	1.8184	176.33	495.07	11.089	1	7.10E-29	1.42E-28	8.49E-27	TRUE
HGLibA_01481	AKR1C1	117.07/120.16/126.54	402.89/448.3/238.23	120.16	402.89	1.737	25.089	650.16	11.088	1	7.16E-29	1.43E-28	8.55E-27	TRUE
HGLibA_09291	CFP	74.643/82.017/84.603	541.77/304.5/102.24	82.017	304.5	1.8797	30.529	403.38	11.078	1	8.05E-29	1.61E-28	9.60E-27	TRUE
HGLibA_20797	HABP4	139.86/121.12/116.97	476.14/404.95/200.4	121.12	404.95	1.733	184.19	656.63	11.076	1	8.16E-29	1.63E-28	9.72E-27	TRUE
HGLibA_16174	FAM154A	87.215/82.97/132.42	459.36/318.25/21.471	87.215	318.25	1.8556	1030.9	435.52	11.071	1	8.70E-29	1.74E-28	1.04E-26	TRUE
HGLibA_04133	BAK1	94.286/103.95/108.15	361.69/381.69/325.13	103.95	361.69	1.789	55.501	542.3	11.068	1	9.01E-29	1.80E-28	1.07E-26	TRUE
HGLibA_53904	VWA3B	348.07/299.46/267.79	827.15/800.38/93.041	299.46	800.38	1.4153	1683.3	2052.2	11.058	1	1.01E-28	2.01E-28	1.19E-26	TRUE
HGLibA_03179	ARX	293.07/309.95/284.71	785.94/786.63/954.95	293.07	786.63	1.4214	177.34	1997	11.045	1	1.16E-28	2.33E-28	1.38E-26	TRUE
HGLibA_11620	CTF1	183.86/208.86/187.6	560.08/382.74/570.52	187.6	560.08	1.5729	232.94	1137.5	11.044	1	1.17E-28	2.34E-28	1.38E-26	TRUE
HGLibA_17615	FLI1	225.5/217.44/203.78	801.2/625.92/335.36	217.44	625.92	1.5211	125.74	1370	11.036	1	1.28E-28	2.55E-28	1.51E-26	TRUE
HGLibA_02735	ARHGAP24	179.93/182.15/171.41	579.92/542.4/160.52	179.93	542.4	1.5866	38.733	1079.3	11.033	1	1.32E-28	2.64E-28	1.55E-26	TRUE
HGLibA_07515	CCDC103	300.93/273.71/354.6	859.2/801.44/555.18	300.93	801.44	1.4102	1810.7	2065	11.014	1	1.63E-28	3.27E-28	1.92E-26	TRUE
HGLibA_54484	XAGE3	117.86/123.98/101.52	395.26/1062.6/163.59	117.86	395.26	1.7372	152.13	634.57	11.012	1	1.67E-28	3.34E-28	1.96E-26	TRUE
HGLibA_36703	PIP	298.57/333.79/231	824.1/274.9/796.47	298.57	796.47	1.4125	2902.9	2044.5	11.011	1	1.68E-28	3.37E-28	1.97E-26	TRUE
HGLibA_09018	CELF6	246.72/235.56/237.62	668.43/925.14/313.89	237.62	668.43	1.4882	43.453	1532.3	11.006	1	1.79E-28	3.59E-28	2.10E-26	TRUE
HGLibA_52533	UBAC1	201.14/252.73/182.45	1159.8/588.92/303.66	201.14	588.92	1.5451	1505.1	1241.9	11.004	1	1.83E-28	3.66E-28	2.14E-26	TRUE
HGLibA_05131	C11orf31	140.64/149.73/80.189	450.2/453.58/150.3	140.64	450.2	1.6715	1868.6	791.97	11	1	1.91E-28	3.83E-28	2.23E-26	TRUE
HGLibA_30007	MRPL50	105.29/110.63/144.93	44.257/376.4/397.73	110.63	376.4	1.7574	602.58	586.21	10.977	1	2.47E-28	4.93E-28	2.87E-26	TRUE
HGLibA_26156	LCLAT1	47.929/55.314/53.705	19.839/223.09/244.36	53.705	223.09	2.0343	17.975	238.26	10.974	1	2.56E-28	5.11E-28	2.97E-26	TRUE
HGLibA_50021	TMEM160	401.5/459.67/367.1	1133.9/727.43/999.94	401.5	999.94	1.3143	2283.6	2975.1	10.972	1	2.62E-28	5.24E-28	3.04E-26	TRUE
HGLibA_36216	PGBD1	231.79/261.31/255.28	1434.5/704.17/371.14	255.28	704.17	1.4602	294.16	1677.4	10.96	1	2.97E-28	5.93E-28	3.43E-26	TRUE
HGLibA_36541	PIFO	176.79/179.29/136.1	193.82/532.88/586.88	176.79	532.88	1.5864	830.8	1055.6	10.96	1	2.97E-28	5.95E-28	3.44E-26	TRUE
HGLibA_41774	RORA	288.36/314.72/335.47	282.33/826.81/942.68	314.72	826.81	1.3907	562.72	2185.4	10.954	1	3.16E-28	6.33E-28	3.65E-26	TRUE
HGLibA_49842	TMEM101	91.143/66.758/71.361	19.839/341.51/272.99	71.361	272.99	1.9208	206.26	339.17	10.948	1	3.39E-28	6.78E-28	3.91E-26	TRUE
HGLibA_49227	TGFBR2	168.93/112.53/153.02	477.67/925.14/47.032	153.02	477.67	1.6359	946.13	880.43	10.941	1	3.66E-28	7.32E-28	4.21E-26	TRUE
HGLibA_17125	FBXO7	66.786/55.314/80.925	390.68/260.1/153.36	66.786	260.1	1.9455	165.76	312.33	10.938	1	3.78E-28	7.57E-28	4.34E-26	TRUE
HGLibA_23269	INA	160.29/139.24/105.94	502.09/445.13/94.064	139.24	445.13	1.6696	775.96	782.04	10.938	1	3.78E-28	7.57E-28	4.34E-26	TRUE
HGLibA_09782	CKMT1B	64.429/108.72/81.661	338.8/186.09/300.59	81.661	300.59	1.8673	514.57	401.2	10.93	1	4.13E-28	8.25E-28	4.72E-26	TRUE
HGLibA_50338	TMEM257	71.5/80.109/66.211	286.91/192.43/272.99	71.5	272.99	1.9181	51.044	339.99	10.927	1	4.27E-28	8.53E-28	4.88E-26	TRUE
HGLibA_24402	KCNV1	169.72/173.57/177.3	128.19/746.46/524.51	173.57	524.51	1.5899	14.383	1031.5	10.927	1	4.29E-28	8.59E-28	4.90E-26	TRUE
HGLibA_01422	AKAP17A_X	227.07/260.36/187.6	642.49/745.4/264.81	227.07	642.49	1.4964	1333	1446.9	10.921	1	4.58E-28	9.15E-28	5.22E-26	TRUE
HGLibA_42297	RSAD1	146.93/101.09/99.317	351/475.79/5.1122	101.09	351	1.7857	1052.2	523.7	10.921	1	4.59E-28	9.19E-28	5.23E-26	TRUE
HGLibA_28323	MAPT	110.79/140.19/110.35	657.75/375.34/215.73	110.79	375.34	1.7513	432.42	587.27	10.917	1	4.78E-28	9.57E-28	5.44E-26	TRUE
HGLibA_41183	RHOD	257.72/219.35/222.91	766.1/633.33/300.59	222.91	633.33	1.5023	612.02	1413.6	10.916	1	4.83E-28	9.67E-28	5.50E-26	TRUE
HGLibA_44146	SIGLEC7	163.43/153.54/171.41	543.29/172.34/500.99	163.43	500.99	1.6102	80.746	956.32	10.916	1	4.85E-28	9.70E-28	5.51E-26	TRUE
HGLibA_06817	CA6	59.715/75.341/43.405	239.6/17.974/263.79	59.715	239.6	1.9865	255.09	271.78	10.912	1	5.08E-28	1.02E-27	5.76E-26	TRUE
HGLibA_11127	CRELD1	73.858/67.711/85.339	843.94/279.13/85.884	73.858	279.13	1.9039	84.799	354.01	10.91	1	5.17E-28	1.03E-27	5.85E-26	TRUE
HGLibA_13321	DLEU7	96.643/106.81/91.96	497.51/339.39/86.907	96.643	339.39	1.8016	62.671	495.07	10.91	1	5.16E-28	1.03E-27	5.85E-26	TRUE
HGLibA_53044	UNG	35.357/30.518/22.806	50.361/188.2/149.27	30.518	149.27	2.2534	41.446	118.54	10.907	1	5.32E-28	1.06E-27	6.02E-26	TRUE
HGLibA_10274	CNGB1	62.857/79.156/55.912	296.06/13.745/248.45	62.857	248.45	1.9658	156.94	289.66	10.905	1	5.47E-28	1.09E-27	6.18E-26	TRUE
HGLibA_01815	AMOT	100.57/63.897/83.868	1187.3/30.662/305.71	83.868	305.71	1.8536	338.94	414.76	10.893	1	6.24E-28	1.25E-27	7.04E-26	TRUE
HGLibA_55382	ZMIZ1	55/79.156/56.647	230.44/9.5157/386.48	56.647	230.44	2.0053	254.67	254.56	10.893	1	6.23E-28	1.25E-27	7.04E-26	TRUE
HGLibA_28640	MCOLN2	63.643/81.063/52.233	250.28/525.48/78.727	63.643	250.28	1.9587	216.82	294.17	10.882	1	7.03E-28	1.41E-27	7.92E-26	TRUE
HGLibA_02440	APLP1	179.14/202.18/222.91	747.79/113.13/586.88	202.18	586.88	1.5327	480.23	1249.9	10.881	1	7.09E-28	1.42E-27	7.98E-26	TRUE
HGLibA_12693	DDX31	235.72/308.04/253.07	753.9/356.31/696.28	253.07	696.28	1.4565	1661.2	1659.1	10.881	1	7.10E-28	1.42E-27	7.98E-26	TRUE
HGLibA_03605	ATP2A1	208.22/197.41/224.38	599.76/1284.6/382.39	208.22	599.76	1.5218	189.04	1297.1	10.871	1	7.88E-28	1.58E-27	8.84E-26	TRUE
HGLibA_17198	FCGR3B	125.71/103/122.86	1091.2/403.89/153.36	122.86	403.89	1.7088	201.31	668.47	10.87	1	8.05E-28	1.61E-27	9.02E-26	TRUE
HGLibA_10351	CNOT7	411.72/335.7/434.79	1426.9/1014/335.36	411.72	1014	1.2982	3155.7	3071.4	10.867	1	8.30E-28	1.66E-27	9.28E-26	TRUE
HGLibA_10028	CLIC3	261.64/309.95/267.79	726.43/826.81/297.53	267.79	726.43	1.4363	907.56	1781.8	10.865	1	8.44E-28	1.69E-27	9.43E-26	TRUE
HGLibA_18518	GALK2	203.5/205.04/215.55	592.13/113.13/799.54	205.04	592.13	1.5254	56.447	1272.3	10.852	1	9.73E-28	1.95E-27	1.08E-25	TRUE
HGLibA_37043	PLD4	303.29/274.66/263.37	740.16/802.49/523.48	274.66	740.16	1.4269	473.44	1839.8	10.853	1	9.69E-28	1.94E-27	1.08E-25	TRUE
HGLibA_16486	FAM216B	14.143/26.703/13.978	97.671/0/87.929	14.143	87.929	2.554	78.893	46.285	10.846	1	1.07E-27	2.13E-27	1.18E-25	TRUE
HGLibA_31706	NETO2	13.357/14.305/12.507	111.41/84.584/1.0224	13.357	84.584	2.5756	0.81116	43.181	10.839	1	1.15E-27	2.29E-27	1.27E-25	TRUE
HGLibA_52736	UBQLN2	203.5/206/233.95	593.65/653.41/27.606	206	593.65	1.5225	393.75	1279.7	10.837	1	1.15E-27	2.31E-27	1.28E-25	TRUE
HGLibA_39565	PTTG1IP	231.79/240.33/284.71	676.06/667.16/187.1	240.33	667.16	1.4692	1021.3	1554.3	10.827	1	1.29E-27	2.58E-27	1.42E-25	TRUE
HGLibA_19275	GLIS2	111.57/98.229/73.568	375.42/246.35/341.49	98.229	341.49	1.7872	393.1	505.25	10.822	1	1.35E-27	2.70E-27	1.49E-25	TRUE
HGLibA_20251	GRHL2	148.5/134.47/122.12	283.86/796.15/430.44	134.47	430.44	1.6712	174.66	748.59	10.818	1	1.42E-27	2.84E-27	1.57E-25	TRUE
HGLibA_22485	IBTK	42.429/24.796/34.577	212.13/161.77/3.0673	34.577	161.77	2.1938	78.662	138.24	10.818	1	1.42E-27	2.84E-27	1.57E-25	TRUE
HGLibA_07906	CCDC88A	381.86/267.98/308.25	807.31/982.24/399.77	308.25	807.31	1.3861	3519.8	2128.7	10.817	1	1.44E-27	2.87E-27	1.58E-25	TRUE
HGLibA_25021	KL	155.57/136.38/169.94	207.55/527.6/479.52	155.57	479.52	1.6178	287.49	898.91	10.805	1	1.63E-27	3.27E-27	1.79E-25	TRUE
HGLibA_20947	HCAR1	675.72/697.14/662.85	1556.6/1496.1/1094	675.72	1496.1	1.1455	312.3	5765.2	10.804	1	1.64E-27	3.28E-27	1.80E-25	TRUE
HGLibA_16284	FAM174B	134.36/155.45/119.18	94.618/434.55/429.42	134.36	429.42	1.669	337.62	747.82	10.79	1	1.92E-27	3.84E-27	2.10E-25	TRUE
HGLibA_51282	TRAM1	499.72/477.79/523.8	814.94/1758.3/1175.8	499.72	1175.8	1.2328	530.4	3927.6	10.788	1	1.96E-27	3.93E-27	2.14E-25	TRUE
HGLibA_26269	LECT2	136.72/126.84/181.71	434.94/681.96/167.68	136.72	434.94	1.6624	1061.2	764.31	10.787	1	1.98E-27	3.96E-27	2.16E-25	TRUE
HGLibA_42259	RRN3	88/108.72/91.96	42.731/324.59/509.17	91.96	324.59	1.8084	148.28	465.29	10.785	1	2.03E-27	4.07E-27	2.21E-25	TRUE
HGLibA_52022	TSSK6	337.07/274.66/331.79	853.09/1347/173.81	331.79	853.09	1.3598	1646	2336.5	10.785	1	2.03E-27	4.07E-27	2.21E-25	TRUE
HGLibA_09344	CHADL	242.79/233.65/222.18	944.66/651.3/423.29	233.65	651.3	1.475	107.58	1500	10.784	1	2.06E-27	4.12E-27	2.24E-25	TRUE
HGLibA_24279	KCNJ4	348.86/321.39/439.2	886.67/1267.7/288.33	348.86	886.67	1.3432	4458.1	2489.7	10.778	1	2.18E-27	4.36E-27	2.37E-25	TRUE
HGLibA_25947	LAMA3	63.643/74.387/55.912	283.86/91.986/248.45	63.643	248.45	1.9482	87.605	294.17	10.775	1	2.26E-27	4.51E-27	2.45E-25	TRUE
HGLibA_56335	ZNF589	71.5/90.6/70.625	270.12/17.974/327.18	71.5	270.12	1.9029	182.78	339.99	10.772	1	2.34E-27	4.68E-27	2.54E-25	TRUE
HGLibA_22768	IFT57	186.22/182.15/202.31	900.4/547.68/94.064	186.22	547.68	1.5513	137.81	1126.9	10.768	1	2.45E-27	4.90E-27	2.65E-25	TRUE
HGLibA_17025	FBXO10	169.72/188.83/130.22	106.83/510.68/635.95	169.72	510.68	1.5836	962.78	1002.8	10.767	1	2.46E-27	4.92E-27	2.66E-25	TRUE
HGLibA_37587	POLR2I	52.643/66.758/116.97	343.37/256.93/1.0224	66.758	256.93	1.9285	1360.4	312.17	10.763	1	2.57E-27	5.14E-27	2.77E-25	TRUE
HGLibA_35990	PDZK1	66.786/71.526/94.167	132.77/384.86/269.92	71.526	269.92	1.9013	267.54	340.15	10.757	1	2.74E-27	5.48E-27	2.96E-25	TRUE
HGLibA_32101	NLRP10	101.36/90.6/51.498	115.98/320.36/336.38	90.6	320.36	1.8108	822.36	456.71	10.751	1	2.92E-27	5.85E-27	3.15E-25	TRUE
HGLibA_46300	SP3	110.79/97.276/104.47	355.58/150.14/437.6	104.47	355.58	1.7574	45.825	545.67	10.75	1	2.96E-27	5.92E-27	3.19E-25	TRUE
HGLibA_48386	TAS2R30	33.786/21.935/16.921	117.51/0/166.66	21.935	117.51	2.3694	82.796	79.047	10.75	1	2.99E-27	5.98E-27	3.21E-25	TRUE
HGLibA_17380	FGF17	332.36/371.94/341.36	1126.3/870.16/495.88	341.36	870.16	1.3474	508.04	2422.1	10.745	1	3.13E-27	6.27E-27	3.36E-25	TRUE
HGLibA_38377	PRDM14	52.643/68.665/55.912	105.3/555.09/225.96	55.912	225.96	1.9956	86.666	250.46	10.745	1	3.14E-27	6.28E-27	3.37E-25	TRUE
HGLibA_05763	C1orf123	172.86/156.4/215.55	654.7/517.02/257.65	172.86	517.02	1.5751	1046.9	1026.2	10.744	1	3.18E-27	6.35E-27	3.40E-25	TRUE
HGLibA_46225	SOX1	47.929/103/38.991	1.5261/212.52/202.44	47.929	202.44	2.0559	1556.2	206.93	10.741	1	3.26E-27	6.52E-27	3.49E-25	TRUE
HGLibA_45934	SNPH	205.86/207.9/210.4	1077.4/594.21/333.31	207.9	594.21	1.5106	5.22	1294.7	10.736	1	3.44E-27	6.89E-27	3.69E-25	TRUE
HGLibA_29247	MIEF2	83.286/93.461/55.912	300.64/407.06/21.471	83.286	300.64	1.8395	426.44	411.18	10.719	1	4.14E-27	8.29E-27	4.42E-25	TRUE
HGLibA_24031	KANK3	90.358/127.79/75.039	318.96/144.85/356.83	90.358	318.96	1.8083	818.04	455.19	10.715	1	4.35E-27	8.69E-27	4.64E-25	TRUE
HGLibA_12500	DCLK1	328.43/289.92/405.36	1806.9/842.67/651.29	328.43	842.67	1.3567	3700.6	2306.6	10.707	1	4.70E-27	9.40E-27	5.01E-25	TRUE
HGLibA_17987	FREM2	205.07/238.42/236.15	143.45/914.57/653.33	236.15	653.33	1.4642	485.59	1520.3	10.699	1	5.12E-27	1.03E-26	5.45E-25	TRUE
HGLibA_52857	UFSP2	51.857/50.545/50.026	3.0522/351.03/209.6	50.545	209.6	2.0306	0.99563	221.01	10.699	1	5.15E-27	1.03E-26	5.47E-25	TRUE
HGLibA_35456	PCDHA8	261.64/266.08/228.06	706.59/758.09/217.78	261.64	706.59	1.4298	573.74	1730.3	10.696	1	5.29E-27	1.06E-26	5.61E-25	TRUE
HGLibA_28239	MAP7D2	121.79/115.4/121.39	428.84/201.95/395.68	121.39	395.68	1.6965	18.031	658.46	10.689	1	5.71E-27	1.14E-26	6.05E-25	TRUE
HGLibA_24249	KCNJ10	180.72/144.96/218.5	405.94/574.12/532.69	180.72	532.69	1.5543	1353	1085.2	10.684	1	6.02E-27	1.20E-26	6.37E-25	TRUE
HGLibA_16733	FAM81A	302.5/263.22/322.23	1321.6/170.23/789.32	302.5	789.32	1.3807	966.24	2078.6	10.678	1	6.48E-27	1.30E-26	6.84E-25	TRUE
HGLibA_53772	VPS36	173.64/206/223.65	219.76/1217/587.9	206	587.9	1.5084	679.1	1279.7	10.676	1	6.62E-27	1.32E-26	6.98E-25	TRUE
HGLibA_40209	RANBP6	292.29/367.17/457.59	351/949.46/917.12	367.17	917.12	1.3183	6892	2656.4	10.67	1	7.00E-27	1.40E-26	7.38E-25	TRUE
HGLibA_05858	C1orf43	57.357/89.646/55.912	228.92/119.48/349.67	57.357	228.92	1.9781	522.32	258.52	10.67	1	7.04E-27	1.41E-26	7.42E-25	TRUE
HGLibA_31737	NEUROD2	165/217.44/171.41	511.24/585.75/281.17	171.41	511.24	1.571	1079.8	1015.4	10.664	1	7.46E-27	1.49E-26	7.85E-25	TRUE
HGLibA_28358	MARCKSL1	33.786/46.73/41.934	0/289.7/183.02	41.934	183.02	2.0996	44.698	175.4	10.653	1	8.49E-27	1.70E-26	8.92E-25	TRUE
HGLibA_44633	SLC25A1	209.79/288.01/204.52	595.18/555.09/601.19	209.79	595.18	1.5	3073.5	1309.5	10.65	1	8.70E-27	1.74E-26	9.14E-25	TRUE
HGLibA_10675	COMMD7	86.429/114.44/121.39	943.13/377.46/71.57	114.44	377.46	1.713	416.48	611.62	10.635	1	1.02E-26	2.05E-26	1.07E-24	TRUE
HGLibA_23196	IL8	113.93/101.09/107.41	360.16/235.78/365.01	107.41	360.16	1.7362	41.219	564.96	10.634	1	1.04E-26	2.08E-26	1.09E-24	TRUE
HGLibA_31691	NENF	47.929/48.638/55.176	286.91/203/39.875	48.638	203	2.0391	21.626	210.72	10.634	1	1.04E-26	2.07E-26	1.09E-24	TRUE
HGLibA_24232	KCNH8	181.5/112.53/146.4	453.25/176.57/528.6	146.4	453.25	1.6238	1189.5	832.86	10.633	1	1.05E-26	2.10E-26	1.10E-24	TRUE
HGLibA_55381	ZMIZ1	167.36/163.08/152.29	491.41/514.91/409.99	163.08	491.41	1.5855	67.404	953.75	10.631	1	1.07E-26	2.13E-26	1.11E-24	TRUE
HGLibA_49267	TGM6	364.57/371.94/386.23	1243.8/457.81/924.28	371.94	924.28	1.311	129.3	2700.2	10.63	1	1.09E-26	2.17E-26	1.13E-24	TRUE
HGLibA_08133	CCNY	154.79/164.99/161.11	486.83/665.04/151.32	161.11	486.83	1.5894	27.519	939.32	10.627	1	1.11E-26	2.22E-26	1.16E-24	TRUE
HGLibA_52250	TUBA1C	311.93/266.08/364.16	805.78/805.67/392.61	311.93	805.67	1.3661	2415.3	2160.9	10.621	1	1.19E-26	2.37E-26	1.24E-24	TRUE
HGLibA_00961	ADH6	171.29/100.14/144.93	824.1/449.35/46.009	144.93	449.35	1.6258	1350.5	822.37	10.616	1	1.26E-26	2.52E-26	1.31E-24	TRUE
HGLibA_55352	ZKSCAN3	106.07/113.49/83.868	48.835/356.31/399.77	106.07	356.31	1.7386	274.02	556.17	10.611	1	1.33E-26	2.65E-26	1.38E-24	TRUE
HGLibA_09244	CFB	178.36/214.58/138.31	524.98/573.06/122.69	178.36	524.98	1.5522	1458	1067.4	10.609	1	1.35E-26	2.70E-26	1.40E-24	TRUE
HGLibA_40668	RCAN1	128.86/168.8/128.01	393.73/411.29/485.65	128.86	411.29	1.6667	798.12	709.63	10.602	1	1.45E-26	2.91E-26	1.50E-24	TRUE
HGLibA_13541	DNAJB3	410.15/415.81/367.1	1057.6/995.98/334.34	410.15	995.98	1.2779	942.25	3056.5	10.596	1	1.55E-26	3.09E-26	1.60E-24	TRUE
HGLibA_12811	DEFB1	66/67.711/51.498	251.81/6.3438/274.01	66	251.81	1.9158	106.63	307.77	10.591	1	1.64E-26	3.27E-26	1.68E-24	TRUE
HGLibA_27628	LUM	25.929/18.12/22.07	16.787/240.01/116.56	22.07	116.56	2.3492	15.246	79.646	10.587	1	1.72E-26	3.43E-26	1.76E-24	TRUE
HGLibA_31570	NDUFV1	207.43/237.47/226.59	628.75/217.8/680.94	226.59	628.75	1.4684	242.71	1443.1	10.587	1	1.72E-26	3.43E-26	1.76E-24	TRUE
HGLibA_07009	CALD1	154/156.4/168.47	474.62/544.51/305.71	156.4	474.62	1.5953	75.694	904.95	10.578	1	1.88E-26	3.76E-26	1.93E-24	TRUE
HGLibA_03982	B3GNT1	50.286/54.36/56.647	15.261/218.86/328.2	54.36	218.86	1.9897	10.915	241.87	10.577	1	1.90E-26	3.79E-26	1.94E-24	TRUE
HGLibA_44421	SLC16A10	242/238.42/286.92	660.8/1428.4/473.39	242	660.8	1.4454	1015.1	1568	10.576	1	1.92E-26	3.83E-26	1.96E-24	TRUE
HGLibA_56235	ZNF559	176.79/157.36/204.52	160.24/520.19/876.22	176.79	520.19	1.5517	573.29	1055.6	10.57	1	2.06E-26	4.13E-26	2.11E-24	TRUE
HGLibA_31437	NDUFA1	117.86/139.24/182.45	415.1/626.98/434.53	139.24	434.53	1.6349	1162.2	782.04	10.559	1	2.30E-26	4.59E-26	2.34E-24	TRUE
HGLibA_53358	USP4	245.14/263.22/219.23	521.93/1265.6/666.63	245.14	666.63	1.4395	499	1593.7	10.558	1	2.34E-26	4.68E-26	2.38E-24	TRUE
HGLibA_10714	COPS2	141.43/139.24/182.45	439.52/524.42/59.301	141.43	439.52	1.629	843.7	797.52	10.555	1	2.40E-26	4.80E-26	2.44E-24	TRUE
HGLibA_00375	ACADSB	107.64/116.35/96.374	358.63/485.3/18.404	107.64	358.63	1.7269	101.39	566.5	10.545	1	2.67E-26	5.34E-26	2.71E-24	TRUE
HGLibA_41526	RNF144A	103.71/127.79/111.09	129.72/492.7/367.05	111.09	367.05	1.7153	166.72	589.27	10.544	1	2.69E-26	5.39E-26	2.73E-24	TRUE
HGLibA_02072	ANKRD33B	88.786/75.341/77.247	289.96/281.24/5.1122	77.247	281.24	1.8508	68.398	374.35	10.543	1	2.72E-26	5.45E-26	2.76E-24	TRUE
HGLibA_14162	DUSP22	374/335.7/308.99	1056.1/849.02/692.19	335.7	849.02	1.336	1090.4	2371.4	10.541	1	2.79E-26	5.58E-26	2.82E-24	TRUE
HGLibA_19295	GLP2R	489.5/406.27/558.38	1022.5/1140.8/1407.9	489.5	1140.8	1.219	5836.1	3825.9	10.53	1	3.14E-26	6.27E-26	3.17E-24	TRUE
HGLibA_45341	SLC6A8	55/39.101/60.326	62.57/219.92/225.96	55	219.92	1.98	140.58	245.41	10.528	1	3.23E-26	6.45E-26	3.25E-24	TRUE
HGLibA_07095	CAMKMT	104.5/77.248/91.96	318.96/192.43/382.39	91.96	318.96	1.7832	186.85	465.29	10.523	1	3.37E-26	6.74E-26	3.40E-24	TRUE
HGLibA_11107	CREBBP	36.929/32.425/30.899	0/176.57/151.32	32.425	151.32	2.1881	11.306	127.72	10.52	1	3.49E-26	6.98E-26	3.51E-24	TRUE
HGLibA_38519	PRKAG3	47.143/114.44/50.762	207.55/254.81/190.17	50.762	207.55	2.0104	2034.1	222.18	10.519	1	3.55E-26	7.09E-26	3.57E-24	TRUE
HGLibA_34327	OR5M1	140.64/141.14/220.7	108.35/1192.6/437.6	141.14	437.6	1.6255	3165	795.51	10.511	1	3.85E-26	7.70E-26	3.87E-24	TRUE
HGLibA_29117	MFSD8	264.79/284.2/300.16	744.74/372.17/804.65	284.2	744.74	1.3867	315.75	1920.9	10.508	1	3.97E-26	7.94E-26	3.98E-24	TRUE
HGLibA_45224	SLC4A5	77.786/82.017/106.67	293.01/125.82/294.46	82.017	293.01	1.8244	312.93	403.38	10.505	1	4.08E-26	8.15E-26	4.08E-24	TRUE
HGLibA_36507	PIAS1	60.5/43.869/87.546	235.02/28.547/259.7	60.5	235.02	1.9402	504.03	276.23	10.501	1	4.29E-26	8.59E-26	4.29E-24	TRUE
HGLibA_16872	FAR2	332.36/344.28/411.98	352.53/863.82/1206.5	344.28	863.82	1.3246	2362.8	2448.4	10.5	1	4.33E-26	8.66E-26	4.32E-24	TRUE
HGLibA_14225	DYM	486.36/526.43/619.44	1323.1/1206.4/525.53	526.43	1206.4	1.1948	5128.4	4196.3	10.496	1	4.48E-26	8.97E-26	4.47E-24	TRUE
HGLibA_33859	OR2T12	189.36/223.16/183.18	544.82/665.04/302.64	189.36	544.82	1.5197	590.39	1150.9	10.478	1	5.47E-26	1.09E-25	5.44E-24	TRUE
HGLibA_05442	C16orf13	249.86/241.28/283.24	673.01/813.07/284.24	249.86	673.01	1.4259	593.85	1632.5	10.473	1	5.75E-26	1.15E-25	5.72E-24	TRUE
HGLibA_45824	SMR3A	84.072/72.48/73.568	270.12/22.203/282.19	73.568	270.12	1.8623	55.757	352.28	10.472	1	5.80E-26	1.16E-25	5.76E-24	TRUE
HGLibA_41665	RNF32	211.36/221.25/180.98	337.27/592.09/782.16	211.36	592.09	1.4818	510.46	1321.8	10.472	1	5.81E-26	1.16E-25	5.77E-24	TRUE
HGLibA_24945	KIF4B	157.14/134.47/169.94	473.09/535/70.548	157.14	473.09	1.5839	338.97	910.33	10.472	1	5.83E-26	1.17E-25	5.78E-24	TRUE
HGLibA_22370	HTR2A	87.215/101.09/54.44	9.1566/338.34/305.71	87.215	305.71	1.7978	633.35	435.52	10.47	1	5.95E-26	1.19E-25	5.90E-24	TRUE
HGLibA_33352	OLFM4	85.643/96.322/55.176	308.27/8.4584/301.62	85.643	301.62	1.8043	521.14	425.75	10.467	1	6.12E-26	1.22E-25	6.05E-24	TRUE
HGLibA_43620	SESN1	149.29/136.38/141.25	436.47/523.37/15.336	141.25	436.47	1.6207	44.166	796.26	10.462	1	6.46E-26	1.29E-25	6.38E-24	TRUE
HGLibA_23544	IQSEC2	213.72/171.66/218.5	596.71/802.49/152.34	213.72	596.71	1.477	895.65	1340.5	10.461	1	6.54E-26	1.31E-25	6.44E-24	TRUE
HGLibA_24230	KCNH8	350.43/306.13/279.56	821.04/786.63/392.61	306.13	786.63	1.3587	1334.2	2110.2	10.46	1	6.59E-26	1.32E-25	6.49E-24	TRUE
HGLibA_48265	TAF9B	67.572/107.77/44.877	288.43/253.75/156.43	67.572	253.75	1.8934	1065.3	316.91	10.458	1	6.70E-26	1.34E-25	6.59E-24	TRUE
HGLibA_00466	ACOT1	388.93/336.65/462.74	947.71/965.32/584.83	388.93	947.71	1.2828	4090.8	2857.5	10.453	1	7.08E-26	1.42E-25	6.96E-24	TRUE
HGLibA_30122	MRTO4	116.29/79.156/99.317	335.74/437.72/82.817	99.317	335.74	1.7471	347.22	512.25	10.446	1	7.63E-26	1.53E-25	7.48E-24	TRUE
HGLibA_18741	GBP5	44/88.692/52.233	80.884/265.38/210.62	52.233	210.62	1.9911	698.53	230.19	10.439	1	8.19E-26	1.64E-25	8.01E-24	TRUE
HGLibA_11160	CRIPAK	168.14/261.31/181.71	807.31/242.12/526.55	181.71	526.55	1.5297	3259.8	1092.8	10.432	1	8.89E-26	1.78E-25	8.68E-24	TRUE
HGLibA_33235	OBSL1	167.36/103.95/158.91	503.61/475.79/268.9	158.91	475.79	1.5761	1545.8	923.18	10.429	1	9.12E-26	1.82E-25	8.90E-24	TRUE
HGLibA_17815	FOXB1	137.5/170.71/161.11	480.72/629.1/124.74	161.11	480.72	1.5712	324.83	939.32	10.428	1	9.21E-26	1.84E-25	8.98E-24	TRUE
HGLibA_11175	CRISPLD1	223.93/205.04/172.89	576.87/601.61/217.78	205.04	576.87	1.4878	695.41	1272.3	10.424	1	9.59E-26	1.92E-25	9.34E-24	TRUE
HGLibA_05274	C12orf60	143.79/115.4/129.48	407.47/834.21/97.131	129.48	407.47	1.6464	201.52	713.93	10.404	1	1.19E-25	2.38E-25	1.16E-23	TRUE
HGLibA_37889	PPFIBP2	69.929/64.85/44.877	30.522/253.75/245.38	64.85	245.38	1.9036	212.37	301.12	10.404	1	1.19E-25	2.38E-25	1.16E-23	TRUE
HGLibA_24458	KCTD5	171.29/205.04/228.8	575.34/520.19/813.86	205.04	575.34	1.484	851.85	1272.3	10.382	1	1.50E-25	3.01E-25	1.46E-23	TRUE
HGLibA_25920	LACTB2	127.29/149.73/144.93	442.57/710.51/405.91	144.93	442.57	1.6039	167.15	822.37	10.379	1	1.54E-25	3.09E-25	1.49E-23	TRUE
HGLibA_25397	KRBOX4	117.86/128.75/167	830.2/404.95/168.7	128.75	404.95	1.6456	790.91	708.87	10.374	1	1.63E-25	3.26E-25	1.57E-23	TRUE
HGLibA_11122	CREG2	93.501/73.434/64.74	32.048/577.29/267.88	73.434	267.88	1.8529	239.13	351.48	10.372	1	1.67E-25	3.34E-25	1.61E-23	TRUE
HGLibA_11470	CST9	223.14/235.56/200.11	724.9/613.24/422.26	223.14	613.24	1.4544	342.47	1415.4	10.369	1	1.72E-25	3.44E-25	1.66E-23	TRUE
HGLibA_51511	TRIM45	161.86/176.43/155.96	500.56/80.355/480.54	161.86	480.54	1.564	123.56	944.78	10.368	1	1.73E-25	3.47E-25	1.67E-23	TRUE
HGLibA_09392	CHD3	228.64/259.4/252.34	225.86/803.55/673.78	252.34	673.78	1.4134	305.66	1653	10.366	1	1.77E-25	3.55E-25	1.70E-23	TRUE
HGLibA_24667	KIAA0922	179.93/176.43/116.97	512.77/787.69/386.48	176.43	512.77	1.5339	1773.7	1052.9	10.365	1	1.79E-25	3.57E-25	1.72E-23	TRUE
HGLibA_56842	ZNF836	285.22/227.93/263.37	274.7/726.37/696.28	263.37	696.28	1.3991	866.67	1744.8	10.364	1	1.81E-25	3.62E-25	1.74E-23	TRUE
HGLibA_36044	PEMT	82.5/112.53/83.132	293.01/600.55/29.651	83.132	293.01	1.8051	432.45	410.23	10.362	1	1.84E-25	3.68E-25	1.76E-23	TRUE
HGLibA_54428	WT1	76.215/82.97/80.189	285.38/66.61/304.68	80.189	285.38	1.8186	11.766	392.21	10.361	1	1.86E-25	3.73E-25	1.78E-23	TRUE
HGLibA_37730	POTEE	87.215/47.684/53.705	227.39/213.58/7.157	53.705	213.58	1.9717	579.59	238.26	10.357	1	1.94E-25	3.88E-25	1.85E-23	TRUE
HGLibA_05943	C1QTNF3	35.357/41.962/24.277	158.71/243.18/51.122	35.357	158.71	2.1352	83.193	142.1	10.348	1	2.13E-25	4.27E-25	2.03E-23	TRUE
HGLibA_17389	FGF2	113.14/96.322/66.211	172.45/325.65/367.05	96.322	325.65	1.7469	594.81	493.02	10.328	1	2.63E-25	5.25E-25	2.50E-23	TRUE
HGLibA_32353	NOTCH4	27.5/61.036/22.806	273.17/21.146/132.92	27.5	132.92	2.2323	573.33	104.3	10.322	1	2.81E-25	5.63E-25	2.67E-23	TRUE
HGLibA_32951	NUDT16	226.29/280.38/256.75	680.64/742.23/125.76	256.75	680.64	1.403	743.27	1689.6	10.312	1	3.09E-25	6.19E-25	2.94E-23	TRUE
HGLibA_39756	QSOX2	353.57/343.33/300.89	627.23/929.37/852.71	343.33	852.71	1.31	952.75	2439.8	10.313	1	3.09E-25	6.18E-25	2.94E-23	TRUE
HGLibA_17157	FBXW8	59.715/80.109/73.568	267.07/23.261/967.22	73.568	267.07	1.846	117.35	352.28	10.31	1	3.19E-25	6.38E-25	3.02E-23	TRUE
HGLibA_27310	LRRC31	291.5/324.25/339.88	814.94/871.22/307.75	324.25	814.94	1.3269	658.48	2269.5	10.3	1	3.52E-25	7.04E-25	3.33E-23	TRUE
HGLibA_53850	VSIG8	209/200.27/217.76	331.16/720.02/580.74	209	580.74	1.47	76.46	1303.3	10.297	1	3.63E-25	7.26E-25	3.43E-23	TRUE
HGLibA_05257	C12orf5	81.715/125.89/80.189	381.53/287.59/127.8	81.715	287.59	1.8028	976.72	401.53	10.274	1	4.62E-25	9.23E-25	4.34E-23	TRUE
HGLibA_25729	KRTAP25-1	40.072/55.314/82.396	0/216.75/284.24	55.314	216.75	1.9511	482.89	247.14	10.269	1	4.87E-25	9.74E-25	4.57E-23	TRUE
HGLibA_29479	MMP10	20.429/46.73/19.863	138.88/107.85/49.077	20.429	107.85	2.3447	346.05	72.46	10.269	1	4.88E-25	9.77E-25	4.58E-23	TRUE
HGLibA_24182	KCNE1	335.5/257.49/298.69	763.05/272.78/800.56	298.69	763.05	1.3502	1526.1	2045.5	10.267	1	4.95E-25	9.89E-25	4.64E-23	TRUE
HGLibA_38799	PRR20A	969.58/917.44/993.91	2258.6/1950.7/1545.9	969.58	1950.7	1.0078	1654.9	9137	10.264	1	5.10E-25	1.02E-24	4.78E-23	TRUE
HGLibA_36046	PEMT	133.57/121.12/178.03	3.0522/709.45/413.06	133.57	413.06	1.6215	1066	742.34	10.258	1	5.44E-25	1.09E-24	5.10E-23	TRUE
HGLibA_56710	ZNF772	140.64/168.8/153.76	492.93/458.87/181.99	153.76	458.87	1.5712	199.15	885.75	10.252	1	5.80E-25	1.16E-24	5.42E-23	TRUE
HGLibA_44437	SLC16A3	290.72/279.43/295.74	1597.8/746.46/587.9	290.72	746.46	1.3574	76.338	1976.8	10.25	1	5.89E-25	1.18E-24	5.50E-23	TRUE
HGLibA_07916	CCDC89	77/64.85/92.696	383.05/274.9/56.234	77	274.9	1.8226	196.98	372.87	10.249	1	6.00E-25	1.20E-24	5.60E-23	TRUE
HGLibA_24403	KCNV1	46.357/45.777/77.247	190.76/291.82/156.43	46.357	190.76	2.0177	477.24	198.56	10.248	1	6.05E-25	1.21E-24	5.64E-23	TRUE
HGLibA_38376	PRDM14	290.72/290.87/270.73	746.26/976.95/238.23	290.72	746.26	1.3571	199.72	1976.8	10.246	1	6.16E-25	1.23E-24	5.74E-23	TRUE
HGLibA_21037	HDDC3	152.43/125.89/142.72	454.78/182.91/433.51	142.72	433.51	1.5961	188.84	806.68	10.238	1	6.68E-25	1.34E-24	6.21E-23	TRUE
HGLibA_13031	DFNB59	396.79/386.24/423.75	586.02/1138.7/950.86	396.79	950.86	1.2588	419.15	2930.9	10.235	1	6.94E-25	1.39E-24	6.45E-23	TRUE
HGLibA_06406	C5orf54	212.14/218.39/231	598.23/770.78/405.91	218.39	598.23	1.4496	99.04	1377.5	10.234	1	6.98E-25	1.40E-24	6.48E-23	TRUE
HGLibA_47623	STX16	74.643/79.156/80.189	61.044/334.11/280.15	79.156	280.15	1.8104	10.715	385.91	10.231	1	7.18E-25	1.44E-24	6.66E-23	TRUE
HGLibA_07358	CATSPER2	113.93/163.08/143.46	434.94/537.11/85.884	143.46	434.94	1.5935	628.48	811.9	10.23	1	7.30E-25	1.46E-24	6.76E-23	TRUE
HGLibA_48929	TEAD2	37.714/31.472/30.899	144.98/284.42/61.346	31.472	144.98	2.1685	19.652	123.12	10.23	1	7.30E-25	1.46E-24	6.76E-23	TRUE
HGLibA_32575	NR1D1	243.57/189.78/222.91	607.39/872.28/354.78	222.91	607.39	1.4421	762.2	1413.6	10.226	1	7.57E-25	1.51E-24	6.99E-23	TRUE
HGLibA_43852	SGPP2	220.79/270.85/209.67	602.81/615.35/433.51	220.79	602.81	1.4449	1314.7	1396.6	10.222	1	7.87E-25	1.57E-24	7.25E-23	TRUE
HGLibA_35346	PBX2	106.07/73.434/73.568	340.32/265.38/68.503	73.568	265.38	1.8369	528.26	352.28	10.22	1	8.09E-25	1.62E-24	7.44E-23	TRUE
HGLibA_50810	TNFSF13B	167.36/183.11/180.24	463.94/521.25/516.33	180.24	516.33	1.5132	87.1	1081.6	10.219	1	8.15E-25	1.63E-24	7.49E-23	TRUE
HGLibA_11236	CRX	22.786/11.444/8.8282	48.835/150.14/72.593	11.444	72.593	2.5641	67.738	35.801	10.22	1	8.33E-25	1.67E-24	7.65E-23	TRUE
HGLibA_08650	CDH17	58.929/57.221/63.269	152.61/432.44/225.96	58.929	225.96	1.9211	10.875	267.34	10.215	1	8.46E-25	1.69E-24	7.77E-23	TRUE
HGLibA_45025	SLC35G5	80.143/101.09/66.211	325.06/282.3/115.53	80.143	282.3	1.8038	316.44	391.93	10.211	1	8.81E-25	1.76E-24	8.08E-23	TRUE
HGLibA_16879	FARS2	226.29/207.9/267.79	613.49/324.59/963.13	226.29	613.49	1.4349	1030.2	1440.6	10.202	1	9.75E-25	1.95E-24	8.92E-23	TRUE
HGLibA_54655	YEATS2	188.57/164.03/203.78	285.38/626.98/533.71	188.57	533.71	1.496	416.77	1144.9	10.2	1	9.91E-25	1.98E-24	9.05E-23	TRUE
HGLibA_33720	OR2A1	25.143/24.796/33.106	135.82/19.031/123.71	25.143	123.71	2.2541	31.762	93.438	10.197	1	1.02E-24	2.05E-24	9.34E-23	TRUE
HGLibA_37213	PLOD3	203.5/275.61/241.3	862.25/212.52/644.13	241.3	644.13	1.4128	1303.1	1562.3	10.192	1	1.08E-24	2.16E-24	9.85E-23	TRUE
HGLibA_44349	SLC10A7	35.357/14.305/26.485	128.19/11.63/142.12	26.485	128.19	2.2328	113.53	99.592	10.192	1	1.08E-24	2.17E-24	9.88E-23	TRUE
HGLibA_23138	IL33	143.79/165.94/133.89	326.59/458.87/434.53	143.79	434.53	1.5889	294.34	814.24	10.189	1	1.11E-24	2.22E-24	1.01E-22	TRUE
HGLibA_24180	KCND3	138.29/153.54/190.54	456.31/898.71/330.25	153.54	456.31	1.5652	800.82	884.2	10.182	1	1.20E-24	2.39E-24	1.09E-22	TRUE
HGLibA_07448	CBX2	88.786/79.156/53.705	524.98/181.86/279.12	79.156	279.12	1.8052	370.25	385.91	10.179	1	1.23E-24	2.46E-24	1.11E-22	TRUE
HGLibA_13239	DIO1	88/93.461/94.167	192.29/315.08/365.01	93.461	315.08	1.7425	15.157	474.79	10.171	1	1.34E-24	2.68E-24	1.21E-22	TRUE
HGLibA_44955	SLC35A4	195.64/144.96/133.16	898.88/436.67/183.02	144.96	436.67	1.5843	1354.1	822.59	10.171	1	1.34E-24	2.68E-24	1.21E-22	TRUE
HGLibA_17210	FCHSD1	133.57/127.79/153.02	410.52/694.65/261.74	133.57	410.52	1.6126	205.84	742.34	10.165	1	1.42E-24	2.85E-24	1.29E-22	TRUE
HGLibA_55154	ZFAND3	80.929/87.739/91.224	300.64/385.92/62.368	87.739	300.64	1.7652	29.261	438.78	10.164	1	1.44E-24	2.88E-24	1.30E-22	TRUE
HGLibA_29857	MRI1	229.43/217.44/270.73	109.88/618.52/653.33	229.43	618.52	1.4268	924.76	1465.9	10.163	1	1.46E-24	2.91E-24	1.31E-22	TRUE
HGLibA_28589	MCHR1	248.29/240.33/235.42	459.36/640.73/669.69	240.33	640.73	1.411	43.728	1554.3	10.156	1	1.56E-24	3.11E-24	1.40E-22	TRUE
HGLibA_41579	RNF180	81.715/98.229/92.696	228.92/429.27/312.86	92.696	312.86	1.7441	75.602	469.94	10.156	1	1.55E-24	3.11E-24	1.40E-22	TRUE
HGLibA_31526	NDUFB7	138.29/217.44/158.91	53.414/646.01/467.25	158.91	467.25	1.55	1925.6	923.18	10.148	1	1.69E-24	3.37E-24	1.51E-22	TRUE
HGLibA_22591	IFFO2	101.36/106.81/101.52	334.22/51.808/453.96	101.52	334.22	1.7091	13.998	526.51	10.141	1	1.82E-24	3.64E-24	1.63E-22	TRUE
HGLibA_31777	NFATC2	22.786/38.147/30.899	7.6305/163.88/142.12	30.899	142.12	2.1656	59.18	120.36	10.138	1	1.89E-24	3.77E-24	1.69E-22	TRUE
HGLibA_52975	ULK4	269.5/245.1/246.45	731/23.261/652.31	246.45	652.31	1.4006	266.53	1604.5	10.132	1	1.99E-24	3.97E-24	1.77E-22	TRUE
HGLibA_49755	TMC3	104.5/120.16/161.85	378.47/824.7/130.87	120.16	378.47	1.647	991.53	650.16	10.131	1	2.02E-24	4.04E-24	1.81E-22	TRUE
HGLibA_30751	MYL12A	252.22/205.04/303.84	663.86/766.55/258.68	252.22	663.86	1.3927	2445	1652	10.128	1	2.08E-24	4.16E-24	1.85E-22	TRUE
HGLibA_47481	STK31	28.286/50.545/33.841	244.18/30.662/151.32	33.841	151.32	2.1282	154.94	134.63	10.125	1	2.15E-24	4.29E-24	1.91E-22	TRUE
HGLibA_32318	NOP9	73.072/57.221/54.44	219.76/294.99/148.25	57.221	219.76	1.9229	129.49	257.76	10.124	1	2.16E-24	4.33E-24	1.93E-22	TRUE
HGLibA_50643	TMPRSS4	43.215/67.711/37.52	436.47/179.74/52.144	43.215	179.74	2.0313	316.26	182.05	10.119	1	2.28E-24	4.56E-24	2.03E-22	TRUE
HGLibA_50773	TNFRSF1A	473.79/456.81/573.83	1086.6/1099.6/711.61	473.79	1086.6	1.1958	5148.4	3670.6	10.115	1	2.38E-24	4.76E-24	2.11E-22	TRUE
HGLibA_24109	KBTBD4	289.14/293.73/313.4	384.58/1276.2/746.37	293.73	746.37	1.3424	203.91	2002.7	10.114	1	2.38E-24	4.77E-24	2.12E-22	TRUE
HGLibA_25963	LAMB3	103.71/86.785/80.189	74.779/297.1/329.22	86.785	297.1	1.7638	165.06	432.84	10.109	1	2.52E-24	5.04E-24	2.23E-22	TRUE
HGLibA_28321	MAPT	101.36/122.07/80.925	193.82/333.05/544.96	101.36	333.05	1.7064	423.28	525.44	10.108	1	2.55E-24	5.11E-24	2.26E-22	TRUE
HGLibA_04480	BHLHE40	332.36/280.38/302.36	763.05/1036.2/366.03	302.36	763.05	1.3326	691.43	2077.4	10.107	1	2.56E-24	5.12E-24	2.27E-22	TRUE
HGLibA_24464	KCTD7	112.36/129.7/113.29	361.69/373.23/123.71	113.29	361.69	1.666	135.02	603.96	10.107	1	2.56E-24	5.13E-24	2.27E-22	TRUE
HGLibA_31818	NFKB2	92.715/80.109/101.52	16.787/748.57/311.84	92.715	311.84	1.7391	118.25	470.06	10.107	1	2.58E-24	5.15E-24	2.28E-22	TRUE
HGLibA_35335	PBLD	495/480.66/464.21	1741.3/1098.5/698.32	480.66	1098.5	1.1908	238.07	3738.3	10.106	1	2.60E-24	5.21E-24	2.30E-22	TRUE
HGLibA_52090	TTC26	127.29/145.91/99.317	144.98/394.37/415.11	127.29	394.37	1.6239	564.63	698.8	10.104	1	2.66E-24	5.32E-24	2.35E-22	TRUE
HGLibA_22953	IL11	60.5/65.804/22.07	247.23/228.38/98.153	60.5	228.38	1.8991	752.49	276.23	10.101	1	2.74E-24	5.47E-24	2.41E-22	TRUE
HGLibA_27392	LRRC56	170.5/120.16/136.84	169.4/438.78/416.13	136.84	416.13	1.5975	705.63	765.16	10.097	1	2.85E-24	5.71E-24	2.51E-22	TRUE
HGLibA_12353	DAZ1	399.15/360.49/464.21	947.71/1221.2/898.72	399.15	947.71	1.2454	2864.1	2953	10.095	1	2.91E-24	5.82E-24	2.56E-22	TRUE
HGLibA_15263	EPB49	40.857/55.314/41.934	175.5/17.974/176.88	41.934	175.5	2.0395	90.088	175.4	10.085	1	3.21E-24	6.43E-24	2.82E-22	TRUE
HGLibA_19408	GMIP	130.43/120.16/124.33	152.61/386.97/438.62	124.33	386.97	1.6302	27.278	678.52	10.083	1	3.29E-24	6.58E-24	2.89E-22	TRUE
HGLibA_55530	ZNF177	33/41.962/35.313	216.71/4.2292/155.41	35.313	155.41	2.1068	24.781	141.88	10.083	1	3.30E-24	6.60E-24	2.90E-22	TRUE
HGLibA_47105	SS18L1	107.64/125.89/110.35	354.06/407.06/107.36	110.35	354.06	1.6729	124.32	584.39	10.081	1	3.35E-24	6.69E-24	2.94E-22	TRUE
HGLibA_27576	LTA	221.57/191.69/222.91	212.13/1513/599.14	221.57	599.14	1.431	447.38	1402.9	10.081	1	3.36E-24	6.73E-24	2.95E-22	TRUE
HGLibA_15876	F5	216.07/215.53/242.77	587.55/926.2/175.86	216.07	587.55	1.439	356.65	1359.1	10.076	1	3.51E-24	7.03E-24	3.08E-22	TRUE
HGLibA_39690	PYGM	348.86/283.24/306.04	2179.3/768.66/512.24	306.04	768.66	1.3258	1176.5	2109.5	10.072	1	3.66E-24	7.31E-24	3.20E-22	TRUE
HGLibA_39560	PTS	198.79/191.69/215.55	645.54/550.86/135.98	198.79	550.86	1.4658	165.76	1223.6	10.065	1	3.94E-24	7.89E-24	3.44E-22	TRUE
HGLibA_34453	OR6Y1	30.643/31.472/41.934	173.98/32.776/143.14	31.472	143.14	2.1502	55.073	123.12	10.064	1	3.99E-24	7.98E-24	3.48E-22	TRUE
HGLibA_50776	TNFRSF1B	173.64/231.74/222.18	599.76/718.97/44.987	222.18	599.76	1.4286	1223.5	1407.7	10.064	1	4.00E-24	7.99E-24	3.48E-22	TRUE
HGLibA_38861	PRRC2A	83.286/140.19/66.211	39.679/321.42/287.3	83.286	287.3	1.7742	1764.9	411.18	10.061	1	4.10E-24	8.20E-24	3.57E-22	TRUE
HGLibA_26105	LCE1C	81.715/137.33/85.339	242.65/435.61/292.42	85.339	292.42	1.7649	1358.1	423.86	10.058	1	4.23E-24	8.46E-24	3.68E-22	TRUE
HGLibA_55775	ZNF302	221.57/206.95/252.34	598.23/798.27/339.45	221.57	598.23	1.4288	580.2	1402.9	10.056	1	4.31E-24	8.61E-24	3.74E-22	TRUE
HGLibA_30517	MTX3	73.072/98.229/90.489	305.22/173.4/376.25	90.489	305.22	1.7429	181.63	456.02	10.056	1	4.34E-24	8.68E-24	3.77E-22	TRUE
HGLibA_37225	PLS1	121.79/159.26/116.24	122.09/484.25/380.34	121.79	380.34	1.6349	717.72	661.17	10.055	1	4.35E-24	8.69E-24	3.77E-22	TRUE
HGLibA_02984	ARL6	212.93/206/191.28	656.22/565.66/453.96	206	565.66	1.4529	132.36	1279.7	10.054	1	4.41E-24	8.82E-24	3.82E-22	TRUE
HGLibA_21295	HID1	181.5/261.31/239.1	955.34/226.26/633.91	239.1	633.91	1.4029	1905.3	1544.3	10.047	1	4.74E-24	9.49E-24	4.11E-22	TRUE
HGLibA_10006	CLEC7A	305.64/286.1/306.78	883.61/766.55/512.24	305.64	766.55	1.3237	191.55	2106	10.043	1	4.91E-24	9.82E-24	4.25E-22	TRUE
HGLibA_24274	KCNJ2	143.79/132.56/130.22	1040.8/139.56/404.88	132.56	404.88	1.6036	65.749	735.3	10.043	1	4.95E-24	9.90E-24	4.28E-22	TRUE
HGLibA_18583	GALP	212.93/274.66/250.87	1614.6/657.64/191.19	250.87	657.64	1.3868	1002.7	1640.8	10.042	1	4.98E-24	9.95E-24	4.30E-22	TRUE
HGLibA_02298	AP1S2	43.215/20.027/54.44	201.45/178.68/41.92	43.215	178.68	2.0229	331.83	182.05	10.04	1	5.07E-24	1.01E-23	4.37E-22	TRUE
HGLibA_50527	TMEM86B	249.86/305.18/260.43	248.75/749.63/676.85	260.43	676.85	1.3745	1057	1720.2	10.04	1	5.08E-24	1.02E-23	4.38E-22	TRUE
HGLibA_00002	A1BG	135.93/134.47/101.52	409/655.53/37.83	134.47	409	1.5976	543.76	748.59	10.034	1	5.42E-24	1.08E-23	4.66E-22	TRUE
HGLibA_39796	RAB11FIP2	69.143/82.017/66.947	250.28/412.35/61.346	69.143	250.28	1.8409	85.275	326.1	10.031	1	5.59E-24	1.12E-23	4.80E-22	TRUE
HGLibA_44344	SLC10A6	126.5/140.19/100.05	166.35/426.09/390.57	126.5	390.57	1.6188	443.47	693.4	10.028	1	5.73E-24	1.15E-23	4.92E-22	TRUE
HGLibA_20713	GYS2	110.79/153.54/133.89	407.47/503.28/381.37	133.89	407.47	1.5984	460.02	744.58	10.026	1	5.87E-24	1.17E-23	5.03E-22	TRUE
HGLibA_25351	KNTC1	152.43/157.36/212.61	134.3/488.47/460.09	157.36	460.09	1.5419	1538.7	911.89	10.025	1	5.90E-24	1.18E-23	5.06E-22	TRUE
HGLibA_34774	OTUD6B	307.22/189.78/205.99	702.01/564.6/381.37	205.99	564.6	1.4502	5254.6	1279.7	10.025	1	5.94E-24	1.19E-23	5.09E-22	TRUE
HGLibA_14938	ELMOD1	156.36/129.7/161.85	457.83/987.52/190.17	156.36	457.83	1.5439	370.38	904.61	10.023	1	6.01E-24	1.20E-23	5.14E-22	TRUE
HGLibA_15386	EPSTI1	209.79/238.42/224.38	602.81/732.71/517.35	224.38	602.81	1.4217	205.05	1425.4	10.024	1	6.00E-24	1.20E-23	5.14E-22	TRUE
HGLibA_50351	TMEM260	407/430.11/406.83	958.39/1135.5/382.39	407	958.39	1.2335	267.02	3026.9	10.022	1	6.09E-24	1.22E-23	5.20E-22	TRUE
HGLibA_40304	RASA4	273.43/273.71/243.51	702.01/1259.3/345.58	273.43	702.01	1.3571	447.63	1829.4	10.02	1	6.21E-24	1.24E-23	5.31E-22	TRUE
HGLibA_29925	MRPL20	183.07/187.88/174.36	515.82/1156.7/303.66	183.07	515.82	1.4894	49.519	1103.1	10.019	1	6.30E-24	1.26E-23	5.38E-22	TRUE
HGLibA_22301	HSPB1	117.07/118.26/119.92	650.12/30.662/371.14	118.26	371.14	1.6418	2.0784	637.26	10.018	1	6.37E-24	1.27E-23	5.44E-22	TRUE
HGLibA_56100	ZNF496	366.93/375.75/358.28	912.61/882.85/367.05	366.93	882.85	1.2644	76.344	2654.2	10.014	1	6.60E-24	1.32E-23	5.63E-22	TRUE
HGLibA_17570	FKBP2	39.286/64.85/31.634	22.892/174.46/166.66	39.286	166.66	2.0572	356.04	161.82	10.013	1	6.72E-24	1.34E-23	5.71E-22	TRUE
HGLibA_16828	FAN1	215.29/235.56/228.8	351/778.18/611.41	228.8	611.41	1.4141	114.13	1460.8	10.011	1	6.83E-24	1.37E-23	5.81E-22	TRUE
HGLibA_53766	VPS33B	259.29/287.06/224.38	673.01/1270.9/270.94	259.29	673.01	1.3727	994.78	1710.7	10.003	1	7.40E-24	1.48E-23	6.28E-22	TRUE
HGLibA_22227	HSF2BP	179.14/179.29/231.74	503.61/976.95/507.13	179.29	507.13	1.4948	1375.4	1074.5	10.001	1	7.52E-24	1.50E-23	6.39E-22	TRUE
HGLibA_39953	RAB44	77/144.96/64.74	270.12/212.52/458.05	77	270.12	1.7974	2384.4	372.87	10.001	1	7.53E-24	1.51E-23	6.39E-22	TRUE
HGLibA_04463	BGN	258.5/262.26/297.95	181.61/1167.3/678.89	262.26	678.89	1.3688	643.9	1735.5	10.001	1	7.55E-24	1.51E-23	6.40E-22	TRUE
HGLibA_50930	TNXB	252.22/244.14/271.47	686.75/658.7/437.6	252.22	658.7	1.3814	217.88	1652	10.001	1	7.54E-24	1.51E-23	6.40E-22	TRUE
HGLibA_23790	ITGB5	426.65/402.45/453.92	993.49/1051/331.27	426.65	993.49	1.2175	664.44	3213.4	9.9997	1	7.64E-24	1.53E-23	6.47E-22	TRUE
HGLibA_32249	NODAL	432.93/384.33/441.41	1985.5/751.74/1005	432.93	1005	1.2132	1216.8	3273.5	9.9995	1	7.66E-24	1.53E-23	6.48E-22	TRUE
HGLibA_52371	TWF2	138.29/117.3/145.66	74.779/416.58/639.02	138.29	416.58	1.584	247.37	775.35	9.9943	1	8.07E-24	1.61E-23	6.82E-22	TRUE
HGLibA_43990	SHARPIN	240.43/226.98/238.36	630.28/721.08/125.76	238.36	630.28	1.3991	66.942	1538.3	9.9927	1	8.20E-24	1.64E-23	6.92E-22	TRUE
HGLibA_03846	ATXN3L	124.93/94.415/126.54	398.31/385.92/306.73	124.93	385.92	1.6194	466.87	682.62	9.9892	1	8.50E-24	1.70E-23	7.17E-22	TRUE
HGLibA_56584	ZNF704	111.57/92.507/82.396	335.74/22.203/308.77	92.507	308.77	1.7281	232.85	468.75	9.9889	1	8.52E-24	1.70E-23	7.18E-22	TRUE
HGLibA_26930	LOC389895	142.22/185.97/179.51	169.4/539.23/507.13	179.51	507.13	1.4931	716.19	1076.1	9.9873	1	8.67E-24	1.73E-23	7.30E-22	TRUE
HGLibA_38981	PRTG	172.86/147.82/141.25	515.82/437.72/104.29	147.82	437.72	1.5597	335.02	843.02	9.9847	1	8.89E-24	1.78E-23	7.48E-22	TRUE
HGLibA_26108	LCE1D	34.572/33.379/33.106	88.514/339.39/148.25	33.379	148.25	2.1182	0.74864	132.37	9.9847	1	8.91E-24	1.78E-23	7.49E-22	TRUE
HGLibA_21591	HKR1	492.65/455.86/464.21	1213.3/443.01/1061.3	464.21	1061.3	1.1912	439.06	3576.7	9.9836	1	8.99E-24	1.80E-23	7.56E-22	TRUE
HGLibA_06687	C9orf142	47.143/109.67/33.106	189.24/262.21/148.25	47.143	189.24	1.9824	2053.5	202.74	9.9795	1	9.37E-24	1.87E-23	7.87E-22	TRUE
HGLibA_19921	GPR148	254.57/251.77/409.04	940.08/526.54/662.54	254.57	662.54	1.3764	11934	1671.5	9.9786	1	9.46E-24	1.89E-23	7.93E-22	TRUE
HGLibA_13974	DRG1	289.93/240.33/296.48	901.93/732.71/282.19	289.93	732.71	1.3345	1251.6	1970	9.976	1	9.71E-24	1.94E-23	8.13E-22	TRUE
HGLibA_56612	ZNF710	58.143/60.082/43.405	16.787/527.6/219.82	58.143	219.82	1.9006	110.48	262.93	9.971	1	1.02E-23	2.04E-23	8.54E-22	TRUE
HGLibA_38158	PPP2R3B_X	892.58/751.5/1104.3	964.5/1877.8/1796.4	892.58	1796.4	1.0083	32355	8221	9.9684	1	1.05E-23	2.10E-23	8.75E-22	TRUE
HGLibA_26097	LCAT	40.857/63.897/30.899	181.61/32.776/170.75	40.857	170.75	2.0367	314.99	169.86	9.9662	1	1.07E-23	2.14E-23	8.95E-22	TRUE
HGLibA_07456	CBX5	162.64/119.21/141.99	430.36/423.98/77.705	141.99	423.98	1.5715	472.74	801.47	9.9608	1	1.13E-23	2.26E-23	9.43E-22	TRUE
HGLibA_29064	MFHAS1	226.29/309.95/222.91	604.34/1502.4/328.2	226.29	604.34	1.4132	3505.2	1440.6	9.9603	1	1.14E-23	2.27E-23	9.47E-22	TRUE
HGLibA_40539	RBM38	117.07/113.49/123.59	743.21/366.88/26.583	117.07	366.88	1.6396	27.693	629.27	9.9585	1	1.16E-23	2.31E-23	9.64E-22	TRUE
HGLibA_14109	DUPD1	69.143/71.526/64.004	248.75/482.13/109.4	69.143	248.75	1.8321	16.044	326.1	9.9462	1	1.31E-23	2.62E-23	1.09E-21	TRUE
HGLibA_15499	ERMAP	73.858/121.12/57.383	260.96/304.5/67.48	73.858	260.96	1.8071	1252.5	354.01	9.9445	1	1.33E-23	2.66E-23	1.11E-21	TRUE
HGLibA_56312	ZNF582	139.07/139.24/83.868	416.63/514.91/356.83	139.07	416.63	1.576	1523.8	780.88	9.9324	1	1.50E-23	3.01E-23	1.25E-21	TRUE
HGLibA_12998	DERL2	83.286/61.036/55.176	340.32/7.4011/226.98	61.036	226.98	1.8777	264.71	279.27	9.9301	1	1.54E-23	3.08E-23	1.27E-21	TRUE
HGLibA_38511	PRKAG1	148.5/123.03/97.846	380/418.69/78.727	123.03	380	1.6192	641.51	669.61	9.9307	1	1.53E-23	3.06E-23	1.27E-21	TRUE
HGLibA_28813	MED7	119.43/58.175/74.304	25.944/277.01/261.74	74.304	261.74	1.8029	1148.2	356.67	9.9249	1	1.62E-23	3.25E-23	1.34E-21	TRUE
HGLibA_20309	GRIN2D	67.572/118.26/44.877	244.18/430.32/49.077	67.572	244.18	1.8381	1542	316.91	9.9205	1	1.69E-23	3.39E-23	1.40E-21	TRUE
HGLibA_40558	RBM44	213.72/179.29/198.63	764.58/294.99/544.96	198.63	544.96	1.4514	300.78	1222.4	9.9055	1	1.97E-23	3.94E-23	1.62E-21	TRUE
HGLibA_15845	F11	418.79/477.79/385.5	973.65/1445.3/212.67	418.79	973.65	1.2152	2295.1	3138.5	9.9044	1	1.99E-23	3.98E-23	1.64E-21	TRUE
HGLibA_24260	KCNJ14	287.57/247/298.69	250.28/813.07/724.9	287.57	724.9	1.3308	884.69	1949.8	9.9042	1	2.00E-23	3.99E-23	1.64E-21	TRUE
HGLibA_27286	LRRC24	40.072/59.128/50.026	173.98/396.49/196.31	50.026	196.31	1.9511	90.971	218.2	9.9028	1	2.02E-23	4.05E-23	1.66E-21	TRUE
HGLibA_51383	TRHR	124.14/103/99.317	395.26/37.006/332.29	103	332.29	1.6802	230.35	536.09	9.9031	1	2.02E-23	4.03E-23	1.66E-21	TRUE
HGLibA_06010	C20orf201	132.79/150.68/96.374	401.37/679.85/194.26	132.79	401.37	1.5886	823.05	736.86	9.8941	1	2.21E-23	4.41E-23	1.81E-21	TRUE
HGLibA_47573	STRADA	308.79/206/358.28	212.13/1108.1/765.8	308.79	765.8	1.3076	6507.7	2133.4	9.8944	1	2.20E-23	4.40E-23	1.81E-21	TRUE
HGLibA_52778	UBXN10	256.93/197.41/197.16	541.77/657.64/210.62	197.41	541.77	1.4518	1771.2	1212.9	9.8876	1	2.36E-23	4.71E-23	1.93E-21	TRUE
HGLibA_37139	PLEKHM2	211.36/190.74/306.78	570.76/910.34/118.6	211.36	570.76	1.4289	4765.2	1321.8	9.8854	1	2.41E-23	4.82E-23	1.97E-21	TRUE
HGLibA_14356	EBF3	145.36/177.38/178.77	499.04/356.31/505.08	177.38	499.04	1.487	513.82	1060.1	9.8789	1	2.57E-23	5.14E-23	2.10E-21	TRUE
HGLibA_52714	UBL7	93.501/103/89.017	12.209/444.07/308.77	93.501	308.77	1.7128	55.147	475.04	9.877	1	2.62E-23	5.24E-23	2.14E-21	TRUE
HGLibA_43524	SERPINA5	159.5/198.37/183.92	512.77/572/348.65	183.92	512.77	1.4742	402.49	1109.5	9.8727	1	2.73E-23	5.47E-23	2.23E-21	TRUE
HGLibA_42932	SCGB3A1	53.429/67.711/63.269	231.97/17.974/325.13	63.269	231.97	1.8579	58.279	292.01	9.8721	1	2.75E-23	5.50E-23	2.24E-21	TRUE
HGLibA_36708	PIP4K2B	36.143/66.758/24.277	61.044/161.77/155.41	36.143	155.41	2.0742	539.03	146	9.8705	1	2.80E-23	5.60E-23	2.28E-21	TRUE
HGLibA_27426	LRRC73	428.22/441.55/416.4	988.92/1092.2/321.04	428.22	988.92	1.2056	158.82	3228.4	9.8682	1	2.86E-23	5.72E-23	2.33E-21	TRUE
HGLibA_52193	TTLL11	267.14/248.91/320.02	758.47/229.44/682.98	267.14	682.98	1.351	1564.2	1776.4	9.8663	1	2.91E-23	5.83E-23	2.37E-21	TRUE
HGLibA_46376	SPAM1	574.36/559.81/690.8	2109.1/1249.7/665.6	574.36	1249.7	1.1202	6885.5	4688	9.864	1	2.98E-23	5.96E-23	2.42E-21	TRUE
HGLibA_44243	SIX1	266.36/164.99/258.22	700.48/665.04/163.59	258.22	665.04	1.3614	4379.7	1701.8	9.8616	1	3.05E-23	6.11E-23	2.48E-21	TRUE
HGLibA_29505	MMP19	293.86/274.66/270.73	697.43/927.26/555.18	274.66	697.43	1.3412	192.01	1839.8	9.8564	1	3.21E-23	6.43E-23	2.60E-21	TRUE
HGLibA_10619	COL9A1	91.929/126.84/94.167	51.888/1250.8/309.8	94.167	309.8	1.7074	536.25	479.28	9.8495	1	3.44E-23	6.89E-23	2.78E-21	TRUE
HGLibA_09966	CLEC2D	102.93/103.95/117.71	4.5783/612.18/333.31	103.95	333.31	1.6715	95.158	542.3	9.8492	1	3.46E-23	6.91E-23	2.79E-21	TRUE
HGLibA_56194	ZNF543	106.07/110.63/105.94	357.11/338.34/65.436	106.07	338.34	1.6641	10.384	556.17	9.8487	1	3.47E-23	6.94E-23	2.80E-21	TRUE
HGLibA_27963	MAGEC2	48.715/65.804/58.854	219.76/269.61/141.1	58.854	219.76	1.8829	75.558	266.93	9.8486	1	3.48E-23	6.95E-23	2.81E-21	TRUE
HGLibA_25630	KRTAP12-1	149.29/123.98/115.5	380/419.75/192.22	123.98	380	1.6081	356.17	676.12	9.8461	1	3.56E-23	7.13E-23	2.87E-21	TRUE
HGLibA_35744	PDCD7	95.072/96.322/89.753	1281.9/311.9/152.34	95.072	311.9	1.7035	14.926	485.04	9.8455	1	3.58E-23	7.17E-23	2.89E-21	TRUE
HGLibA_46157	SOGA2	162.64/222.21/185.39	711.16/514.91/388.52	185.39	514.91	1.4688	936.45	1120.7	9.8432	1	3.67E-23	7.33E-23	2.95E-21	TRUE
HGLibA_27037	LOXL1	87.215/80.109/58.854	322.01/274.9/11.247	80.109	274.9	1.7662	251.13	391.72	9.8419	1	3.71E-23	7.43E-23	2.99E-21	TRUE
HGLibA_10894	CPA4	190.93/171.66/203.05	541.77/526.54/215.73	190.93	526.54	1.4587	259.03	1163	9.8412	1	3.74E-23	7.48E-23	3.01E-21	TRUE
HGLibA_53330	USP30	319.79/271.8/322.96	784.42/61.324/853.73	319.79	784.42	1.2918	1156.5	2230	9.839	1	3.82E-23	7.64E-23	3.07E-21	TRUE
HGLibA_03202	ASB1	652.15/626.57/598.84	1611.6/1338.5/480.54	626.57	1338.5	1.0939	711.43	5236.7	9.8387	1	3.83E-23	7.67E-23	3.08E-21	TRUE
HGLibA_48970	TEKT1	165.79/180.25/156.7	477.67/135.34/472.36	165.79	472.36	1.5049	145.82	973.69	9.8249	1	4.40E-23	8.80E-23	3.52E-21	TRUE
HGLibA_45355	SLC7A13	154.79/149.73/178.03	615.02/448.3/18.404	154.79	448.3	1.5281	283.03	893.21	9.8208	1	4.58E-23	9.16E-23	3.66E-21	TRUE
HGLibA_05583	C17orf80	47.929/43.869/75.775	190.76/8.4584/189.15	47.929	189.15	1.9584	395.95	206.93	9.8173	1	4.75E-23	9.49E-23	3.79E-21	TRUE
HGLibA_47770	SUMF1	106.07/73.434/97.846	405.94/207.23/317.98	97.846	317.98	1.6902	331.81	502.78	9.8173	1	4.74E-23	9.49E-23	3.79E-21	TRUE
HGLibA_14263	DYNLRB2	194.07/185.97/177.3	1474.2/514.91/95.086	185.97	514.91	1.4643	70.416	1125.1	9.8068	1	5.26E-23	1.05E-22	4.19E-21	TRUE
HGLibA_26258	LDOC1L	285.22/331.88/308.99	761.53/1287.8/151.32	308.99	761.53	1.2986	544.61	2135.2	9.7936	1	6.00E-23	1.20E-22	4.77E-21	TRUE
HGLibA_26730	LMTK3	157.14/165.94/128.74	898.88/452.53/395.68	157.14	452.53	1.52	441.96	910.33	9.7901	1	6.21E-23	1.24E-22	4.93E-21	TRUE
HGLibA_03928	AXL	57.357/87.739/46.348	216.71/69.782/214.71	57.357	214.71	1.8861	522.12	258.52	9.7865	1	6.44E-23	1.29E-22	5.10E-21	TRUE
HGLibA_42670	SAMD13	77.786/75.341/64.004	45.783/328.82/261.74	75.341	261.74	1.7831	67.249	362.88	9.7851	1	6.52E-23	1.30E-22	5.17E-21	TRUE
HGLibA_49627	TLL1	232.57/215.53/233.95	610.44/59.209/682.98	232.57	610.44	1.3883	146.13	1491.3	9.785	1	6.53E-23	1.31E-22	5.17E-21	TRUE
HGLibA_51601	TRIM71	71.5/99.183/75.039	260.96/417.64/52.144	75.039	260.96	1.7845	297.72	361.07	9.7845	1	6.56E-23	1.31E-22	5.19E-21	TRUE
HGLibA_37557	POLR1D	242.79/305.18/244.25	541.77/686.19/633.91	244.25	633.91	1.3723	1857.4	1586.3	9.7834	1	6.64E-23	1.33E-22	5.25E-21	TRUE
HGLibA_17629	FLJ44313	192.5/166.89/183.18	508.19/1147.2/149.27	183.18	508.19	1.4671	176.08	1103.9	9.782	1	6.73E-23	1.35E-22	5.32E-21	TRUE
HGLibA_20243	GREM1	128.07/158.31/122.12	434.94/37.006/387.5	128.07	387.5	1.5897	474.9	704.21	9.7761	1	7.13E-23	1.43E-22	5.63E-21	TRUE
HGLibA_12841	DEFB107B	27.5/58.175/30.163	135.82/176.57/29.651	30.163	135.82	2.1344	395.87	116.85	9.7747	1	7.25E-23	1.45E-22	5.72E-21	TRUE
HGLibA_56168	ZNF527	155.57/164.03/189.81	466.99/512.79/206.53	164.03	466.99	1.5037	367.9	960.76	9.7739	1	7.29E-23	1.46E-22	5.75E-21	TRUE
HGLibA_26879	LOC100862671	524.86/368.12/489.23	1365.9/1093.3/674.8	489.23	1093.3	1.1584	7968.2	3823.2	9.7689	1	7.66E-23	1.53E-22	6.04E-21	TRUE
HGLibA_05456	C16orf54	279.72/226.98/173.62	177.03/598.43/758.64	226.98	598.43	1.3947	2814.1	1446.2	9.7679	1	7.73E-23	1.55E-22	6.09E-21	TRUE
HGLibA_31360	NCOR2	198/210.76/208.93	601.29/561.43/205.51	208.93	561.43	1.4217	61.433	1302.8	9.7661	1	7.87E-23	1.57E-22	6.19E-21	TRUE
HGLibA_36978	PLCB1	256.93/328.07/320.02	781.37/75.069/965.18	320.02	781.37	1.2852	2022.6	2232.1	9.7649	1	7.96E-23	1.59E-22	6.26E-21	TRUE
HGLibA_14795	EIF3K	174.43/134.47/151.55	439.52/473.67/285.26	151.55	439.52	1.5299	407.61	869.81	9.7641	1	8.03E-23	1.61E-22	6.30E-21	TRUE
HGLibA_20335	GRK6	27.5/15.259/16.921	0/205.12/90.996	16.921	90.996	2.36	57.344	57.573	9.7626	1	8.25E-23	1.65E-22	6.47E-21	TRUE
HGLibA_27301	LRRC29	506/510.22/445.09	767.63/1562.7/1122.6	506	1122.6	1.1481	1864.3	3990.5	9.7614	1	8.25E-23	1.65E-22	6.47E-21	TRUE
HGLibA_02448	APOA1	116.29/120.16/95.639	96.145/434.55/359.9	116.29	359.9	1.6215	220.68	623.99	9.7523	1	9.02E-23	1.80E-22	7.06E-21	TRUE
HGLibA_52910	UGT2A3	84.858/82.017/76.511	277.75/468.39/107.36	82.017	277.75	1.7475	19.193	403.38	9.7456	1	9.63E-23	1.93E-22	7.52E-21	TRUE
HGLibA_36423	PHLDA3	80.929/75.341/44.877	260.96/418.69/120.65	75.341	260.96	1.7788	479.65	362.88	9.7443	1	9.76E-23	1.95E-22	7.61E-21	TRUE
HGLibA_05695	C19orf67	49.5/63.897/22.806	401.37/192.43/30.673	49.5	192.43	1.9374	459.92	215.36	9.7395	1	1.02E-22	2.05E-22	7.97E-21	TRUE
HGLibA_38933	PRSS36	266.36/264.17/364.16	676.06/809.9/496.9	266.36	676.06	1.3405	4785.2	1769.8	9.7389	1	1.03E-22	2.06E-22	8.02E-21	TRUE
HGLibA_26574	LIN7A	245.14/204.09/253.81	602.81/1374.5/633.91	245.14	633.91	1.367	880.35	1593.7	9.7382	1	1.04E-22	2.07E-22	8.06E-21	TRUE
HGLibA_53480	UXS1	71.5/89.646/80.189	393.73/13.745/272.99	80.189	272.99	1.7548	82.464	392.21	9.7353	1	1.07E-22	2.13E-22	8.29E-21	TRUE
HGLibA_45517	SLITRK2	112.36/150.68/136.1	404.42/484.25/19.426	136.1	404.42	1.5642	388.17	760.01	9.7328	1	1.09E-22	2.18E-22	8.49E-21	TRUE
HGLibA_28635	MCMDC2	220.79/164.99/191.28	523.45/735.88/204.49	191.28	523.45	1.4476	781	1165.6	9.7294	1	1.13E-22	2.26E-22	8.77E-21	TRUE
HGLibA_20365	GRN	169.72/223.16/160.38	114.46/537.11/477.48	169.72	477.48	1.4869	1471.8	1002.8	9.7187	1	1.26E-22	2.51E-22	9.74E-21	TRUE
HGLibA_54262	WFDC2	439.22/298.5/385.5	923.29/901.88/558.25	385.5	901.88	1.2241	5226.9	2825.5	9.7146	1	1.31E-22	2.61E-22	1.01E-20	TRUE
HGLibA_36985	PLCB3	105.29/131.61/92.696	474.62/200.89/333.31	105.29	333.31	1.6532	425.68	551.02	9.714	1	1.31E-22	2.63E-22	1.02E-20	TRUE
HGLibA_13458	DNAAF1	435.29/394.82/444.35	1373.5/992.81/494.86	435.29	992.81	1.1877	859.72	3296.2	9.7108	1	1.36E-22	2.71E-22	1.05E-20	TRUE
HGLibA_40892	REXO1L1	258.5/237.47/292.07	659.28/761.26/433.51	258.5	659.28	1.3473	784.49	1704.1	9.7085	1	1.39E-22	2.77E-22	1.07E-20	TRUE
HGLibA_15185	ENPP7	176.79/179.29/210.4	497.51/328.82/1538.8	179.29	497.51	1.4673	487.13	1074.5	9.7079	1	1.39E-22	2.79E-22	1.08E-20	TRUE
HGLibA_39537	PTPRT	198/224.12/227.33	473.09/1082.7/589.94	224.12	589.94	1.3924	346.13	1423.2	9.6971	1	1.55E-22	3.10E-22	1.20E-20	TRUE
HGLibA_07514	CCDC103	183.86/153.54/213.35	506.67/31.719/526.55	183.86	506.67	1.4575	894.32	1109	9.6934	1	1.61E-22	3.22E-22	1.24E-20	TRUE
HGLibA_44924	SLC30A9	40.072/61.036/36.048	164.82/172.34/112.47	40.072	164.82	2.0134	227.84	165.83	9.6873	1	1.71E-22	3.42E-22	1.31E-20	TRUE
HGLibA_53140	URGCP	392.86/329.97/320.02	796.63/1105.9/499.97	329.97	796.63	1.269	2026.8	2320.3	9.6877	1	1.70E-22	3.40E-22	1.31E-20	TRUE
HGLibA_24331	KCNK6	312.72/332.84/317.08	819.52/771.83/168.7	317.08	771.83	1.2808	133.65	2206.1	9.6819	1	1.80E-22	3.60E-22	1.38E-20	TRUE
HGLibA_42255	RRM2	124.14/116.35/122.86	427.31/109.96/373.19	122.86	373.19	1.5951	22.012	668.47	9.6821	1	1.80E-22	3.59E-22	1.38E-20	TRUE
HGLibA_49160	TFE3	196.43/238.42/272.2	618.07/648.13/361.94	238.42	618.07	1.3706	1452.2	1538.7	9.6784	1	1.86E-22	3.73E-22	1.43E-20	TRUE
HGLibA_31247	NBR1	166.57/133.52/162.59	460.88/517.02/204.49	162.59	460.88	1.4975	430.48	950.12	9.6775	1	1.88E-22	3.76E-22	1.44E-20	TRUE
HGLibA_11712	CTSK	85.643/94.415/79.454	41.205/319.31/285.26	85.643	285.26	1.7242	57.624	425.75	9.6743	1	1.94E-22	3.88E-22	1.48E-20	TRUE
HGLibA_40268	RAPSN	33/28.61/18.392	111.41/138.51/129.85	28.61	129.85	2.1437	61.843	109.5	9.6748	1	1.94E-22	3.87E-22	1.48E-20	TRUE
HGLibA_10529	COL1A1	195.64/231.74/194.96	599.76/34.891/530.64	195.64	530.64	1.4349	651.87	1199.2	9.6736	1	1.95E-22	3.90E-22	1.49E-20	TRUE
HGLibA_27251	LRRC10B	299.36/250.82/247.92	642.49/946.29/523.48	250.82	642.49	1.3535	1182.3	1640.4	9.6704	1	2.01E-22	4.03E-22	1.54E-20	TRUE
HGLibA_12321	DAPK1	325.29/309.95/325.17	970.6/786.63/479.52	325.17	786.63	1.2719	115.9	2277.6	9.6693	1	2.04E-22	4.07E-22	1.55E-20	TRUE
HGLibA_13754	DOCK7	145.36/123.03/100.79	488.35/35.948/373.19	123.03	373.19	1.5931	496.62	669.61	9.6674	1	2.07E-22	4.15E-22	1.58E-20	TRUE
HGLibA_28076	MAN2B1	56.572/97.276/53.705	437.99/59.209/210.62	56.572	210.62	1.878	832.51	254.14	9.6633	1	2.16E-22	4.32E-22	1.64E-20	TRUE
HGLibA_11032	CPXCR1	178.36/148.77/141.25	213.65/484.25/430.44	148.77	430.44	1.5264	465.9	849.85	9.662	1	2.19E-22	4.37E-22	1.66E-20	TRUE
HGLibA_05757	C1orf116	113.93/141.14/98.581	401.37/352.08/191.19	113.93	352.08	1.6193	488.13	608.2	9.6568	1	2.30E-22	4.60E-22	1.75E-20	TRUE
HGLibA_12349	DAXX	348.86/295.64/309.72	901.93/340.45/756.6	309.72	756.6	1.2858	864.99	2141.6	9.6565	1	2.31E-22	4.61E-22	1.75E-20	TRUE
HGLibA_56162	ZNF524	29.072/46.73/11.035	172.45/131.11/16.359	29.072	131.11	2.1352	318.57	111.67	9.6555	1	2.34E-22	4.67E-22	1.77E-20	TRUE
HGLibA_23388	INSL5	348.07/308.99/306.04	160.24/754.92/1015.3	308.99	754.92	1.286	767.99	2135.2	9.6503	1	2.45E-22	4.90E-22	1.86E-20	TRUE
HGLibA_08013	CCL27	236.5/321.39/251.6	250.28/1000.2/643.11	251.6	643.11	1.3504	2549.2	1646.9	9.6473	1	2.52E-22	5.05E-22	1.91E-20	TRUE
HGLibA_43053	SCRN2	151.64/218.39/179.51	495.98/174.46/641.06	179.51	495.98	1.4612	1144.3	1076.1	9.6476	1	2.52E-22	5.03E-22	1.91E-20	TRUE
HGLibA_22423	HUNK	281.29/281.34/301.63	663.86/1207.4/701.39	281.34	701.39	1.3149	205.9	1896.5	9.6456	1	2.57E-22	5.13E-22	1.94E-20	TRUE
HGLibA_42610	SAA2	129.64/142.1/117.71	53.414/637.55/387.5	129.64	387.5	1.5723	148.78	715.06	9.6429	1	2.63E-22	5.27E-22	1.99E-20	TRUE
HGLibA_08400	CD48	33/59.128/32.37	24.418/257.98/143.14	33	143.14	2.0839	341.54	130.52	9.6407	1	2.70E-22	5.39E-22	2.03E-20	TRUE
HGLibA_18802	GCM2	191.72/191.69/180.98	1194.9/521.25/183.02	191.69	521.25	1.4385	57.38	1168.8	9.6397	1	2.72E-22	5.43E-22	2.05E-20	TRUE
HGLibA_11631	CTIF	123.36/108.72/156.7	523.45/297.1/373.19	123.36	373.19	1.5893	662.99	671.88	9.6383	1	2.76E-22	5.51E-22	2.07E-20	TRUE
HGLibA_30578	MUSK	100.57/106.81/105.94	33.574/333.05/339.45	105.94	333.05	1.6433	14.78	555.29	9.6379	1	2.77E-22	5.53E-22	2.08E-20	TRUE
HGLibA_29214	MICALL1	267.93/282.29/258.96	807.31/412.35/674.8	267.93	674.8	1.3294	143.34	1783	9.6357	1	2.82E-22	5.65E-22	2.12E-20	TRUE
HGLibA_43200	SEC14L4	468.29/390.06/420.81	1523.1/962.15/376.25	420.81	962.15	1.1912	1600	3157.7	9.6335	1	2.89E-22	5.77E-22	2.17E-20	TRUE
HGLibA_50832	TNIK	126.5/108.72/124.33	479.2/44.407/375.23	124.33	375.23	1.5859	124.2	678.52	9.6321	1	2.92E-22	5.85E-22	2.20E-20	TRUE
HGLibA_46092	SNX33	154/156.4/117.71	157.19/440.9/824.08	154	440.9	1.5114	661.44	887.52	9.6302	1	2.98E-22	5.96E-22	2.24E-20	TRUE
HGLibA_49097	TEX33	232.57/171.66/201.58	727.95/541.34/67.48	201.58	541.34	1.4207	927.8	1245.2	9.6283	1	3.04E-22	6.07E-22	2.28E-20	TRUE
HGLibA_53582	VCX	148.5/187.88/111.09	428.84/770.78/253.56	148.5	428.84	1.5236	1475	847.89	9.6273	1	3.07E-22	6.13E-22	2.30E-20	TRUE
HGLibA_38565	PRKD1	85.643/119.21/94.167	180.08/399.66/304.68	94.167	304.68	1.6835	349.91	479.28	9.616	1	3.42E-22	6.85E-22	2.56E-20	TRUE
HGLibA_04093	BAGE	643.5/665.67/593.69	1799.3/1351.2/248.45	643.5	1351.2	1.0691	1486.1	5417.5	9.6154	1	3.44E-22	6.88E-22	2.57E-20	TRUE
HGLibA_29092	MFSD2A	20.429/32.425/33.106	463.94/86.699/141.1	32.425	141.1	2.0879	72.19	127.72	9.6156	1	3.44E-22	6.89E-22	2.57E-20	TRUE
HGLibA_51892	TSPAN1	24.357/32.425/58.119	4.5783/267.5/141.1	32.425	141.1	2.0879	362.63	127.72	9.6156	1	3.44E-22	6.89E-22	2.57E-20	TRUE
HGLibA_54602	XRCC6BP1	227.07/244.14/253.07	691.33/626.98/122.69	244.14	626.98	1.3571	185.58	1585.5	9.6146	1	3.47E-22	6.93E-22	2.58E-20	TRUE
HGLibA_52838	UCP3	26.714/48.638/49.291	216.71/188.2/2.0449	48.638	188.2	1.9304	240.53	210.72	9.6142	1	3.48E-22	6.97E-22	2.59E-20	TRUE
HGLibA_39963	RAB5B	83.286/90.6/99.317	451.73/296.05/27.606	90.6	296.05	1.6973	64.739	456.71	9.6133	1	3.51E-22	7.02E-22	2.61E-20	TRUE
HGLibA_38047	PPP1R15A	32.214/53.406/25.749	140.4/306.62/28.628	32.214	140.4	2.0899	245.45	126.7	9.6113	1	3.59E-22	7.18E-22	2.66E-20	TRUE
HGLibA_53918	VWA8	238.86/166.89/217.76	573.82/875.45/309.8	217.76	573.82	1.3937	1516.3	1372.5	9.6107	1	3.60E-22	7.21E-22	2.67E-20	TRUE
HGLibA_55737	ZNF282	249.86/243.19/227.33	270.12/1043.6/624.71	243.19	624.71	1.3575	148.07	1577.7	9.6051	1	3.80E-22	7.61E-22	2.82E-20	TRUE
HGLibA_25503	KRT4	175.22/155.45/191.28	773.73/485.3/176.88	175.22	485.3	1.4645	324.32	1043.8	9.5978	1	4.09E-22	8.17E-22	3.02E-20	TRUE
HGLibA_37888	PPFIBP2	47.143/57.221/48.555	187.71/238.95/2.0449	48.555	187.71	1.9291	38.546	210.28	9.5963	1	4.15E-22	8.29E-22	3.07E-20	TRUE
HGLibA_29043	MFAP2	163.43/175.48/133.89	744.74/252.7/460.09	163.43	460.09	1.4876	508.75	956.32	9.5932	1	4.27E-22	8.54E-22	3.16E-20	TRUE
HGLibA_36184	PFN4	491.86/420.57/530.43	1086.6/1118.6/578.7	491.86	1086.6	1.1419	3284.5	3849.3	9.5857	1	4.59E-22	9.18E-22	3.39E-20	TRUE
HGLibA_32745	NSD1	216.86/215.53/225.85	839.36/570.94/384.43	216.86	570.94	1.3925	41.341	1365.4	9.5827	1	4.73E-22	9.46E-22	3.49E-20	TRUE
HGLibA_36177	PFN2	28.286/10.491/16.185	0/173.4/86.907	16.185	86.907	2.3548	89.429	54.538	9.5764	1	5.10E-22	1.02E-21	3.75E-20	TRUE
HGLibA_37167	PLGRKT	251.43/326.16/277.35	1074.4/690.42/156.43	277.35	690.42	1.3127	1527.1	1862.6	9.5711	1	5.29E-22	1.06E-21	3.88E-20	TRUE
HGLibA_45440	SLC9C1	236.5/284.2/267.79	210.6/797.21/671.74	267.79	671.74	1.3236	624.06	1781.8	9.5696	1	5.36E-22	1.07E-21	3.94E-20	TRUE
HGLibA_03290	ASGR2	444.72/402.45/358.28	2475.3/925.14/279.12	402.45	925.14	1.1988	1868.9	2984	9.5684	1	5.43E-22	1.09E-21	3.98E-20	TRUE
HGLibA_14644	EGLN3	436.07/432.02/378.14	1109.5/706.28/978.47	432.02	978.47	1.1776	1459.6	3264.8	9.5636	1	5.69E-22	1.14E-21	4.17E-20	TRUE
HGLibA_29532	MMP28	78.572/132.56/75.039	265.54/714.74/17.381	78.572	265.54	1.744	1463.7	382.37	9.5616	1	5.80E-22	1.16E-21	4.25E-20	TRUE
HGLibA_40868	REST	401.5/384.33/530.43	1309.4/923.03/507.13	401.5	923.03	1.1989	8458	2975.1	9.5615	1	5.80E-22	1.16E-21	4.25E-20	TRUE
HGLibA_21483	HIST1H3J	161.86/162.13/159.64	485.3/455.7/120.65	161.86	455.7	1.4876	2.4896	944.78	9.5598	1	5.90E-22	1.18E-21	4.32E-20	TRUE
HGLibA_55464	ZNF133	310.36/308.99/244.98	1025.5/314.02/750.46	308.99	750.46	1.2775	2049.7	2135.2	9.5539	1	6.24E-22	1.25E-21	4.56E-20	TRUE
HGLibA_57033	ZSCAN9	154/146.87/99.317	480.72/422.92/179.95	146.87	422.92	1.5195	1156	836.2	9.5464	1	6.71E-22	1.34E-21	4.89E-20	TRUE
HGLibA_42510	RXRB	109.21/125.89/128.01	503.61/376.4/218.8	125.89	376.4	1.5726	141.22	689.18	9.5426	1	6.96E-22	1.39E-21	5.07E-20	TRUE
HGLibA_06930	CACNG1	51.072/46.73/31.634	22.892/181.86/188.13	46.73	181.86	1.9377	123.37	200.54	9.5419	1	7.01E-22	1.40E-21	5.10E-20	TRUE
HGLibA_46897	SPTLC3	170.5/126.84/101.52	528.03/378.52/177.9	126.84	378.52	1.5698	1273.6	695.73	9.5416	1	7.03E-22	1.41E-21	5.11E-20	TRUE
HGLibA_41924	RPL28	219.22/180.25/295.74	96.145/574.12/610.39	219.22	574.12	1.3849	3687.6	1384.1	9.5395	1	7.18E-22	1.44E-21	5.21E-20	TRUE
HGLibA_21403	HIST1H2AK	408.57/305.18/318.55	914.14/749.63/767.85	318.55	767.85	1.2667	4141.5	2219.1	9.5377	1	7.30E-22	1.46E-21	5.30E-20	TRUE
HGLibA_38967	PRSS57	52.643/53.406/61.797	199.92/1.0573/373.19	53.406	199.92	1.8848	35.496	236.62	9.5248	1	8.27E-22	1.65E-21	5.98E-20	TRUE
HGLibA_38493	PRKAA2	153.22/146.87/131.69	724.9/244.24/422.26	146.87	422.26	1.5173	135.37	836.2	9.5237	1	8.36E-22	1.67E-21	6.04E-20	TRUE
HGLibA_05054	C10orf131	137.5/148.77/171.41	172.45/541.34/426.35	148.77	426.35	1.5126	319.82	849.85	9.5217	1	8.52E-22	1.70E-21	6.15E-20	TRUE
HGLibA_25440	KRT19	36.143/33.379/41.934	151.08/444.07/61.346	36.143	151.08	2.0337	20.587	146	9.5125	1	9.32E-22	1.86E-21	6.72E-20	TRUE
HGLibA_46027	SNX10	216.07/199.32/243.51	753.9/566.72/84.862	216.07	566.72	1.387	516.75	1359.1	9.5112	1	9.42E-22	1.88E-21	6.79E-20	TRUE
HGLibA_44918	SLC30A7	126.5/135.42/170.68	396.79/160.71/629.82	135.42	396.79	1.5439	661.26	755.26	9.5104	1	9.50E-22	1.90E-21	6.84E-20	TRUE
HGLibA_49628	TLL1	181.5/207.9/201.58	592.13/537.11/116.56	201.58	537.11	1.4094	221.52	1245.2	9.5085	1	9.67E-22	1.93E-21	6.96E-20	TRUE
HGLibA_01847	AMY1C	132/146.87/103.73	88.514/389.09/480.54	132	389.09	1.5524	510.09	731.4	9.5061	1	9.90E-22	1.98E-21	7.11E-20	TRUE
HGLibA_36421	PHLDA2	104.5/109.67/109.62	369.32/81.412/338.42	109.62	338.42	1.6175	13.088	579.52	9.5047	1	1.00E-21	2.01E-21	7.21E-20	TRUE
HGLibA_31547	NDUFS2	237.29/175.48/268.52	608.92/268.56/686.05	237.29	608.92	1.3559	2398.1	1529.5	9.5024	1	1.03E-21	2.05E-21	7.36E-20	TRUE
HGLibA_40570	RBM48	113.14/126.84/186.13	488.35/377.46/162.57	126.84	377.46	1.5658	1851.3	695.73	9.5015	1	1.03E-21	2.07E-21	7.42E-20	TRUE
HGLibA_23050	IL1R2	146.14/86.785/80.189	351/284.42/187.1	86.785	284.42	1.701	1783.5	432.84	9.4992	1	1.06E-21	2.11E-21	7.57E-20	TRUE
HGLibA_29140	MGAT4A	132.79/71.526/77.247	260.96/351.03/236.18	77.247	260.96	1.7433	1558.7	374.35	9.4953	1	1.10E-21	2.19E-21	7.86E-20	TRUE
HGLibA_26659	LMAN1L	17.286/8.5831/14.714	80.884/117.36/9.2019	14.714	80.884	2.3816	22.099	48.565	9.495	1	1.12E-21	2.24E-21	8.01E-20	TRUE
HGLibA_37558	POLR1D	63.643/75.341/67.683	4.5783/236.84/275.03	67.683	236.84	1.792	37.483	317.56	9.4923	1	1.13E-21	2.26E-21	8.07E-20	TRUE
HGLibA_26212	LDB1	301.72/367.17/292.8	1129.3/733.77/174.84	301.72	733.77	1.2793	2181.7	2071.8	9.4921	1	1.13E-21	2.26E-21	8.08E-20	TRUE
HGLibA_46709	SPINK9	339.43/348.09/387.7	537.19/928.31/821.01	348.09	821.01	1.2355	822	2482.8	9.4911	1	1.14E-21	2.29E-21	8.16E-20	TRUE
HGLibA_28011	MAGOHB	157.14/224.12/180.98	51.888/604.78/493.83	180.98	493.83	1.4432	1214.5	1087.2	9.4884	1	1.17E-21	2.35E-21	8.36E-20	TRUE
HGLibA_48771	TCF20	114.71/122.07/114.03	352.53/213.58/349.67	114.71	349.67	1.5995	27.293	613.45	9.4863	1	1.20E-21	2.39E-21	8.52E-20	TRUE
HGLibA_36533	PIEZO1	76.215/89.646/83.868	294.54/277.01/33.74	83.868	277.01	1.7119	45.979	414.76	9.4839	1	1.23E-21	2.45E-21	8.72E-20	TRUE
HGLibA_42351	RSPO3	235.72/219.35/200.11	572.29/762.32/52.144	219.35	572.29	1.3795	319.09	1385.1	9.4833	1	1.23E-21	2.46E-21	8.77E-20	TRUE
HGLibA_28225	MAP6	253/203.13/261.17	148.03/908.23/639.02	253	639.02	1.3333	1276.7	1658.5	9.4788	1	1.29E-21	2.57E-21	9.14E-20	TRUE
HGLibA_13310	DLAT	11.786/30.518/5.1498	221.29/8.4584/69.525	11.786	69.525	2.4636	197.46	37.1	9.4796	1	1.31E-21	2.62E-21	9.32E-20	TRUE
HGLibA_41762	ROPN1B	192.5/227.93/228.06	228.92/588.92/595.06	227.93	588.92	1.3656	627.62	1453.8	9.4675	1	1.43E-21	2.87E-21	1.02E-19	TRUE
HGLibA_00350	ACACB	43.215/73.434/39.727	170.92/127.93/207.55	43.215	170.92	1.9592	462.68	182.05	9.4652	1	1.47E-21	2.93E-21	1.04E-19	TRUE
HGLibA_11589	CTBS	143/82.017/100.79	149.56/327.76/316.95	100.79	316.95	1.6432	1067.1	521.75	9.4636	1	1.49E-21	2.98E-21	1.05E-19	TRUE
HGLibA_30529	MUC16	58.143/60.082/69.89	216.71/229.44/205.51	60.082	216.71	1.8336	49.975	273.86	9.4645	1	1.47E-21	2.95E-21	1.05E-19	TRUE
HGLibA_22453	HYI	21.214/66.758/23.542	111.41/125.82/28.628	23.542	111.41	2.1954	936.52	86.197	9.4638	1	1.49E-21	2.99E-21	1.06E-19	TRUE
HGLibA_43097	SDC1	61.286/92.507/33.106	219.76/265.38/83.839	61.286	219.76	1.8255	884.45	280.69	9.4589	1	1.56E-21	3.11E-21	1.10E-19	TRUE
HGLibA_50935	TOB1	227.07/277.52/197.9	132.77/1017.1/586.88	227.07	586.88	1.366	1698.1	1446.9	9.4589	1	1.56E-21	3.11E-21	1.10E-19	TRUE
HGLibA_26988	LOC653486	41.643/74.387/29.427	166.35/269.61/94.064	41.643	166.35	1.9724	610.7	173.9	9.4564	1	1.60E-21	3.19E-21	1.13E-19	TRUE
HGLibA_55333	ZIC5	49.5/50.545/27.956	328.11/188.2/0	49.5	188.2	1.9056	232.63	215.36	9.4513	1	1.67E-21	3.35E-21	1.18E-19	TRUE
HGLibA_39523	PTPRN2	205.86/235.56/222.18	105.3/591.03/576.65	222.18	576.65	1.372	222.69	1407.7	9.4478	1	1.73E-21	3.46E-21	1.22E-19	TRUE
HGLibA_40704	RCN2	66.786/82.017/53.705	71.727/233.66/248.45	66.786	233.66	1.7915	201.55	312.33	9.4426	1	1.82E-21	3.64E-21	1.28E-19	TRUE
HGLibA_10439	CNTROB	357.5/373.84/423.02	180.08/1342.8/866	373.84	866	1.2097	1342.5	2717.7	9.4406	1	1.85E-21	3.71E-21	1.31E-19	TRUE
HGLibA_45479	SLCO6A1	64.429/97.276/64.74	500.56/228.38/70.548	64.74	228.38	1.8029	529.33	300.48	9.4401	1	1.86E-21	3.72E-21	1.31E-19	TRUE
HGLibA_33045	NUP214	36.143/35.286/37.52	213.65/150.14/37.83	36.143	150.14	2.0247	1.3147	146	9.4342	1	1.97E-21	3.95E-21	1.39E-19	TRUE
HGLibA_32986	NUDT6	183.86/168.8/203.05	640.96/497.99/169.72	183.86	497.99	1.4326	297.47	1109	9.4329	1	2.00E-21	3.99E-21	1.40E-19	TRUE
HGLibA_52794	UBXN7	25.143/30.518/16.185	28.996/116.3/130.87	25.143	116.3	2.1658	54.567	93.438	9.4307	1	2.05E-21	4.09E-21	1.44E-19	TRUE
HGLibA_07757	CCDC33	337.86/306.13/336.94	1735.2/797.21/506.1	336.94	797.21	1.24	475.05	2382.5	9.4296	1	2.06E-21	4.12E-21	1.45E-19	TRUE
HGLibA_20025	GPR34	103.71/103.95/159.64	323.53/473.67/183.02	103.95	323.53	1.6286	1550.8	542.3	9.4293	1	2.06E-21	4.13E-21	1.45E-19	TRUE
HGLibA_38433	PRELP	185.43/155.45/152.29	437.99/569.89/219.82	155.45	437.99	1.4885	454.39	898.02	9.4284	1	2.08E-21	4.16E-21	1.46E-19	TRUE
HGLibA_05979	C2	131.22/140.19/148.61	798.15/404.95/151.32	140.19	404.95	1.5236	75.704	788.77	9.427	1	2.11E-21	4.22E-21	1.48E-19	TRUE
HGLibA_42212	RPUSD3	29.857/33.379/18.392	186.18/131.11/5.1122	29.857	131.11	2.098	71.927	115.39	9.4254	1	2.15E-21	4.30E-21	1.50E-19	TRUE
HGLibA_33791	OR2F2	293.86/322.34/281.03	715.74/717.91/167.68	293.86	715.74	1.2814	488.01	2003.8	9.4246	1	2.16E-21	4.32E-21	1.51E-19	TRUE
HGLibA_17557	FKBP14	207.43/232.7/244.98	596.71/27.49/1979.4	232.7	596.71	1.3548	394.69	1492.3	9.4229	1	2.19E-21	4.39E-21	1.53E-19	TRUE
HGLibA_26707	LMO3	347.29/237.47/268.52	666.91/1039.3/185.06	268.52	666.91	1.3092	3584.1	1788	9.4215	1	2.22E-21	4.45E-21	1.55E-19	TRUE
HGLibA_26880	LOC100862671	84.072/68.665/99.317	276.22/11.63/316.95	84.072	276.22	1.7043	234.89	416.02	9.4208	1	2.24E-21	4.48E-21	1.56E-19	TRUE
HGLibA_56617	ZNF713	219.22/219.35/229.53	637.91/569.89/280.15	219.35	569.89	1.3734	51.881	1385.1	9.4187	1	2.28E-21	4.57E-21	1.59E-19	TRUE
HGLibA_09666	CHTOP	190.14/196.46/201.58	695.9/523.37/398.75	196.46	523.37	1.409	33.035	1205.5	9.4153	1	2.36E-21	4.72E-21	1.64E-19	TRUE
HGLibA_35833	PDE8B	185.43/155.45/178.03	514.3/485.3/251.52	178.03	485.3	1.4416	282.37	1065	9.4155	1	2.35E-21	4.71E-21	1.64E-19	TRUE
HGLibA_38148	PPP2R2B	158.72/132.56/147.87	424.26/392.26/421.24	147.87	421.24	1.504	175.99	843.39	9.4132	1	2.41E-21	4.81E-21	1.67E-19	TRUE
HGLibA_38607	PRM1	42.429/33.379/33.106	38.153/141.68/279.12	33.379	141.68	2.0532	40.988	132.37	9.4133	1	2.41E-21	4.82E-21	1.67E-19	TRUE
HGLibA_47645	STX3	98.215/104.91/52.969	331.16/309.79/191.19	98.215	309.79	1.6473	1046	505.15	9.4136	1	2.40E-21	4.80E-21	1.67E-19	TRUE
HGLibA_45516	SLITRK2	102.14/89.646/80.189	553.98/173.4/289.35	89.646	289.35	1.6795	122.81	450.72	9.4065	1	2.56E-21	5.13E-21	1.78E-19	TRUE
HGLibA_21932	HOXB2	101.36/140.19/87.546	57.992/521.25/316.95	101.36	316.95	1.6352	849.41	525.44	9.4055	1	2.59E-21	5.18E-21	1.80E-19	TRUE
HGLibA_51146	TPM3	117.86/104.91/123.59	15.261/579.4/354.78	117.86	354.78	1.5818	100.34	634.57	9.4053	1	2.59E-21	5.19E-21	1.80E-19	TRUE
HGLibA_36551	PIGF	135.93/180.25/189.81	158.71/489.53/611.41	180.25	489.53	1.4364	1027.7	1081.7	9.404	1	2.63E-21	5.25E-21	1.82E-19	TRUE
HGLibA_44573	SLC22A23	174.43/107.77/135.37	393.73/406.01/88.952	135.37	393.73	1.5334	1143.9	754.86	9.4039	1	2.63E-21	5.26E-21	1.82E-19	TRUE
HGLibA_42451	RUNDC3B	230.22/181.2/256.02	990.44/134.28/590.97	230.22	590.97	1.3563	1534.1	1472.2	9.4019	1	2.68E-21	5.36E-21	1.85E-19	TRUE
HGLibA_23401	INSR	187.79/178.34/163.32	485.3/529.71/224.93	178.34	485.3	1.4392	157.4	1067.3	9.396	1	2.83E-21	5.67E-21	1.96E-19	TRUE
HGLibA_32142	NMB	126.5/131.61/119.92	373.9/194.54/495.88	126.5	373.9	1.556	34.722	693.4	9.395	1	2.86E-21	5.72E-21	1.97E-19	TRUE
HGLibA_56739	ZNF782	179.93/189.78/180.98	466.99/616.41/490.77	180.98	490.77	1.4342	39.315	1087.2	9.3953	1	2.85E-21	5.70E-21	1.97E-19	TRUE
HGLibA_28370	MARK3	186.22/198.37/218.5	526.51/594.21/448.85	198.37	526.51	1.4038	276.45	1220.3	9.3935	1	2.90E-21	5.81E-21	2.00E-19	TRUE
HGLibA_01375	AK1	402.29/396.73/348.71	1117.1/905.05/293.44	396.73	905.05	1.1878	1168.3	2930.3	9.3903	1	2.99E-21	5.98E-21	2.06E-19	TRUE
HGLibA_55562	ZNF197	116.29/166.89/159.64	12.209/949.46/445.78	159.64	445.78	1.4757	966.18	928.56	9.3901	1	3.00E-21	5.99E-21	2.06E-19	TRUE
HGLibA_45680	SMCR7L	31.429/32.425/38.991	24.418/138.51/204.49	32.425	138.51	2.0613	22.052	127.72	9.3865	1	3.11E-21	6.21E-21	2.13E-19	TRUE
HGLibA_04943	BTG2	98.215/119.21/102.26	441.04/318.25/79.75	102.26	318.25	1.6284	151.84	531.29	9.3706	1	3.61E-21	7.21E-21	2.47E-19	TRUE
HGLibA_26782	LOC100130370	161.07/144.96/142.72	413.57/589.98/209.6	144.96	413.57	1.5061	132.31	822.59	9.3657	1	3.78E-21	7.56E-21	2.58E-19	TRUE
HGLibA_04218	BBS4	161.07/171.66/122.86	648.59/219.92/447.82	161.07	447.82	1.4695	786.22	939.02	9.3577	1	4.07E-21	8.15E-21	2.78E-19	TRUE
HGLibA_47844	SUSD1	314.29/226.02/306.78	1184.3/736.94/163.59	306.78	736.94	1.2616	3289	2115.9	9.3516	1	4.32E-21	8.63E-21	2.95E-19	TRUE
HGLibA_10029	CLIC4	120.21/130.65/114.03	358.63/151.19/361.94	120.21	358.63	1.569	73.615	650.5	9.348	1	4.47E-21	8.93E-21	3.05E-19	TRUE
HGLibA_09201	CERS1	198/191.69/132.42	511.24/584.69/139.05	191.69	511.24	1.4106	1776.2	1168.8	9.347	1	4.51E-21	9.02E-21	3.07E-19	TRUE
HGLibA_00198	ABCD3	33.786/44.823/48.555	59.518/194.54/173.81	44.823	173.81	1.9317	67.873	190.46	9.3465	1	4.53E-21	9.06E-21	3.09E-19	TRUE
HGLibA_29766	MPP7	98.215/93.461/167.74	308.27/373.23/277.08	98.215	308.27	1.6403	2427.8	505.15	9.3461	1	4.55E-21	9.10E-21	3.10E-19	TRUE
HGLibA_25104	KLHDC7A	121.79/105.86/108.15	331.16/80.355/548.02	108.15	331.16	1.6057	95.656	569.8	9.3429	1	4.69E-21	9.38E-21	3.19E-19	TRUE
HGLibA_22882	IGSF11	157.93/197.41/133.16	175.5/833.16/440.67	157.93	440.67	1.4746	1086.3	916.05	9.3417	1	4.74E-21	9.48E-21	3.23E-19	TRUE
HGLibA_55749	ZNF286A	57.357/47.684/47.084	181.61/265.38/140.07	47.684	181.61	1.9072	46.967	205.62	9.3394	1	4.85E-21	9.69E-21	3.29E-19	TRUE
HGLibA_24532	KDM6A	227.86/203.13/214.08	1008.8/133.22/556.2	214.08	556.2	1.3733	154.82	1343.4	9.3343	1	5.08E-21	1.02E-20	3.45E-19	TRUE
HGLibA_33797	OR2G3	418/400.55/404.62	1083.5/162.82/916.1	404.62	916.1	1.1769	97.797	3004.5	9.3313	1	5.23E-21	1.05E-20	3.54E-19	TRUE
HGLibA_24526	KDM5C	169.72/151.64/167.74	460.88/634.38/185.06	167.74	460.88	1.4528	131.56	988.1	9.3258	1	5.51E-21	1.10E-20	3.72E-19	TRUE
HGLibA_55702	ZNF267	18.857/36.24/24.277	120.56/1.0573/112.47	24.277	112.47	2.1664	86.24	89.509	9.3215	1	5.77E-21	1.15E-20	3.89E-19	TRUE
HGLibA_26255	LDOC1	295.43/281.34/261.17	1434.5/301.33/687.07	281.34	687.07	1.2851	302.72	1896.5	9.3169	1	5.99E-21	1.20E-20	4.04E-19	TRUE
HGLibA_33994	OR4F17	693/711.45/801.89	1442.2/2475.2/955.97	711.45	1442.2	1.0184	4260.3	6156.3	9.3131	1	6.21E-21	1.24E-20	4.18E-19	TRUE
HGLibA_44994	SLC35E3	117.07/117.3/104.47	750.84/35.948/350.69	117.07	350.69	1.5747	79.474	629.27	9.3131	1	6.21E-21	1.24E-20	4.18E-19	TRUE
HGLibA_12675	DDX23	659.22/558.86/662.11	1355.2/1481.3/923.26	659.22	1355.2	1.0385	5040.3	5586.5	9.3114	1	6.31E-21	1.26E-20	4.24E-19	TRUE
HGLibA_27172	LRIF1	357.5/386.24/412.72	985.86/881.79/577.67	386.24	881.79	1.1888	763.46	2832.5	9.3112	1	6.32E-21	1.26E-20	4.25E-19	TRUE
HGLibA_07504	CCDC101	187.79/142.1/208.2	51.888/852.19/502.01	187.79	502.01	1.4138	1252	1138.9	9.311	1	6.33E-21	1.27E-20	4.26E-19	TRUE
HGLibA_44659	SLC25A18	77/100.14/115.5	357.11/311.9/179.95	100.14	311.9	1.6294	385.69	517.54	9.3087	1	6.47E-21	1.29E-20	4.34E-19	TRUE
HGLibA_45332	SLC6A5	327.64/216.49/389.18	1330.8/773.95/560.29	327.64	773.95	1.2376	8071.1	2299.6	9.3069	1	6.58E-21	1.32E-20	4.42E-19	TRUE
HGLibA_33274	ODF1	360.64/282.29/366.37	834.78/1183.1/417.15	360.64	834.78	1.2085	3086.1	2596.7	9.3044	1	6.74E-21	1.35E-20	4.51E-19	TRUE
HGLibA_24304	KCNK13	222.36/145.91/166.26	575.34/174.46/457.03	166.26	457.03	1.4533	1780.4	977.22	9.3013	1	6.94E-21	1.39E-20	4.64E-19	TRUE
HGLibA_20811	HADHB	166.57/235.56/192.75	94.618/511.74/716.72	192.75	511.74	1.404	1259	1176.9	9.2981	1	7.15E-21	1.43E-20	4.78E-19	TRUE
HGLibA_19504	GNE	425.07/439.65/559.85	976.71/1157.7/196.31	439.65	976.71	1.1498	7330.9	3338.1	9.2955	1	7.33E-21	1.47E-20	4.90E-19	TRUE
HGLibA_08836	CDKN2AIPNL	147.72/160.22/164.79	444.1/58.152/658.45	160.22	444.1	1.4651	88.629	932.77	9.2949	1	7.37E-21	1.47E-20	4.92E-19	TRUE
HGLibA_36115	PEX3	455.72/367.17/506.15	1411.6/511.74/1005	455.72	1005	1.1393	5192.2	3493.7	9.2937	1	7.45E-21	1.49E-20	4.97E-19	TRUE
HGLibA_20960	HCFC1R1	135.14/126.84/169.94	531.08/390.15/61.346	135.14	390.15	1.5226	639.95	753.31	9.2909	1	7.65E-21	1.53E-20	5.10E-19	TRUE
HGLibA_54853	ZBTB26	253/251.77/255.28	651.65/631.21/162.57	253	631.21	1.3156	3.3546	1658.5	9.2871	1	7.93E-21	1.59E-20	5.28E-19	TRUE
HGLibA_47882	SVEP1	336.29/295.64/318.55	805.78/755.97/375.23	318.55	755.97	1.2442	419.71	2219.1	9.2857	1	8.04E-21	1.61E-20	5.35E-19	TRUE
HGLibA_11489	CSTF2T	33/69.619/27.22	457.83/11.63/139.05	33	139.05	2.0423	687.17	130.52	9.2828	1	8.27E-21	1.65E-20	5.51E-19	TRUE
HGLibA_07146	CAPN10	499.72/449.18/477.46	1042.3/1042.5/872.13	477.46	1042.3	1.1247	647.43	3706.7	9.278	1	8.63E-21	1.73E-20	5.74E-19	TRUE
HGLibA_55275	ZFYVE19	225.5/232.7/190.54	576.87/101.5/647.2	225.5	576.87	1.3512	637	1434.3	9.2776	1	8.66E-21	1.73E-20	5.76E-19	TRUE
HGLibA_20994	HCST	185.43/164.99/169.21	462.41/494.82/142.12	169.21	462.41	1.445	140.49	999.01	9.2765	1	8.76E-21	1.75E-20	5.82E-19	TRUE
HGLibA_54038	WDR17	179.93/158.31/184.66	65.622/818.35/484.63	179.93	484.63	1.4244	244.84	1079.3	9.2749	1	8.89E-21	1.78E-20	5.90E-19	TRUE
HGLibA_46154	SOGA1	35.357/56.267/35.313	1.5261/145.91/192.22	35.357	145.91	2.0146	218.61	142.1	9.274	1	8.98E-21	1.80E-20	5.96E-19	TRUE
HGLibA_20782	H3F3B	111.57/149.73/110.35	618.07/337.28/262.76	111.57	337.28	1.5874	728.69	592.49	9.2727	1	9.07E-21	1.81E-20	6.01E-19	TRUE
HGLibA_43306	SELPLG	183.86/166.89/178.77	633.33/482.13/436.58	178.77	482.13	1.4263	83.463	1070.5	9.2717	1	9.16E-21	1.83E-20	6.07E-19	TRUE
HGLibA_53139	URGCP	286.79/320.44/288.39	659.28/735.88/698.32	288.39	698.32	1.273	514.89	1956.8	9.2671	1	9.56E-21	1.91E-20	6.33E-19	TRUE
HGLibA_31829	NFKBIE	38.5/85.831/45.612	59.518/705.22/174.84	45.612	174.84	1.9154	834.08	194.62	9.2629	1	9.95E-21	1.99E-20	6.58E-19	TRUE
HGLibA_23096	IL23A	150.86/167.85/156.7	201.45/435.61/562.34	156.7	435.61	1.4692	79.204	907.1	9.2605	1	1.02E-20	2.03E-20	6.72E-19	TRUE
HGLibA_33092	NUS1	36.143/55.314/33.106	148.03/213.58/2.0449	36.143	148.03	2.0045	188.37	146	9.2599	1	1.02E-20	2.05E-20	6.76E-19	TRUE
HGLibA_17547	FIZ1	157.93/184.06/171.41	10.683/466.27/737.17	171.41	466.27	1.4384	170.89	1015.4	9.2531	1	1.09E-20	2.18E-20	7.19E-19	TRUE
HGLibA_01798	AMIGO3	220.79/264.17/283.24	96.145/651.3/674.8	264.17	651.3	1.2986	1122.8	1751.5	9.2503	1	1.12E-20	2.24E-20	7.37E-19	TRUE
HGLibA_50289	TMEM241	95.858/108.72/122.12	30.522/689.36/330.25	108.72	330.25	1.5941	172.54	573.59	9.2496	1	1.13E-20	2.25E-20	7.42E-19	TRUE
HGLibA_05726	C1GALT1C1	143/121.12/181.71	454.78/406.01/132.92	143	406.01	1.499	988.76	808.66	9.2487	1	1.14E-20	2.27E-20	7.46E-19	TRUE
HGLibA_05280	C12orf65	136.72/137.33/147.87	393.73/99.387/415.11	137.33	393.73	1.5128	55.752	768.63	9.2484	1	1.14E-20	2.28E-20	7.48E-19	TRUE
HGLibA_36845	PKNOX1	54.215/82.97/54.44	198.39/307.68/10.224	54.44	198.39	1.8466	407.01	242.31	9.2477	1	1.15E-20	2.29E-20	7.52E-19	TRUE
HGLibA_14097	DUOX1	356.72/358.58/350.18	824.1/853.25/187.1	356.72	824.1	1.2057	23.079	2560.9	9.2357	1	1.28E-20	2.57E-20	8.40E-19	TRUE
HGLibA_45573	SMAD2	67.572/82.017/65.476	231.97/323.54/61.346	67.572	231.97	1.7644	106.52	316.91	9.2347	1	1.29E-20	2.59E-20	8.47E-19	TRUE
HGLibA_52242	TUBA1A	309.57/260.36/272.94	666.91/1021.4/370.12	272.94	666.91	1.2858	750.24	1825.2	9.2216	1	1.46E-20	2.93E-20	9.56E-19	TRUE
HGLibA_16023	FAM111A	252.22/254.63/246.45	1820.6/375.34/626.75	252.22	626.75	1.3098	19.526	1652	9.2149	1	1.56E-20	3.12E-20	1.02E-18	TRUE
HGLibA_02794	ARHGDIA	116.29/118.26/114.77	346.43/469.44/64.413	116.29	346.43	1.5667	3.0963	623.99	9.213	1	1.59E-20	3.17E-20	1.03E-18	TRUE
HGLibA_44641	SLC25A12	276.57/383.38/248.66	173.98/673.5/679.92	276.57	673.5	1.281	6093.5	1856	9.2135	1	1.58E-20	3.16E-20	1.03E-18	TRUE
HGLibA_34053	OR4N5	185.43/192.64/246.45	372.37/508.56/1102.2	192.64	508.56	1.3959	1473.7	1176.1	9.2119	1	1.60E-20	3.21E-20	1.04E-18	TRUE
HGLibA_50885	TNNT2	55.786/70.572/68.418	254.86/233.66/148.25	68.418	233.66	1.7572	82.108	321.86	9.2109	1	1.62E-20	3.23E-20	1.05E-18	TRUE
HGLibA_12251	CYTL1	187/181.2/183.92	698.96/490.59/172.79	183.92	490.59	1.4106	8.4465	1109.5	9.2068	1	1.68E-20	3.36E-20	1.09E-18	TRUE
HGLibA_30768	MYL6	40.072/36.24/40.462	669.96/158.6/12.269	40.072	158.6	1.9582	7.4174	165.83	9.204	1	1.73E-20	3.45E-20	1.12E-18	TRUE
HGLibA_46393	SPANXD	531.93/494.96/450.97	1068.3/955.8/1286.2	494.96	1068.3	1.1083	1650.9	3880.2	9.2038	1	1.73E-20	3.46E-20	1.12E-18	TRUE
HGLibA_02210	ANPEP	117.07/150.68/105.94	668.43/347.85/174.84	117.07	347.85	1.563	626.79	629.27	9.1998	1	1.79E-20	3.58E-20	1.16E-18	TRUE
HGLibA_18854	GDF10	49.5/78.202/58.119	492.93/207.23/127.8	58.119	207.23	1.8165	238.81	262.79	9.1984	1	1.82E-20	3.63E-20	1.18E-18	TRUE
HGLibA_22316	HSPB7	69.929/104.91/55.176	68.675/278.07/237.2	69.929	237.2	1.7478	720.49	330.72	9.1982	1	1.82E-20	3.64E-20	1.18E-18	TRUE
HGLibA_26496	LILRA3	219.22/155.45/189.07	500.56/667.16/97.131	189.07	500.56	1.3999	1019.5	1148.7	9.1905	1	1.96E-20	3.91E-20	1.27E-18	TRUE
HGLibA_41581	RNF180	256.14/244.14/302.36	633.33/942.06/202.44	256.14	633.33	1.3027	1140.2	1684.5	9.1901	1	1.96E-20	3.92E-20	1.27E-18	TRUE
HGLibA_02350	AP4S1	239.64/224.12/264.11	601.29/185.03/696.28	239.64	601.29	1.3235	419.85	1548.7	9.1895	1	1.97E-20	3.95E-20	1.28E-18	TRUE
HGLibA_38480	PRICKLE4	108.43/139.24/73.568	328.11/168.11/572.56	108.43	328.11	1.5886	1082.2	571.68	9.188	1	2.00E-20	4.00E-20	1.29E-18	TRUE
HGLibA_42953	SCLY	113.14/73.434/80.925	300.64/35.948/263.79	80.925	263.79	1.6925	547.08	396.7	9.1811	1	2.13E-20	4.27E-20	1.38E-18	TRUE
HGLibA_10646	COLQ	186.22/197.41/245.72	628.75/517.02/169.72	197.41	517.02	1.3845	1229.4	1212.9	9.1771	1	2.21E-20	4.43E-20	1.43E-18	TRUE
HGLibA_38071	PPP1R1C	245.93/253.68/260.43	836.31/628.04/73.615	253.68	628.04	1.3045	52.82	1664.1	9.177	1	2.22E-20	4.43E-20	1.43E-18	TRUE
HGLibA_29772	MPPED1	255.36/259.4/278.82	1167.5/208.29/639.02	259.4	639.02	1.2974	196.77	1711.6	9.1758	1	2.24E-20	4.48E-20	1.44E-18	TRUE
HGLibA_14627	EGFL7	55.786/76.295/59.59	436.47/6.3438/210.62	59.59	210.62	1.8043	146.75	271.07	9.1732	1	2.30E-20	4.59E-20	1.48E-18	TRUE
HGLibA_37710	POSTN	567.29/497.82/456.86	1071.3/1149.3/763.76	497.82	1071.3	1.1041	3251.8	3908.7	9.1732	1	2.30E-20	4.59E-20	1.48E-18	TRUE
HGLibA_37876	PPFIA2	195.64/206/192.01	68.675/542.4/513.26	195.64	513.26	1.3869	60.169	1199.2	9.1717	1	2.33E-20	4.66E-20	1.50E-18	TRUE
HGLibA_54990	ZC3HAV1	347.29/273.71/241.3	962.97/666.1/175.86	273.71	666.1	1.28	3232.1	1831.7	9.1684	1	2.40E-20	4.80E-20	1.54E-18	TRUE
HGLibA_18035	FRMPD2	102.93/118.26/92.696	369.32/315.08/175.86	102.93	315.08	1.6047	169.83	535.64	9.1665	1	2.44E-20	4.89E-20	1.57E-18	TRUE
HGLibA_51966	TSPY2	97.429/81.063/80.189	448.67/70.839/263.79	81.063	263.79	1.69	134.31	397.54	9.1644	1	2.49E-20	4.98E-20	1.60E-18	TRUE
HGLibA_38434	PRELP	200.36/198.37/206.73	71.727/522.31/539.84	200.36	522.31	1.3779	22.261	1235.8	9.1585	1	2.63E-20	5.26E-20	1.69E-18	TRUE
HGLibA_12948	DENND3	163.43/193.6/172.89	143.45/466.27/650.27	172.89	466.27	1.4261	259.21	1026.4	9.1576	1	2.65E-20	5.31E-20	1.70E-18	TRUE
HGLibA_31259	NCAN	132/127.79/162.59	764.58/379.57/152.34	132	379.57	1.5167	476.57	731.4	9.1543	1	2.74E-20	5.47E-20	1.75E-18	TRUE
HGLibA_21621	HLA-DQA1	370.07/361.45/364.9	834.78/1221.2/653.33	364.9	834.78	1.1917	19.353	2635.6	9.1527	1	2.78E-20	5.55E-20	1.77E-18	TRUE
HGLibA_08706	CDHR4	63.643/111.58/76.511	103.78/861.7/252.54	76.511	252.54	1.7097	697.74	369.91	9.1524	1	2.78E-20	5.57E-20	1.78E-18	TRUE
HGLibA_05394	C15orf39	57.357/99.183/52.969	453.25/79.298/204.49	57.357	204.49	1.8161	884.32	258.52	9.1506	1	2.83E-20	5.67E-20	1.81E-18	TRUE
HGLibA_30612	MXD3	104.5/155.45/82.396	183.13/318.25/386.48	104.5	318.25	1.5974	1542.2	545.89	9.1485	1	2.89E-20	5.77E-20	1.84E-18	TRUE
HGLibA_38385	PRDM2	264.79/314.72/249.4	729.48/386.97/648.22	264.79	648.22	1.2884	1364.8	1756.6	9.1485	1	2.89E-20	5.77E-20	1.84E-18	TRUE
HGLibA_39150	PSMD10	91.929/60.082/52.233	268.59/211.46/10.224	60.082	211.46	1.7984	537.92	273.86	9.1475	1	2.91E-20	5.83E-20	1.85E-18	TRUE
HGLibA_56750	ZNF785	231.79/226.98/192.01	702.01/447.24/574.61	226.98	574.61	1.3362	622.8	1446.2	9.1413	1	3.08E-20	6.17E-20	1.96E-18	TRUE
HGLibA_13966	DRD3	250.64/198.37/262.64	163.29/635.44/620.62	250.64	620.62	1.3046	1438.4	1639	9.1386	1	3.16E-20	6.33E-20	2.01E-18	TRUE
HGLibA_46060	SNX20	403.86/304.22/467.89	1042.3/904/849.64	403.86	904	1.1605	7013.7	2997.3	9.1354	1	3.26E-20	6.52E-20	2.07E-18	TRUE
HGLibA_00991	ADM	184.64/213.62/216.29	547.87/602.66/202.44	213.62	547.87	1.3547	423.5	1339.7	9.1318	1	3.37E-20	6.74E-20	2.14E-18	TRUE
HGLibA_12396	DBNL	68.358/89.646/54.44	277.75/0/232.09	68.358	232.09	1.7488	323.45	321.5	9.1317	1	3.37E-20	6.75E-20	2.14E-18	TRUE
HGLibA_20275	GRID2	300.14/298.5/280.29	711.16/358.43/721.84	298.5	711.16	1.2496	167.12	2043.9	9.1277	1	3.50E-20	7.00E-20	2.22E-18	TRUE
HGLibA_17074	FBXO33	232.57/222.21/205.26	564.66/780.29/524.51	222.21	564.66	1.3415	197.42	1408	9.1265	1	3.54E-20	7.08E-20	2.24E-18	TRUE
HGLibA_48285	TALDO1	170.5/210.76/192.01	163.29/504.33/577.67	192.01	504.33	1.3885	407.18	1171.3	9.1258	1	3.56E-20	7.12E-20	2.25E-18	TRUE
HGLibA_34945	PABPN1L	165.79/194.55/128.74	946.18/450.41/283.21	165.79	450.41	1.4364	1099.8	973.69	9.1214	1	3.71E-20	7.41E-20	2.34E-18	TRUE
HGLibA_48828	TCOF1	239.64/243.19/230.27	1236.1/598.43/331.27	239.64	598.43	1.3167	50.238	1548.7	9.1171	1	3.86E-20	7.72E-20	2.44E-18	TRUE
HGLibA_48053	SYT12	218.43/232.7/311.19	82.41/711.57/584.83	232.7	584.83	1.3258	3182.5	1492.3	9.1154	1	3.92E-20	7.84E-20	2.47E-18	TRUE
HGLibA_55751	ZNF286A	242.79/258.45/222.91	604.34/619.58/202.44	242.79	604.34	1.3121	320.15	1574.4	9.112	1	4.05E-20	8.09E-20	2.55E-18	TRUE
HGLibA_25760	KRTAP4-3	286.79/222.21/280.29	676.06/695.71/69.525	280.29	676.06	1.2672	1708.1	1887.6	9.1093	1	4.14E-20	8.29E-20	2.61E-18	TRUE
HGLibA_52285	TUBB4A	278.14/297.55/325.91	726.43/500.11/708.54	297.55	708.54	1.2489	590.35	2035.7	9.1092	1	4.15E-20	8.30E-20	2.62E-18	TRUE
HGLibA_21837	HNRNPLL	184.64/248.91/139.78	563.13/140.62/488.72	184.64	488.72	1.3994	3071.5	1115	9.1065	1	4.26E-20	8.51E-20	2.68E-18	TRUE
HGLibA_46485	SPATA31A7	22/32.425/31.634	0/159.65/132.92	31.634	132.92	2.0369	46.721	123.9	9.0991	1	4.57E-20	9.13E-20	2.87E-18	TRUE
HGLibA_54029	WDR12	45.572/33.379/17.656	195.34/7.4011/138.03	33.379	138.03	2.0158	197.93	132.37	9.096	1	4.70E-20	9.39E-20	2.95E-18	TRUE
HGLibA_04305	BCL2L10	21.214/32.425/20.599	16.787/100.44/219.82	21.214	100.44	2.1911	63.03	75.883	9.0953	1	4.75E-20	9.51E-20	2.99E-18	TRUE
HGLibA_09793	CLASP1	139.07/162.13/203.78	450.2/441.95/441.69	162.13	441.95	1.4412	1133.4	946.74	9.0944	1	4.76E-20	9.51E-20	2.99E-18	TRUE
HGLibA_42439	RUFY2	159.5/140.19/232.48	436.47/919.86/67.48	159.5	436.47	1.4466	2849.1	927.52	9.0942	1	4.77E-20	9.53E-20	2.99E-18	TRUE
HGLibA_46623	SPERT	85.643/141.14/77.247	273.17/310.85/54.189	85.643	273.17	1.6619	1575.5	425.75	9.0885	1	5.02E-20	1.00E-19	3.15E-18	TRUE
HGLibA_07418	CBR1	267.14/270.85/258.96	650.12/757.03/402.84	267.14	650.12	1.2799	40.344	1776.4	9.0866	1	5.11E-20	1.02E-19	3.21E-18	TRUE
HGLibA_53652	VILL	165.79/137.33/121.39	389.16/58.152/597.1	137.33	389.16	1.4959	531.97	768.63	9.0833	1	5.27E-20	1.05E-19	3.30E-18	TRUE
HGLibA_20395	GSAP	80.929/102.04/122.86	453.25/310.85/23.516	102.04	310.85	1.5976	439.55	529.89	9.0708	1	5.91E-20	1.18E-19	3.69E-18	TRUE
HGLibA_32763	NSMAF	216.86/267.03/178.77	1165.9/551.91/381.37	216.86	551.91	1.3437	1984	1365.4	9.0676	1	6.08E-20	1.22E-19	3.79E-18	TRUE
HGLibA_27123	LPPR4	27.5/19.074/11.035	93.092/171.28/60.323	19.074	93.092	2.2288	67.811	66.632	9.0678	1	6.13E-20	1.23E-19	3.82E-18	TRUE
HGLibA_24908	KIF23	164.22/198.37/151.55	235.02/445.13/811.81	164.22	445.13	1.4331	663.34	962.1	9.0564	1	6.74E-20	1.35E-19	4.19E-18	TRUE
HGLibA_30770	MYL6	201.93/202.18/222.91	146.51/522.31/548.02	202.18	522.31	1.3649	214.91	1249.9	9.0548	1	6.84E-20	1.37E-19	4.25E-18	TRUE
HGLibA_10504	COL11A2	132.79/132.56/170.68	198.39/378.52/446.8	132.79	378.52	1.5042	717.91	736.86	9.0524	1	6.99E-20	1.40E-19	4.34E-18	TRUE
HGLibA_45152	SLC43A2	322.14/265.12/314.87	843.94/665.04/738.2	314.87	738.2	1.2266	1263.9	2186.7	9.0526	1	6.98E-20	1.40E-19	4.34E-18	TRUE
HGLibA_28569	MCCC2	241.22/253.68/280.29	193.82/622.75/1023.5	253.68	622.75	1.2923	431.85	1664.1	9.0474	1	7.32E-20	1.46E-19	4.54E-18	TRUE
HGLibA_14964	ELOVL3	90.358/71.526/73.568	183.13/378.52/243.34	73.568	243.34	1.7123	143.03	352.28	9.0452	1	7.47E-20	1.49E-19	4.62E-18	TRUE
HGLibA_44244	SIX1	55.786/41.962/33.106	19.839/161.77/274.01	41.962	161.77	1.9217	134.77	175.55	9.0423	1	7.67E-20	1.54E-19	4.74E-18	TRUE
HGLibA_43908	SH2D6	161.86/135.42/125.07	537.19/383.8/230.05	135.42	383.8	1.496	403.04	755.26	9.0379	1	7.99E-20	1.60E-19	4.93E-18	TRUE
HGLibA_03787	ATP8B3	246.72/299.46/271.47	656.22/1118.6/26.583	271.47	656.22	1.2703	698.02	1812.8	9.0368	1	8.07E-20	1.61E-19	4.97E-18	TRUE
HGLibA_43236	SEC24C	241.22/187.88/186.86	492.93/576.23/251.52	187.88	492.93	1.3869	1423.1	1139.6	9.0365	1	8.08E-20	1.62E-19	4.98E-18	TRUE
HGLibA_55477	ZNF138	363.79/329.97/378.14	1152.2/826.81/313.89	363.79	826.81	1.1822	674.68	2625.4	9.0366	1	8.08E-20	1.62E-19	4.98E-18	TRUE
HGLibA_14595	EFNA5	302.5/282.29/312.66	714.22/874.39/493.83	302.5	714.22	1.2367	255.9	2078.6	9.0304	1	8.55E-20	1.71E-19	5.27E-18	TRUE
HGLibA_13479	DNAH14	346.5/329.02/291.33	763.05/860.65/502.01	329.02	763.05	1.2111	863.1	2311.8	9.027	1	8.82E-20	1.76E-19	5.43E-18	TRUE
HGLibA_09983	CLEC4C	135.93/139.24/129.48	384.58/435.61/99.176	135.93	384.58	1.4936	26.27	758.8	9.0266	1	8.86E-20	1.77E-19	5.45E-18	TRUE
HGLibA_32596	NR2C1	454.15/377.66/532.63	1411.6/986.47/82.817	454.15	986.47	1.1174	6005.3	3478.5	9.0257	1	8.93E-20	1.79E-19	5.49E-18	TRUE
HGLibA_16184	FAM155B	139.07/141.14/94.167	137.35/391.2/518.37	139.07	391.2	1.4854	1010.4	780.88	9.0226	1	9.18E-20	1.84E-19	5.64E-18	TRUE
HGLibA_33983	OR4D9	54.215/52.453/71.361	204.5/5.2865/194.26	54.215	194.26	1.8223	148.55	241.07	9.02	1	9.41E-20	1.88E-19	5.78E-18	TRUE
HGLibA_39965	RAB5B	324.5/276.57/305.31	718.8/760.2/359.9	305.31	718.8	1.2326	597.2	2103	9.0165	1	9.71E-20	1.94E-19	5.96E-18	TRUE
HGLibA_04217	BBS4	51.072/44.823/44.877	169.4/342.57/142.12	44.877	169.4	1.8931	19.191	190.74	9.0161	1	9.75E-20	1.95E-19	5.98E-18	TRUE
HGLibA_40451	RBFA	75.429/100.14/103.73	305.22/652.36/97.131	100.14	305.22	1.5983	311.69	517.54	9.0149	1	9.85E-20	1.97E-19	6.03E-18	TRUE
HGLibA_11984	CYB561D1	105.29/88.692/100.79	486.83/306.62/167.68	100.79	306.62	1.5956	83.271	521.75	9.0111	1	1.02E-19	2.04E-19	6.24E-18	TRUE
HGLibA_04441	BEX1	154/173.57/113.29	99.197/467.33/422.26	154	422.26	1.4493	1020	887.52	9.0048	1	1.08E-19	2.16E-19	6.60E-18	TRUE
HGLibA_27432	LRRC8B	222.36/187.88/266.32	1223.9/560.37/98.153	222.36	560.37	1.3296	1560.7	1409.2	9.0044	1	1.08E-19	2.17E-19	6.62E-18	TRUE
HGLibA_33757	OR2AP1	255.36/206.95/254.55	622.65/643.9/31.695	254.55	622.65	1.2872	1133	1671.3	9.0043	1	1.09E-19	2.17E-19	6.63E-18	TRUE
HGLibA_20259	GRIA1	31.429/39.101/18.392	131.24/20.089/133.94	31.429	131.24	2.0279	114.41	122.91	9.0034	1	1.10E-19	2.19E-19	6.69E-18	TRUE
HGLibA_00869	ADAR	300.93/319.48/354.6	790.52/520.19/744.33	319.48	744.33	1.2176	788.63	2227.3	9.002	1	1.11E-19	2.22E-19	6.76E-18	TRUE
HGLibA_55995	ZNF439	355.14/323.3/328.85	761.53/1127.1/101.22	328.85	761.53	1.209	361.13	2310.3	9.0018	1	1.11E-19	2.22E-19	6.77E-18	TRUE
HGLibA_38170	PPP2R5A	187/187.88/204.52	332.69/491.65/502.01	187.88	491.65	1.3831	138.89	1139.6	8.9985	1	1.14E-19	2.29E-19	6.97E-18	TRUE
HGLibA_30213	MSL2	123.36/166.89/172.15	558.55/331.99/448.85	166.89	448.85	1.4219	961.52	981.88	8.998	1	1.15E-19	2.30E-19	6.99E-18	TRUE
HGLibA_41702	RNFT1	172.86/206/190.54	637.91/496.93/172.79	190.54	496.93	1.3783	275.76	1160	8.996	1	1.17E-19	2.34E-19	7.12E-18	TRUE
HGLibA_18233	FXYD4	127.29/123.03/117.71	128.19/394.37/355.81	123.03	355.81	1.5245	23.21	669.61	8.9957	1	1.17E-19	2.35E-19	7.13E-18	TRUE
HGLibA_40555	RBM43	247.5/208.86/270.73	90.04/1627.2/608.35	247.5	608.35	1.294	1016.5	1613.1	8.9845	1	1.30E-19	2.60E-19	7.88E-18	TRUE
HGLibA_45608	SMARCA4	50.286/45.777/48.555	21.365/178.68/345.58	48.555	178.68	1.8584	5.3574	210.28	8.9738	1	1.43E-19	2.87E-19	8.68E-18	TRUE
HGLibA_08163	CCR6	52.643/32.425/38.991	152.61/14.802/176.88	38.991	152.61	1.9415	114.74	160.33	8.9733	1	1.44E-19	2.88E-19	8.72E-18	TRUE
HGLibA_34245	OR5AP2	333.93/296.6/336.21	769.16/808.84/230.05	333.93	769.16	1.2013	699.55	2355.6	8.9674	1	1.52E-19	3.04E-19	9.18E-18	TRUE
HGLibA_06488	C6orf47	212.93/257.49/200.11	540.24/301.33/937.57	212.93	540.24	1.3391	1075.2	1334.2	8.9607	1	1.61E-19	3.23E-19	9.73E-18	TRUE
HGLibA_00945	ADD2	188.57/222.21/149.34	491.41/494.82/229.02	188.57	491.41	1.3771	1335.1	1144.9	8.9498	1	1.78E-19	3.56E-19	1.07E-17	TRUE
HGLibA_01678	ALOX12B	66.786/84.878/38.255	228.92/108.9/224.93	66.786	224.93	1.7368	570.65	312.33	8.9486	1	1.80E-19	3.60E-19	1.08E-17	TRUE
HGLibA_54379	WNT6	36.929/50.545/25.749	146.51/1.0573/158.48	36.929	146.51	1.9594	155.2	149.93	8.9491	1	1.79E-19	3.59E-19	1.08E-17	TRUE
HGLibA_14629	EGFL8	83.286/75.341/38.991	245.7/251.64/20.449	75.341	245.7	1.6922	692.22	362.88	8.9431	1	1.89E-19	3.78E-19	1.14E-17	TRUE
HGLibA_21059	HDLBP	417.22/432.02/475.25	1417.8/280.19/942.68	432.02	942.68	1.1239	1044	3264.8	8.9373	1	1.99E-19	3.99E-19	1.20E-17	TRUE
HGLibA_32254	NOG	220/197.41/202.31	314.38/654.47/518.37	202.31	518.37	1.3531	168.45	1251	8.9361	1	2.02E-19	4.03E-19	1.21E-17	TRUE
HGLibA_06416	C5orf60	56.572/81.063/51.498	9.1566/198.77/213.69	56.572	198.77	1.7949	312.78	254.14	8.9201	1	2.33E-19	4.66E-19	1.40E-17	TRUE
HGLibA_12199	CYP4V2	90.358/85.831/77.247	270.12/101.5/284.24	85.831	270.12	1.6426	47.094	426.91	8.9193	1	2.35E-19	4.69E-19	1.41E-17	TRUE
HGLibA_35256	PARVA	22.786/21.935/13.978	125.14/0/101.22	21.935	101.22	2.1561	32.017	79.047	8.9177	1	2.40E-19	4.79E-19	1.43E-17	TRUE
HGLibA_48940	TECPR1	299.36/298.5/303.1	434.94/703.11/822.03	299.36	703.11	1.2291	7.367	2051.4	8.9144	1	2.45E-19	4.91E-19	1.47E-17	TRUE
HGLibA_04261	BCAS4	169.72/205.04/183.18	479.2/528.65/67.48	183.18	479.2	1.3825	329.58	1103.9	8.9093	1	2.57E-19	5.14E-19	1.53E-17	TRUE
HGLibA_55163	ZFAND6	248.29/293.73/267.05	642.49/997.04/244.36	267.05	642.49	1.2634	532.03	1775.6	8.9097	1	2.56E-19	5.12E-19	1.53E-17	TRUE
HGLibA_20175	GPX3	328.43/279.43/284.71	526.51/675.62/1012.2	284.71	675.62	1.2438	969.74	1925.3	8.9091	1	2.57E-19	5.15E-19	1.54E-17	TRUE
HGLibA_38988	PRUNE2	231/251.77/300.89	221.29/688.31/613.46	251.77	613.46	1.2815	1422.2	1648.3	8.9087	1	2.58E-19	5.16E-19	1.54E-17	TRUE
HGLibA_48197	TAF10	64.429/33.379/55.912	196.87/2.1146/259.7	55.912	196.87	1.7977	290.14	250.46	8.9066	1	2.63E-19	5.26E-19	1.57E-17	TRUE
HGLibA_46607	SPECC1L	79.358/81.063/75.775	1205.6/59.209/254.59	79.358	254.59	1.6693	7.8711	387.14	8.9057	1	2.65E-19	5.31E-19	1.58E-17	TRUE
HGLibA_40871	RET	436.07/331.88/412.72	1228.5/906.11/474.41	412.72	906.11	1.1326	3540	3080.9	8.8891	1	3.08E-19	6.16E-19	1.83E-17	TRUE
HGLibA_08181	CCRN4L	134.36/183.11/151.55	413.57/1029.8/154.39	151.55	413.57	1.4423	645.7	869.81	8.8844	1	3.21E-19	6.43E-19	1.91E-17	TRUE
HGLibA_41230	RIBC1	245.93/267.03/244.98	199.92/880.74/601.19	245.93	601.19	1.2861	223.08	1600.2	8.881	1	3.31E-19	6.62E-19	1.96E-17	TRUE
HGLibA_51015	TOR1A	518.57/577.93/714.35	326.59/1188.4/1401.8	577.93	1188.4	1.0388	11066	4725.1	8.8811	1	3.31E-19	6.62E-19	1.96E-17	TRUE
HGLibA_39764	QTRTD1	328.43/301.36/386.97	911.08/754.92/411.02	328.43	754.92	1.1983	2079.6	2306.6	8.8802	1	3.34E-19	6.68E-19	1.98E-17	TRUE
HGLibA_07466	CBX8	99.786/102.04/83.132	576.87/301.33/61.346	99.786	301.33	1.5848	141.23	515.27	8.8788	1	3.38E-19	6.76E-19	2.00E-17	TRUE
HGLibA_03063	ARNT	176/206.95/277.35	810.36/525.48/343.54	206.95	525.48	1.3402	2957.2	1287.2	8.8783	1	3.39E-19	6.79E-19	2.01E-17	TRUE
HGLibA_29266	MIIP	151.64/213.62/105.2	413.57/144.85/557.23	151.64	413.57	1.4415	2999.2	870.49	8.8778	1	3.41E-19	6.82E-19	2.02E-17	TRUE
HGLibA_49482	TIGD7	91.929/103.95/84.603	479.2/283.36/179.95	91.929	283.36	1.6135	99.101	465.1	8.8764	1	3.45E-19	6.91E-19	2.04E-17	TRUE
HGLibA_31426	NDST1	16.5/36.24/15.449	38.153/88.814/82.817	16.5	82.817	2.2599	195.38	55.834	8.8751	1	3.54E-19	7.08E-19	2.09E-17	TRUE
HGLibA_55475	ZNF136	705.58/637.06/709.2	1397.9/2170.6/1063.3	705.58	1397.9	0.98539	2353.7	6091.6	8.8705	1	3.64E-19	7.28E-19	2.15E-17	TRUE
HGLibA_15286	EPHA10	143.79/182.15/141.25	396.79/764.43/230.05	143.79	396.79	1.4581	739.22	814.24	8.8664	1	3.78E-19	7.56E-19	2.23E-17	TRUE
HGLibA_38762	PRPS2	236.5/243.19/279.56	599.76/595.26/249.47	243.19	595.26	1.2879	683.74	1577.7	8.8639	1	3.86E-19	7.73E-19	2.28E-17	TRUE
HGLibA_41229	RIBC1	220.79/326.16/186.13	1443.7/551.91/372.16	220.79	551.91	1.3179	6152.3	1396.6	8.8605	1	3.98E-19	7.97E-19	2.34E-17	TRUE
HGLibA_48215	TAF1B	62.072/49.591/85.339	729.48/61.324/211.64	62.072	211.64	1.7534	348.56	285.17	8.8573	1	4.10E-19	8.20E-19	2.41E-17	TRUE
HGLibA_21683	HMGA1	72.286/135.42/94.903	340.32/289.7/73.615	94.903	289.7	1.5999	1076.7	483.96	8.8549	1	4.19E-19	8.38E-19	2.46E-17	TRUE
HGLibA_05323	C14orf132	91.929/115.4/126.54	181.61/462.04/335.36	115.4	335.36	1.531	337.41	618.01	8.8481	1	4.45E-19	8.90E-19	2.61E-17	TRUE
HGLibA_17435	FGFR1	197.22/180.25/253.81	505.14/915.63/137.01	197.22	505.14	1.3525	1745.5	1211.4	8.8471	1	4.49E-19	8.98E-19	2.63E-17	TRUE
HGLibA_22210	HSD3B7	298.57/283.24/297.95	697.43/919.86/89.974	297.95	697.43	1.2242	108.34	2039.2	8.8464	1	4.52E-19	9.04E-19	2.65E-17	TRUE
HGLibA_53364	USP42	454.15/427.25/469.36	958.39/975.89/1018.3	454.15	975.89	1.1019	477.5	3478.5	8.8464	1	4.52E-19	9.04E-19	2.65E-17	TRUE
HGLibA_21747	HMOX1	304.86/277.52/297.22	824.1/695.71/251.52	297.22	695.71	1.2242	223.13	2032.8	8.8384	1	4.86E-19	9.71E-19	2.84E-17	TRUE
HGLibA_16899	FASTK	132/146.87/139.78	152.61/391.2/387.5	139.78	387.5	1.4645	55.371	785.86	8.8367	1	4.93E-19	9.86E-19	2.88E-17	TRUE
HGLibA_55893	ZNF384	58.143/56.267/85.339	25.944/596.32/201.42	58.143	201.42	1.7751	371.57	262.93	8.836	1	4.96E-19	9.92E-19	2.90E-17	TRUE
HGLibA_26422	LHCGR	228.64/322.34/205.26	566.18/857.47/515.31	228.64	566.18	1.3044	4663.4	1459.6	8.8351	1	5.00E-19	1.00E-18	2.92E-17	TRUE
HGLibA_41078	RGS2	95.858/96.322/87.546	558.55/26.433/291.39	95.858	291.39	1.594	34.649	490.05	8.8329	1	5.10E-19	1.02E-18	2.98E-17	TRUE
HGLibA_50597	TMOD2	286.79/256.54/378.88	676.06/906.11/138.03	286.79	676.06	1.2343	4697.6	1943	8.8312	1	5.18E-19	1.04E-18	3.02E-17	TRUE
HGLibA_06760	C9orf78	277.36/263.22/305.31	668.43/355.25/658.45	277.36	658.45	1.2443	490.58	1862.7	8.8299	1	5.24E-19	1.05E-18	3.05E-17	TRUE
HGLibA_25910	LACE1	172.86/174.52/179.51	198.39/494.82/459.07	174.52	459.07	1.3902	13.799	1038.7	8.8292	1	5.27E-19	1.05E-18	3.07E-17	TRUE
HGLibA_22645	IFITM2	530.36/532.15/494.38	1104.9/766.55/1244.3	530.36	1104.9	1.0575	648.98	4236.2	8.8274	1	5.36E-19	1.07E-18	3.12E-17	TRUE
HGLibA_32509	NPR1	135.14/158.31/178.03	425.78/502.22/184.04	158.31	425.78	1.4217	462.88	918.84	8.8239	1	5.53E-19	1.11E-18	3.22E-17	TRUE
HGLibA_05198	C11orf85	106.86/116.35/105.94	315.9/88.814/323.09	106.86	315.9	1.5549	45.467	561.33	8.8233	1	5.56E-19	1.11E-18	3.23E-17	TRUE
HGLibA_39203	PSMF1	233.36/292.78/315.61	686.75/908.23/650.27	292.78	686.75	1.2271	2026	1994.5	8.8215	1	5.65E-19	1.13E-18	3.28E-17	TRUE
HGLibA_14463	EDF1	73.858/74.387/75.775	257.91/241.07/120.65	74.387	241.07	1.683	1.1034	357.17	8.8195	1	5.75E-19	1.15E-18	3.34E-17	TRUE
HGLibA_20814	HAGH	84.072/131.61/86.075	268.59/341.51/58.279	86.075	268.59	1.6305	1038.7	428.42	8.8181	1	5.82E-19	1.16E-18	3.38E-17	TRUE
HGLibA_21941	HOXB5	220/296.6/222.18	642.49/552.97/146.21	222.18	552.97	1.3116	2771.5	1407.7	8.8167	1	5.90E-19	1.18E-18	3.42E-17	TRUE
HGLibA_40779	REEP2	74.643/103.95/86.075	285.38/268.56/229.02	86.075	268.56	1.6303	225.13	428.42	8.8162	1	5.92E-19	1.18E-18	3.43E-17	TRUE
HGLibA_40749	RDH5	99.001/149.73/111.09	325.06/255.87/822.03	111.09	325.06	1.5405	819.59	589.27	8.8146	1	6.01E-19	1.20E-18	3.48E-17	TRUE
HGLibA_39482	PTPN9	267.93/327.11/260.43	1153.7/367.94/640.04	267.93	640.04	1.2532	1779.4	1783	8.8125	1	6.12E-19	1.22E-18	3.55E-17	TRUE
HGLibA_17259	FDX1	135.14/132.56/141.99	376.95/453.58/112.47	135.14	376.95	1.4731	26.745	753.31	8.81	1	6.25E-19	1.25E-18	3.62E-17	TRUE
HGLibA_45783	SMN1	275/296.6/210.4	653.17/780.29/446.8	275	653.17	1.245	2319.5	1842.7	8.8098	1	6.27E-19	1.25E-18	3.63E-17	TRUE
HGLibA_31351	NCOA6	127.29/166.89/113.29	360.16/505.39/260.72	127.29	360.16	1.4933	882.28	698.8	8.8094	1	6.29E-19	1.26E-18	3.64E-17	TRUE
HGLibA_45034	SLC36A2	53.429/91.554/71.361	233.49/626.98/161.54	71.361	233.49	1.6963	364.65	339.17	8.8036	1	6.62E-19	1.32E-18	3.83E-17	TRUE
HGLibA_43994	SHB	188.57/138.28/173.62	456.31/533.94/122.69	173.62	456.31	1.3889	736.12	1031.9	8.8	1	6.84E-19	1.37E-18	3.95E-17	TRUE
HGLibA_35906	PDLIM1	241.22/262.26/234.68	557.03/588.92/612.44	241.22	588.92	1.2842	242.83	1561.5	8.799	1	6.90E-19	1.38E-18	3.98E-17	TRUE
HGLibA_40145	RAI2	293.07/329.02/282.5	738.63/686.19/382.39	293.07	686.19	1.2245	701.98	1997	8.7969	1	7.03E-19	1.41E-18	4.05E-17	TRUE
HGLibA_13674	DNER	42.429/46.73/50.026	355.58/171.28/78.727	46.73	171.28	1.8518	14.683	200.54	8.7953	1	7.14E-19	1.43E-18	4.11E-17	TRUE
HGLibA_54420	WSCD1	82.5/65.804/61.797	219.76/725.31/125.76	65.804	219.76	1.7245	147.41	306.63	8.7919	1	7.35E-19	1.47E-18	4.23E-17	TRUE
HGLibA_08894	CDV3	99.001/143.05/105.94	399.84/312.96/202.44	105.94	312.96	1.5538	712.8	555.29	8.7854	1	7.79E-19	1.56E-18	4.48E-17	TRUE
HGLibA_24717	KIAA1211L	121.79/74.387/124.33	387.63/48.636/347.63	121.79	347.63	1.5055	1126.6	661.17	8.783	1	7.96E-19	1.59E-18	4.57E-17	TRUE
HGLibA_07680	CCDC168	400.72/298.5/523.8	879.04/928.31/627.77	400.72	879.04	1.1314	12799	2967.7	8.7803	1	8.15E-19	1.63E-18	4.68E-17	TRUE
HGLibA_15907	FABP1	160.29/192.64/149.34	25.944/457.81/428.4	160.29	428.4	1.4127	583.37	933.26	8.7763	1	8.44E-19	1.69E-18	4.84E-17	TRUE
HGLibA_16566	FAM26F	18.857/31.472/9.5639	4.5783/158.6/89.974	18.857	89.974	2.1958	122.74	65.71	8.7732	1	8.77E-19	1.75E-18	5.02E-17	TRUE
HGLibA_38722	PRPF38A	75.429/56.267/84.603	242.65/266.44/10.224	75.429	242.65	1.6726	225.67	363.41	8.7719	1	8.78E-19	1.76E-18	5.03E-17	TRUE
HGLibA_03055	ARMCX6	139.86/123.03/112.56	39.679/349.97/517.35	123.03	349.97	1.5007	196.44	669.61	8.7701	1	8.92E-19	1.78E-18	5.10E-17	TRUE
HGLibA_47727	SULF2	333.14/307.09/414.92	1013.3/758.09/323.09	333.14	758.09	1.1838	3683.5	2348.6	8.7686	1	9.05E-19	1.81E-18	5.17E-17	TRUE
HGLibA_04904	BTBD17	54.215/64.85/42.67	7.6305/190.31/383.41	54.215	190.31	1.7928	123.2	241.07	8.7658	1	9.28E-19	1.86E-18	5.30E-17	TRUE
HGLibA_45968	SNRPB	392.86/306.13/362.69	837.83/810.95/126.78	362.69	810.95	1.1587	2054.5	2615.4	8.7652	1	9.32E-19	1.86E-18	5.32E-17	TRUE
HGLibA_16564	FAM26E	252.22/356.68/306.04	961.45/250.58/708.54	306.04	708.54	1.2085	2730.6	2109.5	8.7636	1	9.46E-19	1.89E-18	5.39E-17	TRUE
HGLibA_27513	LSAMP	122.57/141.14/123.59	351/174.46/458.05	123.59	351	1.4984	154.53	673.49	8.7628	1	9.52E-19	1.90E-18	5.43E-17	TRUE
HGLibA_03791	ATP9A	79.358/84.878/66.211	621.12/251.64/7.157	79.358	251.64	1.6526	101.65	387.14	8.7559	1	1.01E-18	2.02E-18	5.76E-17	TRUE
HGLibA_41617	RNF208	110.79/144.96/122.12	128.19/647.07/347.63	122.12	347.63	1.5016	325.02	663.46	8.7548	1	1.02E-18	2.05E-18	5.82E-17	TRUE
HGLibA_04134	BAK1	174.43/150.68/173.62	454.78/65.553/514.28	173.62	454.78	1.3841	263.42	1031.9	8.7525	1	1.04E-18	2.09E-18	5.93E-17	TRUE
HGLibA_32352	NOTCH4	53.429/74.387/74.304	239.6/277.01/101.22	74.304	239.6	1.6758	217.88	356.67	8.7524	1	1.04E-18	2.09E-18	5.94E-17	TRUE
HGLibA_36717	PIP5K1B	58.143/90.6/89.017	28.996/497.99/274.01	89.017	274.01	1.6112	477.86	446.78	8.7521	1	1.05E-18	2.09E-18	5.95E-17	TRUE
HGLibA_25565	KRT83	209/162.13/192.01	491.41/392.26/575.63	192.01	491.41	1.3512	590.91	1171.3	8.748	1	1.09E-18	2.17E-18	6.16E-17	TRUE
HGLibA_37065	PLEKHA2	200.36/193.6/175.83	494.46/569.89/131.89	193.6	494.46	1.3483	180.74	1183.5	8.7455	1	1.11E-18	2.22E-18	6.30E-17	TRUE
HGLibA_51455	TRIM3	328.43/304.22/347.98	621.12/842.67/748.42	328.43	748.42	1.1858	484	2306.6	8.7449	1	1.12E-18	2.23E-18	6.33E-17	TRUE
HGLibA_35707	PCYT2	81.715/103/67.683	39.679/256.93/625.73	81.715	256.93	1.6407	324.93	401.53	8.7438	1	1.13E-18	2.25E-18	6.39E-17	TRUE
HGLibA_33451	OPRM1	215.29/229.84/202.31	534.14/1197.9/536.78	215.29	536.78	1.3141	190.03	1352.9	8.7405	1	1.16E-18	2.32E-18	6.57E-17	TRUE
HGLibA_07796	CCDC51	94.286/78.202/94.167	534.14/285.47/249.47	94.167	285.47	1.5899	127.45	479.28	8.7384	1	1.18E-18	2.36E-18	6.69E-17	TRUE
HGLibA_29823	MRE11A	137.5/207.9/159.64	425.78/232.61/599.14	159.64	425.78	1.4096	1409.6	928.56	8.7339	1	1.23E-18	2.46E-18	6.96E-17	TRUE
HGLibA_25465	KRT27	88/103.95/100.79	1307.9/300.27/268.9	100.79	300.27	1.5655	86.767	521.75	8.7334	1	1.24E-18	2.47E-18	6.98E-17	TRUE
HGLibA_16431	FAM208A	179.14/176.43/195.69	187.71/465.21/676.85	179.14	465.21	1.3718	140.59	1073.4	8.7317	1	1.25E-18	2.51E-18	7.08E-17	TRUE
HGLibA_03220	ASB15	376.36/381.47/322.96	833.25/837.39/362.96	376.36	833.25	1.1445	1438.6	2740.9	8.727	1	1.31E-18	2.61E-18	7.37E-17	TRUE
HGLibA_41541	RNF149	238.07/308.04/258.22	618.07/726.37/216.76	258.22	618.07	1.2559	1443.8	1701.8	8.7229	1	1.36E-18	2.71E-18	7.64E-17	TRUE
HGLibA_44304	SLA2	249.07/269.89/203.78	389.16/600.55/603.23	249.07	600.55	1.2663	1242.3	1626	8.7163	1	1.44E-18	2.87E-18	8.08E-17	TRUE
HGLibA_23532	IQGAP1	205.07/223.16/198.63	677.59/515.96/231.07	205.07	515.96	1.3269	184.34	1272.5	8.7153	1	1.45E-18	2.90E-18	8.15E-17	TRUE
HGLibA_25884	L1CAM	243.57/190.74/219.23	769.16/543.45/162.57	219.23	543.45	1.3058	702.24	1384.2	8.7144	1	1.46E-18	2.92E-18	8.21E-17	TRUE
HGLibA_20583	GTF3C2	85.643/93.461/86.075	7.6305/266.44/274.01	86.075	266.44	1.6189	27.371	428.42	8.714	1	1.47E-18	2.93E-18	8.23E-17	TRUE
HGLibA_00410	ACBD7	321.36/330.93/306.04	734.06/720.02/906.9	321.36	734.06	1.1892	163.07	2243.9	8.7122	1	1.49E-18	2.98E-18	8.36E-17	TRUE
HGLibA_01759	AMDHD1	196.43/148.77/172.89	148.03/564.6/451.91	172.89	451.91	1.3811	567.84	1026.4	8.7095	1	1.53E-18	3.05E-18	8.55E-17	TRUE
HGLibA_36225	PGBD4	71.5/60.082/114.77	369.32/4.2292/232.09	71.5	232.09	1.6848	1001.2	339.99	8.7094	1	1.53E-18	3.06E-18	8.56E-17	TRUE
HGLibA_24265	KCNJ15	92.715/129.7/135.37	169.4/362.66/420.22	129.7	362.66	1.4763	700.03	715.46	8.7092	1	1.53E-18	3.06E-18	8.57E-17	TRUE
HGLibA_11323	CSF1R	424.29/273.71/375.93	1185.8/312.96/831.24	375.93	831.24	1.1427	6394.2	2737	8.7029	1	1.62E-18	3.23E-18	9.04E-17	TRUE
HGLibA_18179	FUT1	75.429/97.276/65.476	416.63/5.2865/241.29	75.429	241.29	1.6646	288.17	363.41	8.7007	1	1.65E-18	3.30E-18	9.21E-17	TRUE
HGLibA_37662	POMK	176/170.71/200.84	457.83/651.3/80.772	176	457.83	1.3742	322.51	1049.7	8.6986	1	1.68E-18	3.36E-18	9.38E-17	TRUE
HGLibA_42659	SAMD1	117.07/177.38/169.94	445.62/981.18/394.66	169.94	445.62	1.3855	1425.3	1004.5	8.6983	1	1.68E-18	3.37E-18	9.40E-17	TRUE
HGLibA_07729	CCDC22	26.714/22.888/20.599	102.25/57.094/124.74	22.888	102.25	2.1117	9.9398	83.275	8.6965	1	1.72E-18	3.44E-18	9.60E-17	TRUE
HGLibA_02244	ANXA5	309.57/298.5/340.62	251.81/711.57/716.72	309.57	711.57	1.1981	543.24	2140.3	8.6893	1	1.82E-18	3.65E-18	1.02E-16	TRUE
HGLibA_10309	CNN2	212.14/208.86/220.7	355.58/528.65/554.16	212.14	528.65	1.3132	42.043	1328	8.6852	1	1.89E-18	3.78E-18	1.05E-16	TRUE
HGLibA_47864	SUV420H1	61.286/57.221/53.705	325.06/196.66/101.22	57.221	196.66	1.7634	14.444	257.76	8.6851	1	1.89E-18	3.79E-18	1.05E-16	TRUE
HGLibA_36776	PIWIL3	194.86/192.64/202.31	892.77/494.82/286.28	194.86	494.82	1.34	30.233	1193.2	8.6838	1	1.91E-18	3.83E-18	1.07E-16	TRUE
HGLibA_19353	GLTSCR1	69.143/69.619/64.74	225.86/265.38/88.952	69.143	225.86	1.6934	9.8077	326.1	8.6786	1	2.00E-18	4.01E-18	1.11E-16	TRUE
HGLibA_19743	GPATCH3	94.286/127.79/74.304	407.47/284.42/47.032	94.286	284.42	1.5827	761.02	480.04	8.6778	1	2.02E-18	4.03E-18	1.12E-16	TRUE
HGLibA_56917	ZNF99	176.79/195.5/221.44	1266.7/97.272/495.88	195.5	495.88	1.3383	511.5	1198.2	8.6777	1	2.02E-18	4.04E-18	1.12E-16	TRUE
HGLibA_33683	OR1K1	92.715/98.229/72.832	280.8/617.47/13.292	92.715	280.8	1.5883	212.86	470.06	8.6753	1	2.06E-18	4.13E-18	1.14E-16	TRUE
HGLibA_14196	DUSP9	227.86/294.69/158.17	558.55/997.04/315.93	227.86	558.55	1.2898	4661.2	1453.3	8.6748	1	2.07E-18	4.14E-18	1.15E-16	TRUE
HGLibA_18845	GDAP2	36.929/54.36/83.868	189.24/47.579/205.51	54.36	189.24	1.7809	587.28	241.87	8.6726	1	2.11E-18	4.23E-18	1.17E-16	TRUE
HGLibA_53653	VILL	182.29/214.58/134.63	239.6/469.44/574.61	182.29	469.44	1.3599	1657	1097.1	8.6695	1	2.17E-18	4.34E-18	1.20E-16	TRUE
HGLibA_34415	OR6F1	168.93/202.18/129.48	442.57/652.36/165.63	168.93	442.57	1.3842	1331	996.95	8.6665	1	2.23E-18	4.46E-18	1.23E-16	TRUE
HGLibA_03326	ASMTL_X	110/129.7/87.546	318.96/231.55/460.09	110	318.96	1.5273	446.15	582.06	8.661	1	2.34E-18	4.68E-18	1.29E-16	TRUE
HGLibA_01520	ALAD	326.07/294.69/383.29	1077.4/740.11/154.39	326.07	740.11	1.1801	2129.4	2285.6	8.6604	1	2.35E-18	4.70E-18	1.30E-16	TRUE
HGLibA_47098	SRY	328.43/268.94/283.24	366.27/661.87/785.23	283.24	661.87	1.2216	1123.4	1912.7	8.6576	1	2.41E-18	4.82E-18	1.33E-16	TRUE
HGLibA_18335	GABARAPL1	298.57/211.72/271.47	383.05/1060.5/640.04	271.47	640.04	1.2343	2152.4	1812.8	8.6567	1	2.43E-18	4.86E-18	1.34E-16	TRUE
HGLibA_31347	NCOA5	132/162.13/179.51	938.55/352.08/428.4	162.13	428.4	1.3963	604.8	946.74	8.6539	1	2.49E-18	4.98E-18	1.37E-16	TRUE
HGLibA_37855	PPBP	231/207.9/203.78	1155.3/519.14/120.65	207.9	519.14	1.3161	275.25	1294.7	8.6498	1	2.58E-18	5.16E-18	1.42E-16	TRUE
HGLibA_54966	ZC3H15	159.5/179.29/169.94	444.1/580.46/170.75	169.94	444.1	1.3806	98.223	1004.5	8.6502	1	2.57E-18	5.14E-18	1.42E-16	TRUE
HGLibA_15837	EZR	118.64/86.785/96.374	128.19/357.37/288.33	96.374	288.33	1.5711	293.94	493.35	8.642	1	2.76E-18	5.52E-18	1.52E-16	TRUE
HGLibA_41019	RGN	58.929/100.14/62.533	209.08/260.1/137.01	62.533	209.08	1.7253	713.52	287.8	8.6381	1	2.86E-18	5.71E-18	1.57E-16	TRUE
HGLibA_10581	COL4A5	265.57/273.71/241.3	90.04/628.04/838.39	265.57	628.04	1.2386	327.59	1763.2	8.6321	1	3.01E-18	6.03E-18	1.65E-16	TRUE
HGLibA_46716	SPINT2	409.36/385.29/459.07	1089.6/886.02/361.94	409.36	886.02	1.1121	1525	3049.1	8.6322	1	3.01E-18	6.02E-18	1.65E-16	TRUE
HGLibA_56284	ZNF573	149.29/141.14/133.16	384.58/824.7/53.166	141.14	384.58	1.4397	65.036	795.51	8.6309	1	3.04E-18	6.09E-18	1.67E-16	TRUE
HGLibA_24495	KDM2A	113.14/128.75/89.753	325.06/71.897/399.77	113.14	325.06	1.5143	395.29	602.95	8.6303	1	3.06E-18	6.12E-18	1.68E-16	TRUE
HGLibA_56817	ZNF821	132.79/138.28/130.22	97.671/460.98/367.05	132.79	367.05	1.46	18.416	736.86	8.6301	1	3.06E-18	6.13E-18	1.68E-16	TRUE
HGLibA_35417	PCDH8	99.001/89.646/89.017	457.83/272.78/57.256	89.646	272.78	1.5947	43.95	450.72	8.6263	1	3.17E-18	6.34E-18	1.73E-16	TRUE
HGLibA_22206	HSD3B1	205.86/270.85/171.41	514.3/566.72/169.72	205.86	514.3	1.3168	2704.9	1278.6	8.6257	1	3.19E-18	6.37E-18	1.74E-16	TRUE
HGLibA_07942	CCER1	138.29/111.58/119.92	383.05/121.59/339.45	119.92	339.45	1.4934	203.47	648.48	8.6208	1	3.32E-18	6.65E-18	1.82E-16	TRUE
HGLibA_08543	CDC34	176/137.33/142.72	328.11/549.8/387.5	142.72	387.5	1.4346	568.28	806.68	8.6183	1	3.40E-18	6.79E-18	1.85E-16	TRUE
HGLibA_30489	MTRNR2L7	153.22/169.76/194.22	814.94/74.011/442.71	169.76	442.71	1.3777	436.04	1003.1	8.6184	1	3.40E-18	6.79E-18	1.85E-16	TRUE
HGLibA_14084	DTX3	848.58/711.45/757.02	1460.5/2148.4/594.03	757.02	1460.5	0.94713	5229.9	6663.2	8.6179	1	3.41E-18	6.82E-18	1.86E-16	TRUE
HGLibA_41799	RPA1	65.215/107.77/64.74	215.18/396.49/18.404	65.215	215.18	1.707	905.43	303.22	8.6122	1	3.58E-18	7.17E-18	1.95E-16	TRUE
HGLibA_47447	STIP1	136.72/159.26/167	282.33/787.69/421.24	159.26	421.24	1.3976	284.16	925.8	8.61	1	3.65E-18	7.30E-18	1.99E-16	TRUE
HGLibA_29274	MINA	25.929/39.101/36.784	141.93/159.65/37.83	36.784	141.93	1.9194	61.603	149.2	8.6079	1	3.73E-18	7.45E-18	2.03E-16	TRUE
HGLibA_26160	LCMT1	150.07/168.8/150.81	76.305/989.64/403.86	150.81	403.86	1.4151	162.04	864.51	8.6062	1	3.78E-18	7.55E-18	2.05E-16	TRUE
HGLibA_29311	MISP	220/221.25/203.05	915.66/366.88/540.87	220	540.87	1.2939	144.49	1390.3	8.6052	1	3.81E-18	7.62E-18	2.07E-16	TRUE
HGLibA_05391	C15orf38-AP3S2	186.22/179.29/183.92	514.3/470.5/226.98	183.92	470.5	1.3504	13.343	1109.5	8.6037	1	3.86E-18	7.72E-18	2.09E-16	TRUE
HGLibA_14655	EGR3	275.79/265.12/285.44	645.54/866.99/365.01	275.79	645.54	1.224	103.48	1849.3	8.5982	1	4.05E-18	8.10E-18	2.19E-16	TRUE
HGLibA_17795	FOS	166.57/161.17/189.07	228.92/435.61/449.87	166.57	435.61	1.3816	267.65	979.5	8.5963	1	4.12E-18	8.23E-18	2.23E-16	TRUE
HGLibA_33836	OR2M3	149.29/186.92/201.58	476.14/548.74/373.19	186.92	476.14	1.3443	815.59	1132.3	8.595	1	4.16E-18	8.33E-18	2.25E-16	TRUE
HGLibA_42562	S100A6	190.14/164.03/146.4	579.92/366.88/430.44	164.03	430.44	1.3864	496.34	960.76	8.5949	1	4.17E-18	8.33E-18	2.25E-16	TRUE
HGLibA_55667	ZNF250	256.93/257.49/328.11	386.1/685.13/611.41	257.49	611.41	1.2444	2493.7	1695.7	8.5946	1	4.18E-18	8.36E-18	2.26E-16	TRUE
HGLibA_38273	PRAM1	373.22/388.15/398	1013.3/846.9/411.02	388.15	846.9	1.1236	160.05	2850.2	8.5929	1	4.24E-18	8.48E-18	2.29E-16	TRUE
HGLibA_19673	GOPC	99.786/147.82/115.5	167.87/789.81/329.22	115.5	329.22	1.5031	645.74	618.72	8.5921	1	4.27E-18	8.54E-18	2.31E-16	TRUE
HGLibA_02171	ANO1	147.72/140.19/114.03	427.31/197.72/381.37	140.19	381.37	1.4373	370.5	788.77	8.5873	1	4.45E-18	8.90E-18	2.40E-16	TRUE
HGLibA_16383	FAM196B	342.57/405.32/325.17	766.1/419.75/910.99	342.57	766.1	1.1588	2119.7	2433	8.5864	1	4.49E-18	8.97E-18	2.42E-16	TRUE
HGLibA_34631	ORMDL3	200.36/221.25/172.89	428.84/975.89/502.01	200.36	502.01	1.3208	595.71	1235.8	8.5811	1	4.70E-18	9.39E-18	2.53E-16	TRUE
HGLibA_27950	MAGEB4	651.36/642.78/712.87	1439.1/1287.8/919.17	651.36	1287.8	0.98228	1928.8	5501.9	8.5802	1	4.73E-18	9.47E-18	2.55E-16	TRUE
HGLibA_28788	MED25	62.072/89.646/75.039	238.07/277.01/9.2019	75.039	238.07	1.6526	190.76	361.07	8.5798	1	4.75E-18	9.50E-18	2.55E-16	TRUE
HGLibA_50616	TMPRSS11B	194.86/180.25/147.14	462.41/348.91/622.66	180.25	462.41	1.3543	654.89	1081.7	8.5793	1	4.77E-18	9.54E-18	2.56E-16	TRUE
HGLibA_35343	PBX1	110/149.73/105.94	93.092/319.31/316.95	110	316.95	1.5182	797.39	582.06	8.578	1	4.83E-18	9.65E-18	2.59E-16	TRUE
HGLibA_00932	ADCY9	1011.2/895.51/1138.8	2070.9/1853.5/1465.1	1011.2	1853.5	0.87347	14837	9641.2	8.5776	1	4.84E-18	9.68E-18	2.60E-16	TRUE
HGLibA_06810	CA4	88/166.89/89.753	381.53/142.74/271.97	89.753	271.97	1.5887	2976.9	451.39	8.5764	1	4.90E-18	9.79E-18	2.63E-16	TRUE
HGLibA_50627	TMPRSS12	183.86/175.48/250.13	383.05/804.61/469.3	183.86	469.3	1.3472	2231.2	1109	8.5712	1	5.12E-18	1.02E-17	2.74E-16	TRUE
HGLibA_44538	SLC22A10	91.143/92.507/102.26	314.38/278.07/9.2019	92.507	278.07	1.5775	48.485	468.75	8.5708	1	5.14E-18	1.03E-17	2.75E-16	TRUE
HGLibA_09853	CLDN11	330/332.84/351.66	747.79/1022.4/314.91	332.84	747.79	1.1654	181.12	2345.8	8.5675	1	5.29E-18	1.06E-17	2.83E-16	TRUE
HGLibA_23766	ITGAX	202.72/212.67/189.81	760/477.9/506.1	202.72	506.1	1.3157	132.89	1254.1	8.5671	1	5.31E-18	1.06E-17	2.84E-16	TRUE
HGLibA_00902	ADCK5	198/186.92/236.89	674.54/51.808/496.9	198	496.9	1.3231	817.52	1217.5	8.5664	1	5.34E-18	1.07E-17	2.86E-16	TRUE
HGLibA_24186	KCNE1L	101.36/97.276/83.132	349.48/288.64/167.68	97.276	288.64	1.5594	108.35	499.12	8.5658	1	5.37E-18	1.07E-17	2.87E-16	TRUE
HGLibA_36438	PHLPP2	271.86/191.69/208.93	970.6/518.08/169.72	208.93	518.08	1.306	2128.5	1302.8	8.5651	1	5.40E-18	1.08E-17	2.88E-16	TRUE
HGLibA_34855	P2RX4	165.79/204.09/219.97	564.66/508.56/137.01	204.09	508.56	1.313	859.59	1264.8	8.5613	1	5.58E-18	1.12E-17	2.98E-16	TRUE
HGLibA_15052	EMILIN3	282.86/259.4/271.47	966.02/274.9/635.95	271.47	635.95	1.2251	137.67	1812.8	8.5607	1	5.61E-18	1.12E-17	2.99E-16	TRUE
HGLibA_33671	OR1I1	40.072/66.758/26.485	227.39/150.14/110.42	40.072	150.14	1.8796	448.38	165.83	8.5471	1	6.32E-18	1.26E-17	3.36E-16	TRUE
HGLibA_19982	GPR18	115.5/94.415/105.2	808.84/139.56/305.71	105.2	305.71	1.53	111.22	550.48	8.5459	1	6.38E-18	1.28E-17	3.39E-16	TRUE
HGLibA_34173	OR52I1	177.57/217.44/258.96	543.29/236.84/533.71	217.44	533.71	1.2915	1656.7	1370	8.5448	1	6.44E-18	1.29E-17	3.41E-16	TRUE
HGLibA_36662	PIK3R6	161.07/143.05/138.31	386.1/625.92/44.987	143.05	386.1	1.4261	173.61	809.02	8.5451	1	6.42E-18	1.28E-17	3.41E-16	TRUE
HGLibA_20402	GSC2	161.07/199.32/165.53	431.89/785.58/268.9	165.53	431.89	1.3782	580.86	971.78	8.5444	1	6.46E-18	1.29E-17	3.42E-16	TRUE
HGLibA_29725	MPHOSPH6	397.57/423.43/312.66	860.72/1180/280.15	397.57	860.72	1.1124	3939.2	2938.2	8.5443	1	6.46E-18	1.29E-17	3.43E-16	TRUE
HGLibA_29086	MFSD11	457.29/352.86/548.08	962.97/1564.8/644.13	457.29	962.97	1.0727	9574.2	3509	8.5366	1	6.91E-18	1.38E-17	3.66E-16	TRUE
HGLibA_17135	FBXW10	188.57/197.41/199.37	494.46/692.53/150.3	197.41	494.46	1.3203	40.986	1212.9	8.5292	1	7.37E-18	1.47E-17	3.89E-16	TRUE
HGLibA_53991	WBSCR17	113.14/123.98/140.52	4.5783/345.74/478.5	123.98	345.74	1.4722	195.43	676.12	8.5285	1	7.41E-18	1.48E-17	3.92E-16	TRUE
HGLibA_41177	RHOBTB3	164.22/197.41/192.75	485.3/425.04/541.89	192.75	485.3	1.3277	417.95	1176.9	8.5276	1	7.47E-18	1.49E-17	3.95E-16	TRUE
HGLibA_23498	IQCE	146.93/170.71/172.15	169.4/842.67/441.69	170.71	441.69	1.3663	283.78	1010.2	8.5259	1	7.58E-18	1.52E-17	4.00E-16	TRUE
HGLibA_55162	ZFAND6	91.143/82.97/119.18	132.77/385.92/274.01	91.143	274.01	1.5775	426.43	460.14	8.525	1	7.64E-18	1.53E-17	4.03E-16	TRUE
HGLibA_12145	CYP2U1	64.429/54.36/58.119	1.5261/447.24/196.31	58.119	196.31	1.7388	26.974	262.79	8.5244	1	7.68E-18	1.54E-17	4.05E-16	TRUE
HGLibA_05356	C14orf2	167.36/148.77/152.29	404.42/1003.4/40.897	152.29	404.42	1.4032	119.75	875.12	8.523	1	7.77E-18	1.55E-17	4.09E-16	TRUE
HGLibA_36254	PGLYRP3	563.36/526.43/712.87	558.55/1139.8/1246.3	563.36	1139.8	1.0153	11859	4574.1	8.5228	1	7.79E-18	1.56E-17	4.10E-16	TRUE
HGLibA_29278	MINOS1	173.64/198.37/217.76	495.98/628.04/214.71	198.37	495.98	1.3178	493.69	1220.3	8.5197	1	8.00E-18	1.60E-17	4.21E-16	TRUE
HGLibA_07444	CBX1	203.5/196.46/202.31	503.61/1629.3/110.42	202.31	503.61	1.3115	17.84	1251	8.5188	1	8.06E-18	1.61E-17	4.24E-16	TRUE
HGLibA_36821	PKIB	356.72/240.33/277.35	721.85/644.96/296.51	277.35	644.96	1.2145	3834.7	1862.6	8.5177	1	8.14E-18	1.63E-17	4.28E-16	TRUE
HGLibA_22258	HSPA12A	190.93/161.17/79.454	44.257/624.87/422.26	161.17	422.26	1.384	3781.7	939.75	8.517	1	8.19E-18	1.64E-17	4.30E-16	TRUE
HGLibA_18545	GALNT15	215.29/206/208.2	552.45/514.91/145.19	208.2	514.91	1.3022	27.553	1297	8.5165	1	8.22E-18	1.64E-17	4.31E-16	TRUE
HGLibA_04299	BCL2A1	117.86/75.341/102.26	462.41/31.719/298.55	102.26	298.55	1.5365	483.96	531.29	8.516	1	8.26E-18	1.65E-17	4.33E-16	TRUE
HGLibA_30781	MYLIP	172.07/173.57/150.08	471.57/444.07/176.88	172.07	444.07	1.3627	242.98	1020.3	8.5151	1	8.32E-18	1.66E-17	4.36E-16	TRUE
HGLibA_16352	FAM189A1	110.79/85.831/96.374	285.38/316.13/189.15	96.374	285.38	1.5563	159.43	493.35	8.5094	1	8.74E-18	1.75E-17	4.57E-16	TRUE
HGLibA_42549	S100A16	172.86/169.76/170.68	441.04/509.62/214.71	170.68	441.04	1.3645	2.802	1009.9	8.5075	1	8.88E-18	1.78E-17	4.65E-16	TRUE
HGLibA_10335	CNOT2	373.22/264.17/354.6	94.618/783.46/1253.5	354.6	783.46	1.1415	4262	2541.7	8.5067	1	8.95E-18	1.79E-17	4.68E-16	TRUE
HGLibA_46655	SPIB	275.79/239.37/219.23	573.82/712.62/258.68	239.37	573.82	1.2578	865.79	1546.5	8.5044	1	9.13E-18	1.83E-17	4.77E-16	TRUE
HGLibA_17233	FCRL4	386.57/349.05/500.26	465.46/974.84/839.42	386.57	839.42	1.1166	7166.8	2835.5	8.5041	1	9.15E-18	1.83E-17	4.78E-16	TRUE
HGLibA_00213	ABCF3	159.5/142.1/125.8	433.41/382.74/196.31	142.1	382.74	1.4231	284.22	802.26	8.4961	1	9.80E-18	1.96E-17	5.11E-16	TRUE
HGLibA_27100	LPIN3	54.215/67.711/45.612	36.627/186.09/295.48	54.215	186.09	1.7606	128.08	241.07	8.4934	1	1.00E-17	2.01E-17	5.23E-16	TRUE
HGLibA_20781	H3F3B	260.07/221.25/300.16	611.97/954.75/400.79	260.07	611.97	1.2314	1556.8	1717.2	8.4918	1	1.02E-17	2.03E-17	5.30E-16	TRUE
HGLibA_51104	TPCN1	223.14/237.47/250.87	320.48/1103.8/569.49	237.47	569.49	1.2584	192.36	1531	8.4857	1	1.07E-17	2.14E-17	5.58E-16	TRUE
HGLibA_39365	PTH	153.22/219.35/211.14	201.45/581.52/519.4	211.14	519.4	1.2946	1711.3	1320.1	8.484	1	1.09E-17	2.18E-17	5.66E-16	TRUE
HGLibA_49234	TGFBRAP1	232.57/163.08/192.75	483.78/631.21/321.04	192.75	483.78	1.3231	1233.1	1176.9	8.4831	1	1.10E-17	2.19E-17	5.70E-16	TRUE
HGLibA_10357	CNP	623.86/561.72/710.67	1294.1/1236/870.09	623.86	1236	0.98523	5698.5	5207.9	8.4822	1	1.10E-17	2.21E-17	5.74E-16	TRUE
HGLibA_43079	SCXA	491.07/549.32/478.93	1016.4/1531/312.86	491.07	1016.4	1.0479	1770.1	3841.5	8.4755	1	1.17E-17	2.34E-17	6.07E-16	TRUE
HGLibA_25774	KRTAP4-7	121/103/100.79	732.53/299.22/84.862	103	299.22	1.5295	164.49	536.09	8.4747	1	1.18E-17	2.36E-17	6.11E-16	TRUE
HGLibA_14130	DUSP10	134.36/91.554/120.65	337.27/172.34/649.24	120.65	337.27	1.4754	517.28	653.46	8.4739	1	1.19E-17	2.37E-17	6.16E-16	TRUE
HGLibA_17090	FBXO4	110.79/155.45/85.339	462.41/316.13/77.705	110.79	316.13	1.5043	1321.2	587.27	8.4737	1	1.19E-17	2.38E-17	6.16E-16	TRUE
HGLibA_08381	CD4	62.072/80.109/59.59	331.16/205.12/31.695	62.072	205.12	1.7084	165.76	285.17	8.4708	1	1.22E-17	2.44E-17	6.31E-16	TRUE
HGLibA_01816	AMOTL1	174.43/120.16/151.55	401.37/458.87/112.47	151.55	401.37	1.3992	754.28	869.81	8.4704	1	1.22E-17	2.44E-17	6.33E-16	TRUE
HGLibA_13730	DOCK1	93.501/95.368/77.247	218.23/278.07/350.69	93.501	278.07	1.5622	133.84	475.04	8.4683	1	1.25E-17	2.49E-17	6.44E-16	TRUE
HGLibA_34205	OR52R1	75.429/77.248/86.81	459.36/241.07/18.404	77.248	241.07	1.6293	47.372	374.36	8.4667	1	1.26E-17	2.52E-17	6.53E-16	TRUE
HGLibA_49061	TEX13B	172.86/229.84/148.61	79.357/444.07/837.37	172.86	444.07	1.3561	1917.4	1026.2	8.4662	1	1.27E-17	2.53E-17	6.55E-16	TRUE
HGLibA_26815	LOC100287036	137.5/123.03/139.78	372.37/159.65/430.44	137.5	372.37	1.4307	107.37	769.82	8.465	1	1.28E-17	2.56E-17	6.62E-16	TRUE
HGLibA_25631	KRTAP12-1	216.07/226.98/163.32	528.03/413.41/815.9	216.07	528.03	1.2852	1450.8	1359.1	8.4619	1	1.31E-17	2.63E-17	6.79E-16	TRUE
HGLibA_40316	RASAL3	80.929/86.785/71.361	303.69/60.266/249.47	80.929	249.47	1.6122	62.92	396.72	8.462	1	1.31E-17	2.63E-17	6.79E-16	TRUE
HGLibA_42281	RRP7A	71.5/51.499/45.612	199.92/178.68/6.1346	51.499	178.68	1.7751	217.36	226.19	8.4568	1	1.37E-17	2.75E-17	7.09E-16	TRUE
HGLibA_06917	CACNB1	159.5/167.85/167.74	465.46/433.5/96.109	167.74	433.5	1.3646	33.909	988.1	8.4545	1	1.40E-17	2.80E-17	7.22E-16	TRUE
HGLibA_11217	CRP	335.5/403.41/347.24	1394.9/729.54/767.85	347.24	767.85	1.1426	1646.2	2475.1	8.4543	1	1.40E-17	2.81E-17	7.23E-16	TRUE
HGLibA_56120	ZNF506	11/34.333/13.242	45.783/77.183/68.503	13.242	68.503	2.2869	224.91	42.73	8.4537	1	1.44E-17	2.88E-17	7.41E-16	TRUE
HGLibA_55579	ZNF207	201.14/187.88/250.87	433.41/519.14/498.95	201.14	498.95	1.3064	1324.2	1241.9	8.4507	1	1.45E-17	2.90E-17	7.45E-16	TRUE
HGLibA_06984	CAGE1	107.64/94.415/94.903	280.8/320.36/201.42	94.903	280.8	1.555	81.281	483.96	8.4504	1	1.45E-17	2.90E-17	7.46E-16	TRUE
HGLibA_52160	TTC9	165.79/144.01/210.4	283.86/891.31/429.42	165.79	429.42	1.3677	1232.6	973.69	8.4487	1	1.47E-17	2.94E-17	7.56E-16	TRUE
HGLibA_47675	STXBP5	569.65/531.2/730.53	1781/1145.1/809.77	569.65	1145.1	1.006	13681	4639.1	8.4482	1	1.48E-17	2.96E-17	7.59E-16	TRUE
HGLibA_32138	NLRX1	68.358/88.692/56.647	367.79/50.751/219.82	68.358	219.82	1.6708	275.32	321.5	8.4474	1	1.49E-17	2.98E-17	7.64E-16	TRUE
HGLibA_01822	AMPD1	133.57/127.79/180.24	563.13/363.71/83.839	133.57	363.71	1.4384	1105.7	742.34	8.4468	1	1.50E-17	2.99E-17	7.68E-16	TRUE
HGLibA_15545	ERVV-1	65.215/65.804/66.211	224.34/21.146/213.69	65.804	213.69	1.6842	0.25663	306.63	8.4453	1	1.52E-17	3.03E-17	7.78E-16	TRUE
HGLibA_32213	NMUR1	99.786/103.95/136.1	134.3/318.25/300.59	103.95	300.59	1.5229	525.47	542.3	8.4442	1	1.53E-17	3.06E-17	7.84E-16	TRUE
HGLibA_55660	ZNF248	157.93/201.23/194.22	552.45/485.3/355.81	194.22	485.3	1.3168	683.04	1188.3	8.4442	1	1.53E-17	3.06E-17	7.84E-16	TRUE
HGLibA_27401	LRRC59	55.786/103.95/45.612	105.3/262.21/189.15	55.786	189.15	1.7435	1211.7	249.76	8.4387	1	1.61E-17	3.21E-17	8.22E-16	TRUE
HGLibA_03097	ARPP19	171.29/156.4/134.63	195.34/410.23/435.56	156.4	410.23	1.3855	347.81	904.95	8.4379	1	1.62E-17	3.23E-17	8.27E-16	TRUE
HGLibA_28877	MEIS3	275.79/205.04/230.27	935.5/554.03/258.68	230.27	554.03	1.263	1354.2	1472.7	8.4367	1	1.63E-17	3.27E-17	8.35E-16	TRUE
HGLibA_05339	C14orf169	11/20.027/7.3568	9.1566/60.266/77.705	11	60.266	2.3521	47.382	34.127	8.4334	1	1.73E-17	3.46E-17	8.84E-16	TRUE
HGLibA_24345	KCNMB2	254.57/250.82/204.52	117.51/592.09/757.62	250.82	592.09	1.2359	1078.9	1640.4	8.426	1	1.79E-17	3.58E-17	9.12E-16	TRUE
HGLibA_11102	CREB3L4	179.14/197.41/206.73	32.048/542.4/490.77	197.41	490.77	1.3095	210.24	1212.9	8.4232	1	1.83E-17	3.66E-17	9.34E-16	TRUE
HGLibA_37245	PLTP	112.36/145.91/84.603	415.1/318.25/144.16	112.36	318.25	1.4938	948.14	597.71	8.4215	1	1.86E-17	3.72E-17	9.47E-16	TRUE
HGLibA_48109	SYTL5	83.286/92.507/113.29	274.7/671.39/77.705	92.507	274.7	1.5599	258.58	468.75	8.4151	1	1.96E-17	3.93E-17	1.00E-15	TRUE
HGLibA_48004	SYNJ1	59.715/73.434/45.612	198.39/205.12/1.0224	59.715	198.39	1.7155	193.54	271.78	8.4121	1	2.01E-17	4.03E-17	1.02E-15	TRUE
HGLibA_08316	CD27	196.43/179.29/152.29	518.88/443.01/454.98	179.29	454.98	1.3386	511.52	1074.5	8.4105	1	2.04E-17	4.08E-17	1.04E-15	TRUE
HGLibA_42422	RTP1	185.43/179.29/216.29	466.99/41.235/571.54	185.43	466.99	1.3278	495.02	1121	8.4095	1	2.06E-17	4.12E-17	1.04E-15	TRUE
HGLibA_10983	CPOX	56.572/59.128/65.476	196.87/410.23/29.651	59.128	196.87	1.7184	23.412	268.47	8.4064	1	2.11E-17	4.23E-17	1.07E-15	TRUE
HGLibA_16624	FAM49A	100.57/123.98/173.62	486.83/342.57/217.78	123.98	342.57	1.4589	1506.1	676.12	8.4065	1	2.11E-17	4.22E-17	1.07E-15	TRUE
HGLibA_29755	MPP4	105.29/100.14/95.639	190.76/309.79/291.39	100.14	291.39	1.5316	23.376	517.54	8.4071	1	2.10E-17	4.20E-17	1.07E-15	TRUE
HGLibA_45602	SMARCA1	51.072/45.777/43.405	163.29/23.261/172.79	45.777	163.29	1.8124	16.83	195.49	8.405	1	2.14E-17	4.28E-17	1.08E-15	TRUE
HGLibA_48448	TAX1BP1	411.72/370.03/470.1	877.51/907.17/131.89	411.72	877.51	1.0899	2573.3	3071.4	8.4048	1	2.14E-17	4.29E-17	1.08E-15	TRUE
HGLibA_09656	CHSY1	128.07/136.38/136.1	367.79/391.2/107.36	136.1	367.79	1.4276	32.269	760.01	8.4043	1	2.15E-17	4.31E-17	1.09E-15	TRUE
HGLibA_11797	CUTA	67.572/68.665/76.511	219.76/181.86/322.07	68.665	219.76	1.664	31.375	323.3	8.4032	1	2.17E-17	4.35E-17	1.10E-15	TRUE
HGLibA_26908	LOC283403	121/152.59/197.16	401.37/52.865/552.11	152.59	401.37	1.3894	1492.3	877.31	8.3991	1	2.25E-17	4.50E-17	1.13E-15	TRUE
HGLibA_19754	GPBAR1	119.43/122.07/106.67	332.69/29.605/424.31	119.43	332.69	1.4703	84.842	645.18	8.396	1	2.31E-17	4.62E-17	1.16E-15	TRUE
HGLibA_44861	SLC2A12	130.43/97.276/125.07	354.06/112.07/344.56	125.07	344.56	1.4548	400.53	683.56	8.3953	1	2.32E-17	4.65E-17	1.17E-15	TRUE
HGLibA_14610	EFR3B	73.072/94.415/83.868	331.16/254.81/71.57	83.868	254.81	1.5918	113.89	414.76	8.3936	1	2.36E-17	4.71E-17	1.19E-15	TRUE
HGLibA_02130	ANKRD6	78.572/73.434/101.52	242.65/524.42/217.78	78.572	242.65	1.6145	276.6	382.37	8.3909	1	2.41E-17	4.82E-17	1.21E-15	TRUE
HGLibA_28487	MBD4	44/64.85/36.048	161.77/8.4584/158.48	44	158.48	1.8253	248.98	186.15	8.3905	1	2.42E-17	4.84E-17	1.22E-15	TRUE
HGLibA_23195	IL8	77/72.48/80.925	114.46/238.95/512.24	77	238.95	1.6212	17.919	372.87	8.387	1	2.49E-17	4.99E-17	1.25E-15	TRUE
HGLibA_45475	SLCO5A1	175.22/222.21/162.59	466.99/446.18/248.45	175.22	446.18	1.3435	1183.9	1043.8	8.3869	1	2.50E-17	4.99E-17	1.25E-15	TRUE
HGLibA_13258	DIRAS2	61.286/70.572/108.88	172.45/247.41/223.91	70.572	223.91	1.6519	776.88	334.51	8.384	1	2.56E-17	5.12E-17	1.28E-15	TRUE
HGLibA_00522	ACPL2	100.57/112.53/80.189	354.06/291.82/173.81	100.57	291.82	1.5275	279.28	520.35	8.3838	1	2.56E-17	5.13E-17	1.29E-15	TRUE
HGLibA_18341	GABBR1	295.43/292.78/267.79	813.41/667.16/231.07	292.78	667.16	1.1855	315.83	1994.5	8.3829	1	2.58E-17	5.17E-17	1.29E-15	TRUE
HGLibA_19303	GLRA3	352.79/348.09/360.48	2690.5/773.95/232.09	352.79	773.95	1.1312	40.63	2525.3	8.3809	1	2.63E-17	5.25E-17	1.32E-15	TRUE
HGLibA_08228	CD101	99.786/93.461/68.418	384.58/120.53/276.06	93.461	276.06	1.5524	333.57	474.79	8.3799	1	2.65E-17	5.30E-17	1.33E-15	TRUE
HGLibA_04138	BAMBI	147.72/141.14/139.04	631.81/377.46/225.96	141.14	377.46	1.4128	23.791	795.51	8.3785	1	2.68E-17	5.36E-17	1.34E-15	TRUE
HGLibA_50664	TMSB15B	685.93/610.36/634.89	1477.3/554.03/1246.3	634.89	1246.3	0.972	1603.5	5325.4	8.3789	1	2.67E-17	5.34E-17	1.34E-15	TRUE
HGLibA_00260	ABHD16B	428.22/401.5/489.23	1262.1/904/411.02	428.22	904	1.0762	2218.1	3228.4	8.3736	1	2.79E-17	5.59E-17	1.40E-15	TRUE
HGLibA_30050	MRPS18A	114.71/115.4/152.29	323.53/620.64/127.8	115.4	323.53	1.4793	680.68	618.01	8.3725	1	2.82E-17	5.64E-17	1.41E-15	TRUE
HGLibA_00493	ACOT9	209.79/216.49/230.27	1040.8/525.48/249.47	216.49	525.48	1.2755	117.41	1362.4	8.3714	1	2.85E-17	5.69E-17	1.42E-15	TRUE
HGLibA_43123	SDF2	178.36/146.87/181.71	451.73/464.16/437.6	178.36	451.73	1.3358	501.47	1067.4	8.3672	1	2.95E-17	5.90E-17	1.47E-15	TRUE
HGLibA_52588	UBE2D3	249.86/229.84/272.94	1167.5/290.76/587.9	249.86	587.9	1.2311	466.75	1632.5	8.3664	1	2.97E-17	5.94E-17	1.48E-15	TRUE
HGLibA_13991	DSC2	249.07/249.86/290.59	760/587.86/448.85	249.86	587.86	1.231	829.75	1632.6	8.3653	1	3.00E-17	6.00E-17	1.50E-15	TRUE
HGLibA_52390	TXLNA	183.86/185.01/156.7	521.93/183.97/462.14	183.86	462.14	1.325	369.45	1109	8.3563	1	3.24E-17	6.47E-17	1.61E-15	TRUE
HGLibA_24922	KIF27	278.93/321.39/267.79	843.94/640.73/251.52	278.93	640.73	1.1969	963.54	1876	8.3531	1	3.32E-17	6.65E-17	1.65E-15	TRUE
HGLibA_11706	CTSG	52.643/50.545/52.969	141.93/231.55/179.95	52.643	179.95	1.7541	2.2539	232.43	8.3502	1	3.41E-17	6.82E-17	1.69E-15	TRUE
HGLibA_27887	MAG	264/217.44/204.52	526.51/594.21/450.89	217.44	526.51	1.272	1167.5	1370	8.3502	1	3.41E-17	6.81E-17	1.69E-15	TRUE
HGLibA_35339	PBRM1	128.07/97.276/100.79	291.49/299.22/234.14	100.79	291.49	1.5228	378.37	521.75	8.3486	1	3.45E-17	6.91E-17	1.71E-15	TRUE
HGLibA_54526	XKR6	336.29/288.01/475.99	846.99/576.23/743.31	336.29	743.31	1.1419	10923	2376.6	8.349	1	3.44E-17	6.89E-17	1.71E-15	TRUE
HGLibA_06709	C9orf171	445.5/359.54/442.14	1210.2/926.2/594.03	442.14	926.2	1.0651	3417.5	3362.2	8.348	1	3.47E-17	6.94E-17	1.72E-15	TRUE
HGLibA_19756	GPBP1	51.072/46.73/32.37	170.92/164.94/36.808	46.73	164.94	1.7977	112.53	200.54	8.3474	1	3.49E-17	6.98E-17	1.73E-15	TRUE
HGLibA_47456	STK11IP	259.29/236.51/239.83	180.08/767.6/568.47	239.83	568.47	1.2416	194.76	1550.3	8.3468	1	3.51E-17	7.02E-17	1.74E-15	TRUE
HGLibA_22885	IGSF21	159.5/111.58/147.14	172.45/512.79/388.52	147.14	388.52	1.3948	708.54	838.12	8.338	1	3.78E-17	7.56E-17	1.87E-15	TRUE
HGLibA_36107	PEX2	220.79/194.55/180.24	482.25/703.11/437.6	194.55	482.25	1.3052	446.54	1190.8	8.3371	1	3.81E-17	7.62E-17	1.88E-15	TRUE
HGLibA_13781	DOK6	81.715/131.61/66.211	248.75/139.56/261.74	81.715	248.75	1.5943	1364.9	401.53	8.3361	1	3.84E-17	7.68E-17	1.89E-15	TRUE
HGLibA_48770	TCF20	343.36/314.72/303.1	1509.3/704.17/297.53	314.72	704.17	1.1593	477.69	2185.4	8.3309	1	4.01E-17	8.03E-17	1.98E-15	TRUE
HGLibA_46920	SQSTM1	167.36/134.47/169.21	428.84/620.64/146.21	167.36	428.84	1.3523	542.55	985.31	8.3301	1	4.04E-17	8.08E-17	1.99E-15	TRUE
HGLibA_07998	CCL22	120.21/97.276/55.912	120.56/283.36/300.59	97.276	283.36	1.5328	1118.6	499.12	8.3292	1	4.07E-17	8.14E-17	2.00E-15	TRUE
HGLibA_13404	DMGDH	73.858/102.04/81.661	731/75.069/248.45	81.661	248.45	1.5935	238.19	401.2	8.3271	1	4.14E-17	8.29E-17	2.04E-15	TRUE
HGLibA_21734	HMGXB4	145.36/146.87/135.37	384.58/419.75/117.58	145.36	384.58	1.3975	51.065	825.42	8.3264	1	4.17E-17	8.33E-17	2.05E-15	TRUE
HGLibA_14808	EIF4A2	234.14/206/268.52	557.03/670.33/141.1	234.14	557.03	1.2468	987.15	1504	8.3257	1	4.19E-17	8.38E-17	2.06E-15	TRUE
HGLibA_32141	NMB	180.72/264.17/180.24	186.18/563.54/454.98	180.72	454.98	1.3273	3482.5	1085.2	8.3256	1	4.20E-17	8.39E-17	2.06E-15	TRUE
HGLibA_08684	CDH5	440/228.88/389.18	1700.1/492.7/834.3	389.18	834.3	1.0982	14138	2859.8	8.3238	1	4.26E-17	8.52E-17	2.09E-15	TRUE
HGLibA_17701	FMO1	196.43/233.65/114.03	485.3/585.75/250.5	196.43	485.3	1.3005	4087.6	1205.3	8.3206	1	4.38E-17	8.75E-17	2.15E-15	TRUE
HGLibA_01065	ADRBK1	75.429/111.58/83.132	99.197/251.64/309.8	83.132	251.64	1.5863	434.34	410.23	8.3196	1	4.41E-17	8.83E-17	2.17E-15	TRUE
HGLibA_17689	FMN2	238.86/220.3/213.35	42.731/530.77/553.14	220.3	530.77	1.2648	196.37	1392.7	8.3192	1	4.43E-17	8.86E-17	2.17E-15	TRUE
HGLibA_26771	LOC100129924	184.64/185.97/170.68	462.41/824.7/87.929	184.64	462.41	1.3197	98.4	1115	8.3185	1	4.46E-17	8.91E-17	2.18E-15	TRUE
HGLibA_01758	AMD1	62.857/68.665/76.511	218.23/29.605/225.96	68.665	218.23	1.654	47.642	323.3	8.3183	1	4.46E-17	8.92E-17	2.19E-15	TRUE
HGLibA_14730	EIF2AK3	299.36/303.27/314.87	683.69/683.02/71.57	303.27	683.02	1.1687	74.938	2085.3	8.3159	1	4.55E-17	9.11E-17	2.23E-15	TRUE
HGLibA_28016	MAK	285.22/244.14/215.55	578.39/575.17/287.3	244.14	575.17	1.2329	1252.1	1585.5	8.3135	1	4.64E-17	9.29E-17	2.27E-15	TRUE
HGLibA_00269	ABHD17C	229.43/216.49/265.58	1222.4/547.68/112.47	229.43	547.68	1.2516	737.22	1465.9	8.3123	1	4.69E-17	9.39E-17	2.29E-15	TRUE
HGLibA_40818	RELL1	172.07/197.41/228.8	486.83/518.08/398.75	197.41	486.83	1.2979	813.55	1212.9	8.3101	1	4.78E-17	9.56E-17	2.34E-15	TRUE
HGLibA_03119	ARRDC3	141.43/113.49/139.04	192.29/730.6/371.14	139.04	371.14	1.41	329.39	780.68	8.3069	1	4.91E-17	9.83E-17	2.40E-15	TRUE
HGLibA_46749	SPOCK1	163.43/218.39/190.54	473.09/810.95/185.06	190.54	473.09	1.3075	755.39	1160	8.296	1	5.38E-17	1.08E-16	2.63E-15	TRUE
HGLibA_32754	NSFL1C	326.07/388.15/365.63	792.05/212.52/799.54	365.63	792.05	1.1131	1036	2642.3	8.2954	1	5.41E-17	1.08E-16	2.64E-15	TRUE
HGLibA_56460	ZNF652	95.072/100.14/82.396	277.75/810.95/65.436	95.072	277.75	1.5368	93.162	485.04	8.2947	1	5.44E-17	1.09E-16	2.65E-15	TRUE
HGLibA_07542	CCDC111	77/60.082/58.119	122.09/201.95/197.33	60.082	197.33	1.6991	145.04	273.86	8.2936	1	5.49E-17	1.10E-16	2.68E-15	TRUE
HGLibA_17926	FOXO4	207.43/213.62/162.59	517.35/505.39/230.05	207.43	505.39	1.2807	1024.7	1291	8.2929	1	5.53E-17	1.11E-16	2.69E-15	TRUE
HGLibA_22836	IGFBPL1	566.5/538.83/685.65	1129.3/1591.2/944.73	566.5	1129.3	0.99403	7481.4	4606.5	8.2923	1	5.55E-17	1.11E-16	2.70E-15	TRUE
HGLibA_48427	TAS2R7	62.857/34.333/55.912	247.23/0/187.1	55.912	187.1	1.7247	256.95	250.46	8.2897	1	5.68E-17	1.14E-16	2.76E-15	TRUE
HGLibA_55704	ZNF268	387.36/438.69/497.32	1088.1/916.68/266.85	438.69	916.68	1.0615	3036.2	3328.9	8.2845	1	5.93E-17	1.19E-16	2.88E-15	TRUE
HGLibA_00152	ABCB8	307.22/318.53/315.61	703.53/134.28/851.69	315.61	703.53	1.154	39.477	2193.2	8.2834	1	5.98E-17	1.20E-16	2.91E-15	TRUE
HGLibA_45050	SLC37A3	174.43/139.24/122.86	370.84/414.46/106.33	139.24	370.84	1.4068	753.37	782.04	8.282	1	6.06E-17	1.21E-16	2.94E-15	TRUE
HGLibA_42815	SBSPON	274.22/245.1/208.2	695.9/183.97/575.63	245.1	575.63	1.2284	1104.7	1593.3	8.2806	1	6.13E-17	1.23E-16	2.97E-15	TRUE
HGLibA_55184	ZFP106	377.14/383.38/372.25	1588.7/810.95/411.02	377.14	810.95	1.1025	31.397	2748.2	8.2751	1	6.41E-17	1.28E-16	3.11E-15	TRUE
HGLibA_16063	FAM120C	64.429/70.572/71.361	12.209/427.15/221.87	70.572	221.87	1.6387	19.183	334.51	8.2722	1	6.58E-17	1.32E-16	3.19E-15	TRUE
HGLibA_09351	CHAF1B	216.86/251.77/253.81	587.55/430.32/697.3	251.77	587.55	1.2193	611.56	1648.3	8.2705	1	6.67E-17	1.33E-16	3.23E-15	TRUE
HGLibA_03151	ARSJ	121.79/126.84/114.77	30.522/597.38/334.34	121.79	334.34	1.4495	37.409	661.17	8.2661	1	6.92E-17	1.38E-16	3.35E-15	TRUE
HGLibA_21514	HIST1H4J	168.93/135.42/142.72	535.66/377.46/252.54	142.72	377.46	1.3969	370.05	806.68	8.2647	1	7.00E-17	1.40E-16	3.39E-15	TRUE
HGLibA_34832	OXR1	47.143/48.638/33.106	164.82/152.25/292.42	47.143	164.82	1.7842	99.642	202.74	8.2646	1	7.01E-17	1.40E-16	3.39E-15	TRUE
HGLibA_19473	GNAT1	147.72/187.88/137.57	93.092/520.19/387.5	147.72	387.5	1.3854	857.86	842.26	8.2623	1	7.15E-17	1.43E-16	3.46E-15	TRUE
HGLibA_28718	MEA1	178.36/166.89/192.75	528.03/448.3/69.525	178.36	448.3	1.3248	169.25	1067.4	8.2622	1	7.15E-17	1.43E-16	3.46E-15	TRUE
HGLibA_07668	CCDC159	157.93/118.26/144.19	247.23/689.36/380.34	144.19	380.34	1.3931	430.7	817.13	8.2612	1	7.21E-17	1.44E-16	3.48E-15	TRUE
HGLibA_11257	CRYBA4	44.786/78.202/34.577	158.71/172.34/69.525	44.786	158.71	1.8025	610.43	190.27	8.2594	1	7.32E-17	1.46E-16	3.54E-15	TRUE
HGLibA_49400	THSD1	253/304.22/304.57	769.16/681.96/167.68	304.22	681.96	1.1619	1312	2093.6	8.2555	1	7.57E-17	1.51E-16	3.65E-15	TRUE
HGLibA_51768	TRPM6	532.72/470.17/539.25	148.03/1287.8/1071.5	532.72	1071.5	1.0068	1977.7	4260.1	8.2549	1	7.60E-17	1.52E-16	3.66E-15	TRUE
HGLibA_21035	HDDC3	230.22/197.41/212.61	755.42/513.85/79.75	212.61	513.85	1.2692	270.46	1331.7	8.2547	1	7.61E-17	1.52E-16	3.67E-15	TRUE
HGLibA_09557	CHRM4	674.93/507.36/611.35	946.18/1467.5/1199.3	611.35	1199.3	0.97098	7428.5	5075.4	8.253	1	7.72E-17	1.54E-16	3.72E-15	TRUE
HGLibA_55023	ZCCHC18	218.43/143.05/205.99	816.47/501.16/468.27	205.99	501.16	1.2786	2058	1279.7	8.2513	1	7.83E-17	1.57E-16	3.77E-15	TRUE
HGLibA_47479	STK31	442.36/376.7/445.09	946.18/920.91/505.08	442.36	920.91	1.0562	2159	3364.3	8.2506	1	7.88E-17	1.58E-16	3.79E-15	TRUE
HGLibA_13076	DGKI	36.143/52.453/30.899	135.82/336.22/35.785	36.143	135.82	1.8811	146.75	146	8.2495	1	7.96E-17	1.59E-16	3.83E-15	TRUE
HGLibA_26256	LDOC1	181.5/124.93/197.9	86.988/603.72/453.96	181.5	453.96	1.3178	1734.4	1091.2	8.2482	1	8.04E-17	1.61E-16	3.86E-15	TRUE
HGLibA_06829	CAAP1	359.07/409.13/353.13	384.58/778.18/897.69	359.07	778.18	1.1137	1270.5	2582.4	8.2473	1	8.10E-17	1.62E-16	3.89E-15	TRUE
HGLibA_08892	CDV3	109.21/70.572/72.097	515.82/87.756/224.93	72.097	224.93	1.628	690.04	343.53	8.2461	1	8.18E-17	1.64E-16	3.93E-15	TRUE
HGLibA_00988	ADK	108.43/111.58/91.224	419.68/305.56/75.66	108.43	305.56	1.4862	152.97	571.68	8.2448	1	8.27E-17	1.65E-16	3.97E-15	TRUE
HGLibA_05084	C10orf67	251.43/327.11/213.35	596.71/585.75/461.12	251.43	585.75	1.2169	3589.1	1645.5	8.2416	1	8.49E-17	1.70E-16	4.07E-15	TRUE
HGLibA_12270	DAB2IP	24.357/11.444/24.277	108.35/0/102.24	24.277	102.24	2.0301	82.35	89.509	8.2408	1	8.60E-17	1.72E-16	4.12E-15	TRUE
HGLibA_24635	KIAA0408	106.07/100.14/61.797	293.01/287.59/85.884	100.14	287.59	1.5127	752.57	517.54	8.2398	1	8.63E-17	1.73E-16	4.13E-15	TRUE
HGLibA_48849	TCP11L2	110/107.77/160.38	9.1566/508.56/308.77	110	308.77	1.4806	1271.5	582.06	8.239	1	8.68E-17	1.74E-16	4.15E-15	TRUE
HGLibA_02075	ANKRD34A	115.5/168.8/121.39	332.69/69.782/653.33	121.39	332.69	1.4471	1141.4	658.46	8.2346	1	9.01E-17	1.80E-16	4.31E-15	TRUE
HGLibA_13469	DNAH1	102.14/149.73/121.39	332.69/9.5157/363.99	121.39	332.69	1.4471	586.76	658.46	8.2346	1	9.01E-17	1.80E-16	4.31E-15	TRUE
HGLibA_18045	FRRS1L	110/99.183/91.224	285.38/402.83/26.583	99.183	285.38	1.5153	90.18	511.38	8.2339	1	9.06E-17	1.81E-16	4.33E-15	TRUE
HGLibA_03306	ASIC3	144.57/99.183/126.54	343.37/292.87/580.74	126.54	343.37	1.4331	536.76	693.65	8.2331	1	9.12E-17	1.82E-16	4.36E-15	TRUE
HGLibA_42100	RPS2	121/82.017/97.11	280.8/375.34/33.74	97.11	280.8	1.5222	399.29	498.06	8.231	1	9.28E-17	1.86E-16	4.43E-15	TRUE
HGLibA_55484	ZNF140	447.86/350/387.7	590.6/826.81/1125.7	387.7	826.81	1.0906	2520.1	2846.1	8.231	1	9.29E-17	1.86E-16	4.43E-15	TRUE
HGLibA_53209	USP15	340.22/305.18/356.81	792.05/307.68/744.33	340.22	744.33	1.1272	751.42	2411.9	8.2286	1	9.47E-17	1.89E-16	4.51E-15	TRUE
HGLibA_53071	UPK1B	189.36/212.67/189.07	468.51/734.83/271.97	189.36	468.51	1.3025	271.79	1150.9	8.2285	1	9.48E-17	1.90E-16	4.52E-15	TRUE
HGLibA_12540	DCTD	562.57/561.72/539.25	1117.1/1572.2/634.93	561.72	1117.1	0.99057	252.7	4557.1	8.2272	1	9.58E-17	1.92E-16	4.56E-15	TRUE
HGLibA_10107	CLPSL1	388.15/386.24/376.67	856.14/148.02/824.08	386.24	824.08	1.0913	47.63	2832.5	8.2268	1	9.61E-17	1.92E-16	4.57E-15	TRUE
HGLibA_33715	OR1S2	158.72/163.08/159.64	465.46/410.23/52.144	159.64	410.23	1.3561	6.3364	928.56	8.2236	1	9.87E-17	1.97E-16	4.69E-15	TRUE
HGLibA_35318	PAX9	244.36/198.37/263.37	610.44/572/126.78	244.36	572	1.2236	1238.4	1587.3	8.2239	1	9.85E-17	1.97E-16	4.69E-15	TRUE
HGLibA_53525	VARS	109.21/98.229/116.97	32.048/565.66/306.73	109.21	306.73	1.4813	90.438	576.86	8.2236	1	9.87E-17	1.97E-16	4.69E-15	TRUE
HGLibA_36811	PKDREJ	330.79/295.64/297.95	543.29/669.27/1486.6	297.95	669.27	1.1648	541.79	2039.2	8.2229	1	9.93E-17	1.99E-16	4.72E-15	TRUE
HGLibA_16321	FAM181B	102.14/143.05/91.224	291.49/517.02/191.19	102.14	291.49	1.5037	896.38	530.53	8.2204	1	1.01E-16	2.03E-16	4.81E-15	TRUE
HGLibA_50506	TMEM72	120.21/167.85/102.26	149.56/329.88/419.2	120.21	329.88	1.4487	1295.7	650.5	8.2205	1	1.01E-16	2.03E-16	4.81E-15	TRUE
HGLibA_39107	PSMB3	24.357/7.6295/16.921	0/79.298/87.929	16.921	79.298	2.1637	70.815	57.573	8.2208	1	1.02E-16	2.05E-16	4.86E-15	TRUE
HGLibA_50385	TMEM39A	643.5/630.38/826.91	1248.4/1914.8/698.32	643.5	1248.4	0.95492	16904	5417.5	8.2176	1	1.04E-16	2.08E-16	4.92E-15	TRUE
HGLibA_56121	ZNF507	165.79/189.78/186.86	1024/1.0573/463.16	186.86	463.16	1.3049	226.37	1131.9	8.2125	1	1.08E-16	2.17E-16	5.13E-15	TRUE
HGLibA_39169	PSMD3	90.358/100.14/123.59	286.91/299.22/19.426	100.14	286.91	1.5093	322.95	517.54	8.2099	1	1.11E-16	2.21E-16	5.24E-15	TRUE
HGLibA_33440	OPN5	84.072/94.415/71.361	25.944/445.13/251.52	84.072	251.52	1.5696	134.27	416.02	8.2095	1	1.11E-16	2.22E-16	5.26E-15	TRUE
HGLibA_23513	IQCF6	198/147.82/176.56	67.149/443.01/450.89	176.56	443.01	1.3223	642.86	1053.9	8.2073	1	1.13E-16	2.26E-16	5.35E-15	TRUE
HGLibA_50410	TMEM45B	187/171.66/176.56	560.08/443.01/48.054	176.56	443.01	1.3223	66.48	1053.9	8.2073	1	1.13E-16	2.26E-16	5.35E-15	TRUE
HGLibA_09907	CLDN7	102.93/133.52/78.718	387.63/292.87/114.51	102.93	292.87	1.4996	760.86	535.64	8.2071	1	1.13E-16	2.27E-16	5.36E-15	TRUE
HGLibA_43121	SDE2	123.36/85.831/89.017	262.49/406.01/132.92	89.017	262.49	1.5495	594.71	446.78	8.207	1	1.13E-16	2.27E-16	5.36E-15	TRUE
HGLibA_11040	CPXM2	61.286/146.87/63.269	99.197/211.46/203.46	63.269	203.46	1.6697	3496.3	292.01	8.2041	1	1.16E-16	2.32E-16	5.49E-15	TRUE
HGLibA_30585	MUTYH	242.79/228.88/216.29	949.24/542.4/505.08	228.88	542.4	1.2411	175.95	1461.5	8.2008	1	1.19E-16	2.39E-16	5.64E-15	TRUE
HGLibA_42879	SCARF2	180.72/172.62/178.03	445.62/374.29/525.53	178.03	445.62	1.3188	18.272	1065	8.1996	1	1.21E-16	2.41E-16	5.69E-15	TRUE
HGLibA_21001	HDAC10	118.64/130.65/123.59	262.49/734.83/336.38	123.59	336.38	1.4371	37.178	673.49	8.1993	1	1.21E-16	2.42E-16	5.71E-15	TRUE
HGLibA_42933	SCGB3A1	193.29/194.55/194.96	315.9/521.25/477.48	194.55	477.48	1.2909	0.88108	1190.8	8.1987	1	1.21E-16	2.43E-16	5.73E-15	TRUE
HGLibA_42459	RUNX1T1	208.22/180.25/178.03	506.67/235.78/449.87	180.25	449.87	1.3148	393.59	1081.7	8.198	1	1.22E-16	2.44E-16	5.76E-15	TRUE
HGLibA_39450	PTPN20A	316.64/330.93/338.41	726.43/1209.6/311.84	330.93	726.43	1.1319	130.02	2328.8	8.1956	1	1.25E-16	2.49E-16	5.88E-15	TRUE
HGLibA_51538	TRIM50	312.72/334.74/241.3	161.77/696.76/694.23	312.72	694.23	1.148	2792.5	2167.8	8.1941	1	1.26E-16	2.52E-16	5.95E-15	TRUE
HGLibA_13999	DSCAM	136.72/190.74/112.56	363.21/394.37/285.26	136.72	363.21	1.4031	1750.9	764.31	8.1927	1	1.28E-16	2.55E-16	6.01E-15	TRUE
HGLibA_30182	MSANTD4	252.22/186.92/246.45	676.06/301.33/574.61	246.45	574.61	1.2179	1788.6	1604.5	8.1924	1	1.28E-16	2.56E-16	6.02E-15	TRUE
HGLibA_19087	GIMAP7	56.572/53.406/74.304	242.65/187.14/10.224	56.572	187.14	1.7084	162.22	254.14	8.1906	1	1.30E-16	2.60E-16	6.12E-15	TRUE
HGLibA_56046	ZNF468	109.21/61.036/93.431	0/271.73/456	93.431	271.73	1.5301	649.3	474.61	8.1842	1	1.37E-16	2.74E-16	6.44E-15	TRUE
HGLibA_50281	TMEM239	113.14/133.52/108.15	102.25/314.02/439.65	113.14	314.02	1.4646	220	602.95	8.1807	1	1.41E-16	2.82E-16	6.63E-15	TRUE
HGLibA_20628	GTSF1	443.15/358.58/456.12	483.78/1003.4/918.14	443.15	918.14	1.0493	3659.5	3371.9	8.1801	1	1.42E-16	2.84E-16	6.66E-15	TRUE
HGLibA_44088	SHROOM1	55.786/82.017/47.084	293.01/185.03/20.449	55.786	185.03	1.7119	381.89	249.76	8.1779	1	1.44E-16	2.89E-16	6.77E-15	TRUE
HGLibA_12135	CYP2J2	31.429/56.267/28.692	122.09/199.83/90.996	31.429	122.09	1.9243	312.22	122.91	8.1775	1	1.45E-16	2.90E-16	6.81E-15	TRUE
HGLibA_09389	CHD2	65.215/87.739/61.797	207.55/527.6/51.122	65.215	207.55	1.6552	259.51	303.22	8.174	1	1.49E-16	2.98E-16	6.99E-15	TRUE
HGLibA_36018	PECAM1	100.57/125.89/137.57	451.73/340.45/92.019	125.89	340.45	1.4281	388.69	689.18	8.1733	1	1.50E-16	3.00E-16	7.03E-15	TRUE
HGLibA_26162	LCMT2	52.643/49.591/50.026	213.65/76.126/170.75	50.026	170.75	1.751	3.5185	218.2	8.1724	1	1.51E-16	3.02E-16	7.07E-15	TRUE
HGLibA_18951	GFM2	450.22/393.87/483.34	929.4/1030.9/278.1	450.22	929.4	1.044	2136.1	3440.3	8.1696	1	1.55E-16	3.09E-16	7.23E-15	TRUE
HGLibA_31293	NCEH1	20.429/34.333/19.128	7.6305/185.03/89.974	20.429	89.974	2.0859	97.505	72.46	8.1699	1	1.56E-16	3.11E-16	7.27E-15	TRUE
HGLibA_21869	HOMER3	50.286/47.684/39.727	164.82/256.93/29.651	47.684	164.82	1.7681	35.045	205.62	8.1687	1	1.56E-16	3.12E-16	7.28E-15	TRUE
HGLibA_48536	TBC1D31	199.57/143.05/172.89	822.57/421.86/434.53	172.89	434.53	1.3246	801.11	1026.4	8.1669	1	1.58E-16	3.16E-16	7.38E-15	TRUE
HGLibA_33960	OR4C46	388.15/353.82/436.99	824.1/380.63/841.46	388.15	824.1	1.0843	1782.4	2850.2	8.1659	1	1.60E-16	3.19E-16	7.45E-15	TRUE
HGLibA_08260	CD19	81.715/86.785/45.612	390.68/245.29/162.57	81.715	245.29	1.5742	664.55	401.53	8.1634	1	1.63E-16	3.26E-16	7.59E-15	TRUE
HGLibA_06011	C20orf201	137.5/148.77/107.41	32.048/546.63/363.99	137.5	363.99	1.3979	516.29	769.82	8.1629	1	1.64E-16	3.27E-16	7.62E-15	TRUE
HGLibA_28108	MAOB	91.143/123.98/117.71	364.74/182.91/323.09	117.71	323.09	1.449	372.52	633.56	8.1595	1	1.68E-16	3.37E-16	7.83E-15	TRUE
HGLibA_31120	NAP1L4	120.21/87.739/97.11	749.32/279.13/73.615	97.11	279.13	1.5136	310.83	498.06	8.1559	1	1.73E-16	3.46E-16	8.06E-15	TRUE
HGLibA_54708	YPEL2	86.429/112.53/97.11	468.51/4.2292/279.12	97.11	279.12	1.5136	176	498.06	8.1557	1	1.74E-16	3.47E-16	8.07E-15	TRUE
HGLibA_47652	STX5	57.357/32.425/39.727	187.71/0/144.16	39.727	144.16	1.8336	182.08	164.07	8.1534	1	1.77E-16	3.54E-16	8.23E-15	TRUE
HGLibA_48693	TCAP	177.57/214.58/250.13	540.24/513.85/223.91	214.58	513.85	1.2559	1316.7	1347.3	8.1534	1	1.77E-16	3.54E-16	8.23E-15	TRUE
HGLibA_44963	SLC35B2	86.429/103/79.454	299.12/112.07/255.61	86.429	255.61	1.5534	161.59	430.63	8.1526	1	1.78E-16	3.56E-16	8.27E-15	TRUE
HGLibA_16697	FAM71E1	152.43/179.29/124.33	393.73/407.06/328.2	152.43	393.73	1.3633	755.59	876.16	8.1522	1	1.79E-16	3.57E-16	8.29E-15	TRUE
HGLibA_55487	ZNF141	103.71/73.434/84.603	213.65/271.73/251.52	84.603	251.52	1.5606	245.01	419.31	8.1513	1	1.80E-16	3.60E-16	8.35E-15	TRUE
HGLibA_25990	LAMTOR1	224.72/222.21/239.1	332.69/560.37/532.69	224.72	532.69	1.2415	106.55	1428	8.1497	1	1.82E-16	3.65E-16	8.46E-15	TRUE
HGLibA_36520	PIBF1	154.79/145.91/208.93	398.31/661.87/204.49	154.79	398.31	1.3579	1505.3	893.21	8.1484	1	1.84E-16	3.69E-16	8.55E-15	TRUE
HGLibA_19480	GNAZ	41.643/72.48/30.899	28.996/149.08/176.88	41.643	149.08	1.8153	533.18	173.9	8.1471	1	1.87E-16	3.73E-16	8.64E-15	TRUE
HGLibA_00364	ACADL	209/152.59/176.56	441.04/1020.3/386.48	176.56	441.04	1.3159	813.49	1053.9	8.1468	1	1.87E-16	3.74E-16	8.66E-15	TRUE
HGLibA_36625	PIK3C2B	351.22/335.7/398	1217.8/759.14/599.14	351.22	759.14	1.1098	1215	2511	8.1406	1	1.97E-16	3.93E-16	9.10E-15	TRUE
HGLibA_28972	METTL20	262.43/182.15/194.22	563.13/474.73/173.81	194.22	474.73	1.285	2399.1	1188.3	8.1375	1	2.02E-16	4.03E-16	9.34E-15	TRUE
HGLibA_54288	WHAMM	150.07/149.73/180.98	500.56/61.324/388.52	150.07	388.52	1.3665	477.63	859.17	8.135	1	2.06E-16	4.12E-16	9.52E-15	TRUE
HGLibA_16060	FAM120B	91.143/150.68/85.339	265.54/11.63/324.11	91.143	265.54	1.5324	1789.3	460.14	8.1302	1	2.14E-16	4.29E-16	9.90E-15	TRUE
HGLibA_22468	IAH1	242/275.61/245.72	570.76/872.28/70.548	245.72	570.76	1.2126	453.81	1598.4	8.1302	1	2.14E-16	4.29E-16	9.90E-15	TRUE
HGLibA_37786	POU5F1	60.5/54.36/50.026	4.5783/180.8/201.42	54.36	180.8	1.7154	28.242	241.87	8.13	1	2.15E-16	4.29E-16	9.91E-15	TRUE
HGLibA_38108	PPP1R3D	444.72/456.81/502.47	1050/937.83/390.57	456.81	937.83	1.0361	1115.4	3504.4	8.1255	1	2.23E-16	4.45E-16	1.03E-14	TRUE
HGLibA_04540	BLCAP	945.22/1036.7/1137.4	2093.8/1847.1/1309.7	1036.7	1847.1	0.83273	9251.3	9952	8.1241	1	2.25E-16	4.51E-16	1.04E-14	TRUE
HGLibA_40647	RBPJ	146.14/182.15/116.24	505.14/49.693/380.34	146.14	380.34	1.3739	1095.5	831.03	8.1242	1	2.25E-16	4.50E-16	1.04E-14	TRUE
HGLibA_38533	PRKCA	259.29/221.25/332.53	850.04/595.26/201.42	259.29	595.26	1.1958	3405.3	1710.7	8.1232	1	2.27E-16	4.54E-16	1.05E-14	TRUE
HGLibA_50130	TMEM187	15.714/12.398/20.599	0/340.45/74.637	15.714	74.637	2.178	17.43	52.613	8.1234	1	2.30E-16	4.60E-16	1.06E-14	TRUE
HGLibA_34972	PADI2	172.07/168.8/175.09	45.783/616.41/431.47	172.07	431.47	1.3212	9.9078	1020.3	8.1206	1	2.32E-16	4.64E-16	1.07E-14	TRUE
HGLibA_35108	PANX1	289.93/286.1/392.12	763.05/650.24/259.7	289.93	650.24	1.1625	5228.5	1970	8.1179	1	2.37E-16	4.74E-16	1.09E-14	TRUE
HGLibA_01814	AMOT	108.43/137.33/125.8	338.8/497.99/147.23	125.8	338.8	1.4221	217.35	688.6	8.1168	1	2.39E-16	4.79E-16	1.10E-14	TRUE
HGLibA_43616	SERTM1	84.072/85.831/62.533	267.07/249.52/12.269	84.072	249.52	1.5582	233.51	416.02	8.1117	1	2.50E-16	4.99E-16	1.15E-14	TRUE
HGLibA_51790	TRPV4	88.786/126.84/105.2	70.201/362.66/295.48	105.2	295.48	1.4811	368.83	550.48	8.1101	1	2.53E-16	5.06E-16	1.16E-14	TRUE
HGLibA_09748	CITED4	32.214/33.379/39.727	126.67/7.4011/157.45	33.379	126.67	1.8928	20.826	132.37	8.1084	1	2.57E-16	5.14E-16	1.18E-14	TRUE
HGLibA_35738	PDCD6	377.93/305.18/332.53	724.9/776.06/510.19	332.53	724.9	1.122	1404.7	2343.1	8.106	1	2.62E-16	5.23E-16	1.20E-14	TRUE
HGLibA_45112	SLC39A4	198/202.18/191.28	480.72/685.13/115.53	198	480.72	1.2754	31.341	1217.5	8.1027	1	2.69E-16	5.38E-16	1.23E-14	TRUE
HGLibA_16162	FAM151A	196.43/127.79/130.95	787.47/348.91/214.71	130.95	348.91	1.407	2148.7	724.12	8.0997	1	2.75E-16	5.51E-16	1.26E-14	TRUE
HGLibA_30658	MYBPH	171.29/225.07/160.38	953.82/429.27/314.91	171.29	429.27	1.3204	1505.8	1014.5	8.0996	1	2.76E-16	5.51E-16	1.26E-14	TRUE
HGLibA_27204	LRP11	299.36/315.67/294.27	1524.6/666.1/490.77	299.36	666.1	1.1512	145.94	2051.4	8.0973	1	2.81E-16	5.62E-16	1.28E-14	TRUE
HGLibA_52289	TUBB4B	198/162.13/201.58	492.93/69.782/480.54	198	480.54	1.2749	649.9	1217.5	8.0975	1	2.80E-16	5.61E-16	1.28E-14	TRUE
HGLibA_43608	SERTAD2	85.643/132.56/72.097	167.87/252.7/306.73	85.643	252.7	1.5499	1192.4	425.75	8.0961	1	2.84E-16	5.67E-16	1.30E-14	TRUE
HGLibA_07971	CCL14	147.72/97.276/91.96	91.566/293.93/278.1	97.276	278.1	1.5059	1286.2	499.12	8.0939	1	2.89E-16	5.78E-16	1.32E-14	TRUE
HGLibA_39779	R3HDM4	36.143/42.916/17.656	115.98/304.5/133.94	36.143	133.94	1.8611	193.81	146	8.0935	1	2.90E-16	5.80E-16	1.32E-14	TRUE
HGLibA_38883	PRRT2	121.79/164.99/184.66	416.63/1.0573/421.24	164.99	416.63	1.3311	1126.6	967.79	8.0889	1	3.01E-16	6.02E-16	1.37E-14	TRUE
HGLibA_05402	C15orf43	527.22/485.42/556.91	1051.5/1718.1/661.51	527.22	1051.5	0.9946	1314.2	4204.3	8.0855	1	3.09E-16	6.19E-16	1.41E-14	TRUE
HGLibA_12786	DEF6	168.93/200.27/182.45	706.59/450.41/198.35	182.45	450.41	1.2991	250.24	1098.3	8.0855	1	3.10E-16	6.19E-16	1.41E-14	TRUE
HGLibA_38603	PRLHR	183.07/142.1/111.09	2565.4/371.11/39.875	142.1	371.11	1.3787	1320.3	802.26	8.0855	1	3.10E-16	6.19E-16	1.41E-14	TRUE
HGLibA_08035	CCL5	190.14/169.76/128.74	425.78/447.24/159.5	169.76	425.78	1.3216	1048.8	1003.1	8.0838	1	3.14E-16	6.28E-16	1.43E-14	TRUE
HGLibA_11109	CREBBP	140.64/179.29/144.19	248.75/660.82/375.23	144.19	375.23	1.3736	622.26	817.13	8.0824	1	3.18E-16	6.35E-16	1.45E-14	TRUE
HGLibA_32867	NTNG2	287.57/308.99/333.26	682.17/710.51/611.41	308.99	682.17	1.14	523.94	2135.2	8.0759	1	3.35E-16	6.70E-16	1.52E-14	TRUE
HGLibA_11194	CRLF3	168.93/170.71/189.81	532.61/422.92/427.38	170.71	427.38	1.3189	183.92	1010.2	8.0755	1	3.36E-16	6.72E-16	1.53E-14	TRUE
HGLibA_52913	UGT2B10	143/160.22/157.44	401.37/526.54/51.122	157.44	401.37	1.3446	108.06	912.46	8.0753	1	3.37E-16	6.73E-16	1.53E-14	TRUE
HGLibA_08583	CDC42SE2	633.29/587.47/614.29	1388.8/823.64/1191.1	614.29	1191.1	0.9542	540.22	5106.5	8.0722	1	3.45E-16	6.90E-16	1.57E-14	TRUE
HGLibA_40453	RBFA	151.64/226.02/160.38	811.89/407.06/284.24	160.38	407.06	1.3383	2192.7	933.94	8.072	1	3.46E-16	6.91E-16	1.57E-14	TRUE
HGLibA_31602	NEDD4	55.786/60.082/60.326	335.74/193.49/166.66	60.082	193.49	1.6709	9.2574	273.86	8.0614	1	3.77E-16	7.54E-16	1.71E-14	TRUE
HGLibA_29831	MRFAP1L1	40.857/64.85/23.542	212.13/145.91/31.695	40.857	145.91	1.8114	437.75	169.86	8.0605	1	3.80E-16	7.61E-16	1.72E-14	TRUE
HGLibA_46763	SPOP	220/198.37/225.12	238.07/864.88/520.42	220	520.42	1.2384	247.14	1390.3	8.0568	1	3.92E-16	7.83E-16	1.77E-14	TRUE
HGLibA_49181	TFIP11	76.215/104.91/79.454	238.07/144.85/251.52	79.454	238.07	1.5712	329.13	387.73	8.0555	1	3.96E-16	7.92E-16	1.79E-14	TRUE
HGLibA_25556	KRT80	137.5/103/109.62	550.92/303.45/204.49	109.62	303.45	1.4606	410.67	579.52	8.0517	1	4.08E-16	8.17E-16	1.84E-14	TRUE
HGLibA_45749	SMIM21	178.36/185.97/225.85	123.61/699.94/456	185.97	456	1.2894	824.4	1125.1	8.0507	1	4.12E-16	8.23E-16	1.86E-14	TRUE
HGLibA_49440	TIAM1	378.72/310.9/333.26	723.37/383.8/839.42	333.26	723.37	1.1157	1283	2349.6	8.048	1	4.21E-16	8.42E-16	1.90E-14	TRUE
HGLibA_05527	C17orf107	23.572/34.333/15.449	401.37/98.329/1.0224	23.572	98.329	2.0152	90.885	86.33	8.0459	1	4.30E-16	8.61E-16	1.94E-14	TRUE
HGLibA_12892	DEFB129	157.93/146.87/158.17	401.37/794.04/106.33	157.93	401.37	1.3401	61.217	916.05	8.0431	1	4.38E-16	8.76E-16	1.97E-14	TRUE
HGLibA_20563	GTF2H5	247.5/283.24/203.05	656.22/280.19/570.52	247.5	570.52	1.2015	1626.8	1613.1	8.0426	1	4.40E-16	8.80E-16	1.98E-14	TRUE
HGLibA_19170	GJB5	196.43/208.86/228.8	952.29/499.05/263.79	208.86	499.05	1.2527	276.02	1302.2	8.0418	1	4.43E-16	8.85E-16	1.99E-14	TRUE
HGLibA_23548	IQSEC3	59.715/70.572/66.211	207.55/323.54/207.55	66.211	207.55	1.6336	30.613	308.99	8.0408	1	4.46E-16	8.93E-16	2.01E-14	TRUE
HGLibA_07075	CAMK2G	106.86/148.77/130.22	789/345.74/46.009	130.22	345.74	1.4019	445.01	719.02	8.0376	1	4.58E-16	9.17E-16	2.06E-14	TRUE
HGLibA_44206	SIRPB2	184.64/185.01/153.76	195.34/528.65/452.94	184.64	452.94	1.29	477.06	1115	8.0348	1	4.69E-16	9.37E-16	2.10E-14	TRUE
HGLibA_01229	AGPAT5	171.29/185.97/153.76	665.38/427.15/86.907	171.29	427.15	1.3133	261.41	1014.5	8.0332	1	4.75E-16	9.50E-16	2.13E-14	TRUE
HGLibA_27008	LOC81691	228.64/211.72/200.11	35.1/960.03/504.06	211.72	504.06	1.2475	210.68	1324.7	8.0322	1	4.79E-16	9.57E-16	2.15E-14	TRUE
HGLibA_45492	SLFN14	106.07/114.44/52.969	180.08/441.95/295.48	106.07	295.48	1.4694	1445	556.17	8.0316	1	4.81E-16	9.62E-16	2.16E-14	TRUE
HGLibA_34975	PADI3	212.14/187.88/207.46	799.68/495.88/391.59	207.46	495.88	1.2531	202.78	1291.2	8.0263	1	5.02E-16	1.00E-15	2.25E-14	TRUE
HGLibA_42028	RPP25	108.43/127.79/94.167	77.831/300.27/460.09	108.43	300.27	1.4611	289.19	571.68	8.0237	1	5.13E-16	1.03E-15	2.29E-14	TRUE
HGLibA_43979	SH3TC1	66/61.989/50.762	6.1044/346.8/197.33	61.989	197.33	1.6547	71.071	284.7	8.0211	1	5.24E-16	1.05E-15	2.34E-14	TRUE
HGLibA_09600	CHRND	130.43/138.28/140.52	735.58/361.6/257.65	138.28	361.6	1.3803	33.337	775.33	8.02	1	5.29E-16	1.06E-15	2.36E-14	TRUE
HGLibA_40023	RABIF	188.57/161.17/208.2	532.61/459.93/361.94	188.57	459.93	1.2818	567.96	1144.9	8.0195	1	5.31E-16	1.06E-15	2.37E-14	TRUE
HGLibA_49762	TMC6	44.786/46.73/41.934	76.305/495.88/155.41	44.786	155.41	1.7724	5.9578	190.27	8.0198	1	5.30E-16	1.06E-15	2.37E-14	TRUE
HGLibA_17558	FKBP14	226.29/180.25/258.96	242.65/1215.9/530.64	226.29	530.64	1.2259	1593.6	1440.6	8.0187	1	5.34E-16	1.07E-15	2.38E-14	TRUE
HGLibA_44766	SLC25A51	168.93/172.62/225.12	656.22/429.27/115.53	172.62	429.27	1.3093	1385	1024.4	8.0187	1	5.34E-16	1.07E-15	2.38E-14	TRUE
HGLibA_45021	SLC35G3	69.929/85.831/50.026	77.831/318.25/215.73	69.929	215.73	1.6115	324.5	330.72	8.0175	1	5.40E-16	1.08E-15	2.41E-14	TRUE
HGLibA_34595	ORAI3	75.429/67.711/64.004	210.6/16.917/228	67.711	210.6	1.6227	36.652	317.72	8.0164	1	5.44E-16	1.09E-15	2.43E-14	TRUE
HGLibA_40000	RABEP1	46.357/67.711/91.96	210.6/232.61/19.426	67.711	210.6	1.6227	522	317.72	8.0164	1	5.44E-16	1.09E-15	2.43E-14	TRUE
HGLibA_15523	ERP27	260.07/267.98/253.07	592.13/1002.3/203.46	260.07	592.13	1.1839	55.789	1717.2	8.0131	1	5.59E-16	1.12E-15	2.49E-14	TRUE
HGLibA_37170	PLIN1	92.715/98.229/87.546	27.47/266.44/338.42	92.715	266.44	1.5129	28.563	470.06	8.0128	1	5.60E-16	1.12E-15	2.50E-14	TRUE
HGLibA_42561	S100A5	84.072/87.739/77.982	294.54/14.802/247.43	84.072	247.43	1.5461	25.265	416.02	8.009	1	5.78E-16	1.16E-15	2.57E-14	TRUE
HGLibA_40443	RBBP8NL	66.786/82.97/50.762	16.787/208.29/218.8	66.786	208.29	1.6264	259.35	312.33	8.0068	1	5.89E-16	1.18E-15	2.62E-14	TRUE
HGLibA_06818	CA6	106.86/114.44/94.167	88.514/338.34/296.51	106.86	296.51	1.4638	109.28	561.33	8.0046	1	5.99E-16	1.20E-15	2.66E-14	TRUE
HGLibA_44481	SLC17A8	94.286/134.47/56.647	306.75/269.61/228	94.286	269.61	1.5059	1515.7	480.04	8.0022	1	6.11E-16	1.22E-15	2.71E-14	TRUE
HGLibA_31224	NBPF15	28.286/34.333/17.656	111.41/231.55/0	28.286	111.41	1.9404	74.775	107.97	7.9992	1	6.28E-16	1.26E-15	2.79E-14	TRUE
HGLibA_00230	ABHD1	302.5/252.73/320.02	1919.8/667.16/328.2	302.5	667.16	1.1385	1392.3	2078.6	7.9983	1	6.31E-16	1.26E-15	2.80E-14	TRUE
HGLibA_16964	FBP1	242.79/210.76/299.42	560.08/596.32/407.95	242.79	560.08	1.2026	2116.5	1574.4	7.9966	1	6.40E-16	1.28E-15	2.83E-14	TRUE
HGLibA_16384	FAM196B	516.22/425.34/473.04	489.88/1074.2/957	473.04	957	1.015	2069.7	3663.2	7.9959	1	6.43E-16	1.29E-15	2.85E-14	TRUE
HGLibA_11027	CPT2	107.64/144.96/117.71	318.96/489.53/84.862	117.71	318.96	1.4304	421.96	633.56	7.9953	1	6.46E-16	1.29E-15	2.86E-14	TRUE
HGLibA_11830	CWH43	194.86/207.9/199.37	636.39/106.79/479.52	199.37	479.52	1.2619	46.584	1228.1	7.9943	1	6.52E-16	1.30E-15	2.89E-14	TRUE
HGLibA_47011	SRP72	186.22/208.86/192.75	466.99/1114.4/131.89	192.75	466.99	1.2723	151.07	1176.9	7.9938	1	6.54E-16	1.31E-15	2.90E-14	TRUE
HGLibA_22627	IFIT1B	311.14/227.93/322.23	2035.8/617.47/681.96	311.14	681.96	1.1296	3523.8	2154	7.9897	1	6.76E-16	1.35E-15	2.99E-14	TRUE
HGLibA_47156	SSR2	224.72/209.81/238.36	61.044/526.54/694.23	224.72	526.54	1.2248	204.18	1428	7.987	1	6.91E-16	1.38E-15	3.05E-14	TRUE
HGLibA_38626	PRMT3	305.64/329.97/395.8	332.69/825.76/714.68	329.97	714.68	1.1126	2462.3	2320.3	7.9865	1	6.94E-16	1.39E-15	3.06E-14	TRUE
HGLibA_03031	ARMC8	373.22/338.56/473.78	789/1379.8/598.12	373.22	789	1.078	5657	2711.9	7.984	1	7.08E-16	1.42E-15	3.12E-14	TRUE
HGLibA_06609	C8orf33	291.5/278.48/331.79	647.07/1193.7/131.89	291.5	647.07	1.1477	896.51	1983.5	7.9837	1	7.10E-16	1.42E-15	3.13E-14	TRUE
HGLibA_12913	DEFB4A	309.57/290.87/367.1	1773.3/678.79/272.99	309.57	678.79	1.1302	1829.8	2140.3	7.9808	1	7.27E-16	1.45E-15	3.20E-14	TRUE
HGLibA_45585	SMAD6	237.29/172.62/226.59	482.25/529.71/728.99	226.59	529.71	1.2215	1513.8	1443.1	7.9795	1	7.35E-16	1.47E-15	3.24E-14	TRUE
HGLibA_37999	PPME1	185.43/191.69/169.21	602.81/452.53/132.92	185.43	452.53	1.2826	151.19	1121	7.9776	1	7.46E-16	1.49E-15	3.28E-14	TRUE
HGLibA_20533	GTF2E1	286/321.39/261.17	267.07/837.39/636.97	286	636.97	1.1524	934.59	1936.3	7.976	1	7.56E-16	1.51E-15	3.33E-14	TRUE
HGLibA_48316	TAP1	209/243.19/201.58	636.39/496.93/404.88	209	496.93	1.2456	611.97	1303.3	7.9757	1	7.58E-16	1.52E-15	3.33E-14	TRUE
HGLibA_41443	RNASET2	70.715/80.109/63.269	291.49/81.412/216.76	70.715	216.76	1.6024	71.852	335.35	7.9749	1	7.63E-16	1.53E-15	3.35E-14	TRUE
HGLibA_00258	ABHD16A	162.64/123.03/140.52	262.49/364.77/425.33	140.52	364.77	1.37	397.79	791.06	7.9733	1	7.72E-16	1.54E-15	3.39E-14	TRUE
HGLibA_41630	RNF216	84.072/120.16/92.696	265.54/418.69/81.795	92.696	265.54	1.5083	414.44	469.94	7.9733	1	7.73E-16	1.55E-15	3.39E-14	TRUE
HGLibA_53338	USP33	95.072/78.202/68.418	48.835/233.66/270.94	78.202	233.66	1.567	190.16	380.13	7.9737	1	7.70E-16	1.54E-15	3.39E-14	TRUE
HGLibA_40561	RBM45	100.57/142.1/158.17	367.79/140.62/380.34	142.1	367.79	1.3658	991.4	802.26	7.9682	1	8.05E-16	1.61E-15	3.53E-14	TRUE
HGLibA_50437	TMEM53	77.786/111.58/70.625	4.5783/232.61/250.5	77.786	232.61	1.5681	596.68	377.61	7.9672	1	8.11E-16	1.62E-15	3.56E-14	TRUE
HGLibA_24713	KIAA1210	184.64/219.35/199.37	152.61/853.25/478.5	199.37	478.5	1.2589	307.97	1228.1	7.9651	1	8.26E-16	1.65E-15	3.62E-14	TRUE
HGLibA_24668	KIAA0922	51.072/87.739/52.969	62.57/454.64/174.84	52.969	174.84	1.704	606.27	234.22	7.963	1	8.40E-16	1.68E-15	3.68E-14	TRUE
HGLibA_00118	ABCA6	58.143/115.4/60.326	471.57/192.43/124.74	60.326	192.43	1.6572	1518.7	275.24	7.9627	1	8.42E-16	1.68E-15	3.69E-14	TRUE
HGLibA_44761	SLC25A5	286.79/273.71/214.82	737.11/108.9/614.48	273.71	614.48	1.1638	1819.4	1831.7	7.9623	1	8.44E-16	1.69E-15	3.70E-14	TRUE
HGLibA_06910	CACNA2D3	228.64/212.67/208.93	235.02/503.28/573.58	212.67	503.28	1.2388	134.55	1332.2	7.9619	1	8.47E-16	1.69E-15	3.71E-14	TRUE
HGLibA_11434	CSRP2	62.857/56.267/84.603	320.48/104.67/198.35	62.857	198.35	1.6424	258.16	289.66	7.9612	1	8.52E-16	1.70E-15	3.73E-14	TRUE
HGLibA_53736	VPS13C	138.29/138.28/118.44	199.92/376.4/359.9	138.28	359.9	1.3736	196.8	775.33	7.9588	1	8.68E-16	1.74E-15	3.80E-14	TRUE
HGLibA_09574	CHRNA4	157.93/146.87/131.69	376.95/97.272/403.86	146.87	376.95	1.3539	176.41	836.2	7.9566	1	8.84E-16	1.77E-15	3.87E-14	TRUE
HGLibA_45681	SMCR7L	95.858/108.72/75.775	91.566/345.74/271.97	95.858	271.97	1.4948	284.37	490.05	7.9554	1	8.93E-16	1.79E-15	3.90E-14	TRUE
HGLibA_56954	ZP2	80.929/97.276/75.775	68.675/601.61/239.25	80.929	239.25	1.5521	146.89	396.72	7.9486	1	9.43E-16	1.89E-15	4.12E-14	TRUE
HGLibA_39096	PSMB10	152.43/142.1/158.17	387.63/858.53/244.36	152.43	387.63	1.3408	69.848	876.16	7.946	1	9.63E-16	1.93E-15	4.20E-14	TRUE
HGLibA_03327	ASMTL_X	146.14/156.4/157.44	653.17/395.43/158.48	156.4	395.43	1.3326	53.169	904.95	7.9458	1	9.65E-16	1.93E-15	4.21E-14	TRUE
HGLibA_29722	MPHOSPH10	55.786/61.036/69.89	193.82/248.47/3.0673	61.036	193.82	1.6509	52.976	279.27	7.9455	1	9.67E-16	1.93E-15	4.21E-14	TRUE
HGLibA_09343	CHADL	172.07/239.37/190.54	90.04/808.84/461.12	190.54	461.12	1.2706	1362.9	1160	7.9444	1	9.76E-16	1.95E-15	4.25E-14	TRUE
HGLibA_22892	IGSF3	318.22/235.56/344.3	119.04/970.61/692.19	318.22	692.19	1.1187	3756.2	2216.2	7.9439	1	9.79E-16	1.96E-15	4.26E-14	TRUE
HGLibA_28787	MED25	22.786/49.591/19.128	108.35/3.1719/95.086	22.786	95.086	2.0142	365.96	82.819	7.9447	1	9.80E-16	1.96E-15	4.26E-14	TRUE
HGLibA_02015	ANKRD17	344.14/351.91/366.37	2421.9/338.34/750.46	351.91	750.46	1.0904	134.69	2517.3	7.9437	1	9.81E-16	1.96E-15	4.27E-14	TRUE
HGLibA_55504	ZNF155	103.71/166.89/98.581	288.43/137.45/334.34	103.71	288.43	1.4668	2009	540.76	7.9435	1	9.83E-16	1.97E-15	4.27E-14	TRUE
HGLibA_05015	BZW2	179.93/129.7/180.24	343.37/482.13/440.67	179.93	440.67	1.2875	1261.5	1079.3	7.9366	1	1.04E-15	2.08E-15	4.51E-14	TRUE
HGLibA_29827	MRFAP1	58.929/55.314/41.198	180.08/141.68/221.87	55.314	180.08	1.6851	106.16	247.14	7.9364	1	1.04E-15	2.08E-15	4.52E-14	TRUE
HGLibA_23252	IMPAD1	201.93/194.55/272.2	482.25/514.91/245.38	201.93	482.25	1.2518	2496.3	1248	7.935	1	1.05E-15	2.10E-15	4.57E-14	TRUE
HGLibA_40352	RASGRP4	132.79/120.16/111.09	143.45/322.48/337.4	120.16	322.48	1.4167	120.85	650.16	7.9345	1	1.06E-15	2.11E-15	4.59E-14	TRUE
HGLibA_46774	SPPL2A	50.286/74.387/76.511	224.34/32.776/499.97	74.387	224.34	1.5797	292.69	357.17	7.9343	1	1.06E-15	2.12E-15	4.59E-14	TRUE
HGLibA_51058	TP53BP2	99.786/127.79/112.56	712.69/306.62/187.1	112.56	306.62	1.4377	197.61	599.05	7.9287	1	1.11E-15	2.21E-15	4.80E-14	TRUE
HGLibA_32881	NTRK3	142.22/157.36/199.37	528.03/152.25/396.7	157.36	396.7	1.3285	997.15	911.89	7.926	1	1.13E-15	2.26E-15	4.90E-14	TRUE
HGLibA_43355	SEMA4G	358.29/395.78/434.79	969.08/236.84/824.08	395.78	824.08	1.0562	1463.6	2921.4	7.9242	1	1.15E-15	2.30E-15	4.97E-14	TRUE
HGLibA_46793	SPRED2	45.572/49.591/52.969	183.13/166/10.224	49.591	166	1.7229	13.783	215.85	7.9231	1	1.16E-15	2.32E-15	5.01E-14	TRUE
HGLibA_11515	CT47A1	3134.2/2749.5/3228.2	4740.1/5082.5/3032.5	3134.2	4740.1	0.59664	78434	41113	7.9198	1	1.19E-15	2.38E-15	5.14E-14	TRUE
HGLibA_41643	RNF222	84.072/127.79/89.017	256.39/298.16/178.93	89.017	256.39	1.5157	764.02	446.78	7.9182	1	1.20E-15	2.41E-15	5.20E-14	TRUE
HGLibA_12887	DEFB128	87.215/95.368/92.696	76.305/264.33/327.18	92.696	264.33	1.5017	18.592	469.94	7.9172	1	1.21E-15	2.43E-15	5.24E-14	TRUE
HGLibA_25478	KRT32	521.72/521.66/557.65	1031.6/1473.9/690.14	521.72	1031.6	0.98224	645.45	4148.6	7.917	1	1.22E-15	2.43E-15	5.25E-14	TRUE
HGLibA_23831	ITM2B	436.86/405.32/538.52	1054.5/892.37/469.3	436.86	892.37	1.0288	5664.8	3311.3	7.9158	1	1.23E-15	2.46E-15	5.30E-14	TRUE
HGLibA_36138	PFDN1	132.79/191.69/120.65	111.41/694.65/347.63	132.79	347.63	1.3818	1808.4	736.86	7.9145	1	1.24E-15	2.48E-15	5.35E-14	TRUE
HGLibA_52000	TSR3	312.72/270.85/264.11	489.88/1232.8/607.32	270.85	607.32	1.1621	899.25	1807.6	7.9143	1	1.24E-15	2.49E-15	5.36E-14	TRUE
HGLibA_15270	EPC2	63.643/60.082/86.075	21.365/735.88/199.37	63.643	199.37	1.6321	257.93	294.17	7.9138	1	1.25E-15	2.50E-15	5.38E-14	TRUE
HGLibA_31896	NHLRC1	117.86/183.11/139.78	238.07/361.6/901.78	139.78	361.6	1.3649	1178.9	785.86	7.9127	1	1.26E-15	2.52E-15	5.42E-14	TRUE
HGLibA_35431	PCDHA11	179.93/164.03/172.89	48.835/468.39/426.35	172.89	426.35	1.2973	63.989	1026.4	7.9116	1	1.27E-15	2.54E-15	5.46E-14	TRUE
HGLibA_52209	TTLL6	71.5/63.897/62.533	199.92/5.2865/325.13	63.897	199.92	1.6304	29.838	295.62	7.9112	1	1.27E-15	2.55E-15	5.48E-14	TRUE
HGLibA_30215	MSL2	251.43/213.62/244.25	639.44/559.31/311.84	244.25	559.31	1.192	494.63	1586.3	7.9105	1	1.28E-15	2.56E-15	5.51E-14	TRUE
HGLibA_00296	ABI3	170.5/174.52/199.37	543.29/183.97/429.42	174.52	429.42	1.2941	316.75	1038.7	7.9092	1	1.30E-15	2.59E-15	5.56E-14	TRUE
HGLibA_23016	IL17RE	191.72/173.57/200.84	148.03/655.53/462.14	191.72	462.14	1.265	206.26	1169	7.9093	1	1.29E-15	2.59E-15	5.56E-14	TRUE
HGLibA_53492	VAMP2	142.22/145.91/133.16	366.27/378.52/59.301	142.22	366.27	1.3586	47.852	803.09	7.9061	1	1.33E-15	2.66E-15	5.70E-14	TRUE
HGLibA_42389	RTKN	255.36/214.58/231	560.08/535/135.98	231	535	1.2081	431.47	1478.6	7.9056	1	1.33E-15	2.67E-15	5.72E-14	TRUE
HGLibA_29735	MPL	85.643/95.368/67.683	248.75/457.81/40.897	85.643	248.75	1.5274	208.58	425.75	7.9051	1	1.34E-15	2.68E-15	5.74E-14	TRUE
HGLibA_24988	KIR2DL4	186.22/202.18/186.13	628.75/451.47/315.93	186.22	451.47	1.2731	127.45	1126.9	7.9015	1	1.38E-15	2.76E-15	5.90E-14	TRUE
HGLibA_07972	CCL15	130.43/161.17/120.65	373.9/91.986/342.51	130.43	342.51	1.3861	520.37	720.5	7.9012	1	1.38E-15	2.76E-15	5.92E-14	TRUE
HGLibA_41088	RGS22	151.64/126.84/133.89	349.48/411.29/201.42	133.89	349.48	1.3775	182.41	744.58	7.9006	1	1.39E-15	2.78E-15	5.94E-14	TRUE
HGLibA_11370	CSMD3	79.358/96.322/110.35	439.52/271.73/65.436	96.322	271.73	1.4866	242.32	493.02	7.8997	1	1.40E-15	2.80E-15	5.98E-14	TRUE
HGLibA_14579	EFHD2	124.14/136.38/123.59	329.64/581.52/149.27	124.14	329.64	1.4017	74.974	677.25	7.8964	1	1.44E-15	2.87E-15	6.13E-14	TRUE
HGLibA_29907	MRPL15	82.5/113.49/96.374	294.54/271.73/204.49	96.374	271.73	1.4858	242.68	493.35	7.8947	1	1.46E-15	2.91E-15	6.22E-14	TRUE
HGLibA_42428	RTP3	40.072/51.499/64.004	79.357/170.23/504.06	51.499	170.23	1.7055	143.48	226.19	7.8944	1	1.46E-15	2.92E-15	6.23E-14	TRUE
HGLibA_49914	TMEM126B	170.5/166.89/224.38	421.2/694.65/339.45	170.5	421.2	1.2997	1458.1	1008.6	7.894	1	1.46E-15	2.93E-15	6.25E-14	TRUE
HGLibA_30191	MSH2	241.22/202.18/267.79	470.04/570.94/553.14	241.22	553.14	1.1939	1114.9	1561.5	7.8934	1	1.47E-15	2.94E-15	6.27E-14	TRUE
HGLibA_48919	TDRKH	150.07/244.14/144.19	456.31/259.04/381.37	150.07	381.37	1.3397	4441.9	859.17	7.8909	1	1.50E-15	3.00E-15	6.39E-14	TRUE
HGLibA_55008	ZCCHC12	64.429/46.73/30.899	146.51/308.73/158.48	46.73	158.48	1.7404	281.94	200.54	7.891	1	1.50E-15	3.00E-15	6.39E-14	TRUE
HGLibA_06575	C7orf65	90.358/123.03/80.189	28.996/374.29/258.68	90.358	258.68	1.5071	585.28	455.19	7.8892	1	1.52E-15	3.04E-15	6.47E-14	TRUE
HGLibA_13654	DNASE1	39.286/54.36/43.405	24.418/150.14/156.43	43.405	150.14	1.7671	68.487	183.04	7.889	1	1.52E-15	3.05E-15	6.49E-14	TRUE
HGLibA_51171	TPPP3	230.22/206/250.13	259.44/532.88/552.11	230.22	532.88	1.2073	491.63	1472.2	7.8881	1	1.53E-15	3.07E-15	6.53E-14	TRUE
HGLibA_31423	NDRG4	190.93/164.99/140.52	218.23/410.23/593.01	164.99	410.23	1.3089	635.95	967.79	7.8834	1	1.59E-15	3.19E-15	6.78E-14	TRUE
HGLibA_20644	GUCA2A	75.429/66.758/52.233	206.02/210.4/105.31	66.758	206.02	1.6113	143.07	312.17	7.8823	1	1.61E-15	3.21E-15	6.83E-14	TRUE
HGLibA_34451	OR6X1	95.072/109.67/86.075	268.59/418.69/23.516	95.072	268.59	1.4886	147.08	485.04	7.8789	1	1.65E-15	3.30E-15	7.01E-14	TRUE
HGLibA_27811	M1AP	160.29/160.22/159.64	22.892/400.72/449.87	160.22	400.72	1.3172	0.16811	932.77	7.8746	1	1.71E-15	3.42E-15	7.25E-14	TRUE
HGLibA_21142	HEPACAM2	158.72/141.14/125.07	363.21/523.37/40.897	141.14	363.21	1.3574	283.63	795.51	7.8734	1	1.73E-15	3.45E-15	7.32E-14	TRUE
HGLibA_10518	COL16A1	203.5/208.86/257.49	492.93/504.33/161.54	208.86	492.93	1.2349	1196.9	1302.2	7.8723	1	1.74E-15	3.48E-15	7.38E-14	TRUE
HGLibA_39808	RAB12	253/304.22/272.2	624.18/607.95/183.02	272.2	607.95	1.1564	697.06	1819	7.8722	1	1.74E-15	3.48E-15	7.38E-14	TRUE
HGLibA_54947	ZC3H10	120.21/147.82/128.74	186.18/338.34/356.83	128.74	338.34	1.3871	218.33	708.85	7.8723	1	1.74E-15	3.48E-15	7.38E-14	TRUE
HGLibA_32354	NOTO	44.786/35.286/27.956	231.97/128.99/30.673	35.286	128.99	1.8409	71.989	141.75	7.8706	1	1.77E-15	3.54E-15	7.49E-14	TRUE
HGLibA_13816	DPCR1	84.858/61.989/70.625	21.365/214.63/246.41	70.625	214.63	1.59	138.57	334.82	7.87	1	1.77E-15	3.55E-15	7.51E-14	TRUE
HGLibA_32482	NPL	73.858/101.09/69.89	383.05/113.13/221.87	73.858	221.87	1.574	378.68	354.01	7.8666	1	1.82E-15	3.64E-15	7.70E-14	TRUE
HGLibA_54777	ZAR1	114.71/116.35/150.81	79.357/370.06/312.86	116.35	312.86	1.4193	595.27	624.41	7.8643	1	1.86E-15	3.71E-15	7.84E-14	TRUE
HGLibA_40869	REST	277.36/281.34/361.96	405.94/623.81/652.31	281.34	623.81	1.146	3257.6	1896.5	7.8642	1	1.86E-15	3.72E-15	7.85E-14	TRUE
HGLibA_22369	HTR1F	170.5/157.36/222.18	856.14/306.62/420.22	170.5	420.22	1.2964	1421.5	1008.6	7.8629	1	1.88E-15	3.75E-15	7.92E-14	TRUE
HGLibA_50471	TMEM62	113.93/110.63/117.71	436.47/77.183/307.75	113.93	307.75	1.4257	12.595	608.2	7.8593	1	1.93E-15	3.86E-15	8.15E-14	TRUE
HGLibA_16758	FAM83G	347.29/450.14/422.28	1394.9/864.88/266.85	422.28	864.88	1.0325	3200	3171.7	7.8589	1	1.94E-15	3.88E-15	8.17E-14	TRUE
HGLibA_20453	GSTA2	277.36/228.88/310.46	782.89/616.41/454.98	277.36	616.41	1.1493	1722.7	1862.7	7.8559	1	1.98E-15	3.97E-15	8.36E-14	TRUE
HGLibA_43618	SESN1	227.07/250.82/232.48	535.66/285.47/575.63	232.48	535.66	1.2007	182.83	1490.5	7.8532	1	2.03E-15	4.06E-15	8.54E-14	TRUE
HGLibA_20949	HCAR2	73.072/67.711/86.075	219.76/300.27/118.6	73.072	219.76	1.5755	98.904	349.32	7.8484	1	2.11E-15	4.22E-15	8.86E-14	TRUE
HGLibA_00077	AASDH	272.64/229.84/250.13	473.09/691.48/567.45	250.13	567.45	1.1786	459.34	1634.8	7.8482	1	2.11E-15	4.22E-15	8.87E-14	TRUE
HGLibA_42732	SAPCD1	242/231.74/231.74	534.14/683.02/116.56	231.74	534.14	1.2012	52.598	1484.6	7.8481	1	2.11E-15	4.22E-15	8.87E-14	TRUE
HGLibA_14280	DYRK3	293.07/229.84/214.08	943.13/291.82/530.64	229.84	530.64	1.2036	2123.5	1469.2	7.8477	1	2.12E-15	4.24E-15	8.90E-14	TRUE
HGLibA_36614	PIH1D3	195.64/208.86/159.64	817.99/467.33/73.615	195.64	467.33	1.2519	735.33	1199.2	7.8453	1	2.16E-15	4.32E-15	9.07E-14	TRUE
HGLibA_51119	TPD52L3	202.72/226.98/215.55	190.76/504.33/845.55	215.55	504.33	1.2225	147.65	1355	7.8451	1	2.16E-15	4.33E-15	9.09E-14	TRUE
HGLibA_00668	ACTR5	128.07/142.1/137.57	167.87/355.25/499.97	137.57	355.25	1.3623	55.371	770.33	7.8431	1	2.20E-15	4.40E-15	9.22E-14	TRUE
HGLibA_16968	FBP2	164.22/131.61/217.76	407.47/177.63/533.71	164.22	407.47	1.3059	1965.2	962.1	7.8424	1	2.21E-15	4.42E-15	9.26E-14	TRUE
HGLibA_42211	RPUSD3	163.43/189.78/154.49	405.94/314.02/646.18	163.43	405.94	1.3074	387.18	956.32	7.8422	1	2.21E-15	4.43E-15	9.28E-14	TRUE
HGLibA_47095	SRXN1	226.29/226.02/164.06	523.45/351.03/645.15	226.02	523.45	1.208	1919.9	1438.5	7.8421	1	2.22E-15	4.43E-15	9.28E-14	TRUE
HGLibA_56808	ZNF814	206.64/208.86/208.2	673.01/490.59/42.942	208.2	490.59	1.2326	1.424	1297	7.8412	1	2.23E-15	4.46E-15	9.34E-14	TRUE
HGLibA_29658	MORC4	90.358/72.48/71.361	218.23/489.53/8.1795	72.48	218.23	1.577	160.43	345.8	7.838	1	2.29E-15	4.58E-15	9.58E-14	TRUE
HGLibA_53373	USP45	125.71/182.15/130.95	341.85/513.85/120.65	130.95	341.85	1.3776	1324.5	724.12	7.8373	1	2.30E-15	4.60E-15	9.63E-14	TRUE
HGLibA_04132	BAIAP3	334.72/240.33/302.36	1178.2/228.38/659.47	302.36	659.47	1.1224	2447.6	2077.4	7.8348	1	2.35E-15	4.69E-15	9.81E-14	TRUE
HGLibA_08795	CDK7	445.5/530.25/425.22	901.93/307.68/908.94	445.5	901.93	1.0159	3796.5	3394.6	7.8338	1	2.37E-15	4.73E-15	9.89E-14	TRUE
HGLibA_26291	LEMD3	112.36/136.38/128.74	337.27/414.46/251.52	128.74	337.27	1.3825	163.38	708.85	7.8322	1	2.40E-15	4.80E-15	1.00E-13	TRUE
HGLibA_27495	LRRTM4	297/265.12/247.92	593.65/309.79/655.38	265.12	593.65	1.16	656.01	1759.4	7.8323	1	2.40E-15	4.79E-15	1.00E-13	TRUE
HGLibA_40073	RAD23B	94.286/74.387/93.431	264.02/149.08/352.74	93.431	264.02	1.4887	181.71	474.61	7.8302	1	2.44E-15	4.87E-15	1.02E-13	TRUE
HGLibA_03735	ATP6V1B2	72.286/83.924/126.54	378.47/10.573/243.34	83.924	243.34	1.5246	975.66	415.11	7.8243	1	2.55E-15	5.11E-15	1.06E-13	TRUE
HGLibA_34759	OTUD1	35.357/61.036/43.405	3.0522/306.62/149.27	43.405	149.27	1.7588	187.8	183.04	7.8253	1	2.53E-15	5.07E-15	1.06E-13	TRUE
HGLibA_45751	SMIM22	239.64/229.84/214.08	683.69/529.71/230.05	229.84	529.71	1.201	172.18	1469.2	7.8234	1	2.57E-15	5.14E-15	1.07E-13	TRUE
HGLibA_53860	VSTM2A	457.29/383.38/431.11	877.51/1064.7/601.19	431.11	877.51	1.0237	1481.7	3256.1	7.8231	1	2.58E-15	5.15E-15	1.07E-13	TRUE
HGLibA_19862	GPR115	359.07/297.55/443.62	1881.7/257.98/756.6	359.07	756.6	1.0731	5466.3	2582.4	7.8226	1	2.59E-15	5.17E-15	1.08E-13	TRUE
HGLibA_26208	LCTL	125.71/125.89/172.15	331.16/531.82/214.71	125.89	331.16	1.3884	1070.2	689.18	7.8195	1	2.65E-15	5.30E-15	1.10E-13	TRUE
HGLibA_37798	POU6F2	26.714/20.027/23.542	96.145/310.85/18.404	23.542	96.145	1.9849	11.209	86.197	7.82	1	2.66E-15	5.31E-15	1.10E-13	TRUE
HGLibA_11452	CST3	387.36/340.46/420.81	804.26/1334.3/195.28	387.36	804.26	1.0521	1659	2842.8	7.819	1	2.66E-15	5.32E-15	1.11E-13	TRUE
HGLibA_17561	FKBP15	559.43/554.09/575.3	743.21/1142.9/1085.8	559.43	1085.8	0.95551	140.21	4533.5	7.8179	1	2.69E-15	5.37E-15	1.12E-13	TRUE
HGLibA_28578	MCF2	853.29/854.5/869.58	1764.2/1543.7/1041.9	854.5	1543.7	0.85246	114.37	7776.2	7.8152	1	2.74E-15	5.49E-15	1.14E-13	TRUE
HGLibA_02668	ARFGAP3	9.4286/11.444/10.3	15.261/207.23/54.189	10.3	54.189	2.2881	1.0344	31.516	7.8179	1	2.78E-15	5.55E-15	1.15E-13	TRUE
HGLibA_54555	XPNPEP2	384.22/416.76/481.14	853.09/345.74/942.68	416.76	853.09	1.0317	2601.7	3119.2	7.8126	1	2.80E-15	5.60E-15	1.16E-13	TRUE
HGLibA_08298	CD22	100.57/72.48/77.247	122.09/228.38/241.29	77.247	228.38	1.5516	283.4	374.35	7.8112	1	2.83E-15	5.67E-15	1.17E-13	TRUE
HGLibA_11445	CST1	249.86/202.18/213.35	146.51/499.05/698.32	213.35	499.05	1.2221	728.88	1337.5	7.8119	1	2.82E-15	5.63E-15	1.17E-13	TRUE
HGLibA_30398	MTIF2	154/124.93/143.46	383.05/133.22/366.03	143.46	366.03	1.3453	227.17	811.9	7.8112	1	2.83E-15	5.66E-15	1.17E-13	TRUE
HGLibA_53655	VIM	358.29/353.82/475.25	1178.2/304.5/754.55	358.29	754.55	1.0724	6850.1	2575.2	7.8087	1	2.89E-15	5.78E-15	1.20E-13	TRUE
HGLibA_11455	CST4	99.786/73.434/71.361	219.76/63.438/234.14	73.434	219.76	1.5684	349.38	351.48	7.805	1	2.98E-15	5.95E-15	1.23E-13	TRUE
HGLibA_07449	CBX2	206.64/209.81/194.96	155.66/486.36/881.34	206.64	486.36	1.2309	73.323	1284.8	7.8037	1	3.01E-15	6.01E-15	1.24E-13	TRUE
HGLibA_32423	NPC2	197.22/122.07/194.22	506.67/432.44/463.16	194.22	463.16	1.2495	2607.2	1188.3	7.8019	1	3.05E-15	6.10E-15	1.26E-13	TRUE
HGLibA_39829	RAB1A	95.858/89.646/107.41	297.59/268.56/38.852	95.858	268.56	1.4766	86.013	490.05	7.8013	1	3.06E-15	6.13E-15	1.26E-13	TRUE
HGLibA_16312	FAM180A	352.79/289.92/361.96	744.74/919.86/421.24	352.79	744.74	1.0758	2018.2	2525.3	7.7997	1	3.10E-15	6.21E-15	1.28E-13	TRUE
HGLibA_34687	OSGIN1	249.86/288.01/253.07	570.76/354.2/773.98	253.07	570.76	1.1702	615.49	1659.1	7.7995	1	3.11E-15	6.21E-15	1.28E-13	TRUE
HGLibA_29761	MPP6	432.15/447.28/456.86	1175.1/715.8/902.81	447.28	902.81	1.0116	160.38	3411.8	7.7987	1	3.13E-15	6.25E-15	1.29E-13	TRUE
HGLibA_50719	TNFAIP8	147.72/214.58/144.93	373.9/861.7/205.51	147.72	373.9	1.3339	2239.2	842.26	7.7935	1	3.26E-15	6.52E-15	1.34E-13	TRUE
HGLibA_27367	LRRC46	363.79/283.24/361.22	834.78/507.51/758.64	361.22	758.64	1.0685	3043.4	2602	7.7912	1	3.32E-15	6.64E-15	1.37E-13	TRUE
HGLibA_44033	SHISA2	256.93/274.66/234.68	825.62/577.29/527.57	256.93	577.29	1.1648	404.67	1691.1	7.7904	1	3.34E-15	6.68E-15	1.37E-13	TRUE
HGLibA_15821	EYA2	124.93/118.26/105.2	495.98/104.67/314.91	118.26	314.91	1.4054	107.47	637.26	7.7901	1	3.35E-15	6.70E-15	1.38E-13	TRUE
HGLibA_22509	ICK	75.429/67.711/81.661	291.49/74.011/223.91	75.429	223.91	1.5572	49.197	363.41	7.789	1	3.38E-15	6.76E-15	1.39E-13	TRUE
HGLibA_49058	TEX13A	90.358/91.554/94.167	271.65/259.04/63.391	91.554	259.04	1.4904	4.1307	462.72	7.7861	1	3.46E-15	6.91E-15	1.42E-13	TRUE
HGLibA_10755	COQ4	133.57/152.59/169.94	383.05/1110.2/279.12	152.59	383.05	1.3222	331.39	877.31	7.7808	1	3.60E-15	7.21E-15	1.48E-13	TRUE
HGLibA_11104	CREB5	48.715/54.36/32.37	161.77/225.21/14.314	48.715	161.77	1.7111	149.51	211.14	7.7803	1	3.62E-15	7.24E-15	1.49E-13	TRUE
HGLibA_21484	HIST1H3J	13.357/25.749/8.0925	42.731/64.496/86.907	13.357	64.496	2.1896	90.642	43.181	7.7822	1	3.64E-15	7.28E-15	1.49E-13	TRUE
HGLibA_28460	MB21D2	267.93/291.83/281.03	619.6/367.94/754.55	281.03	619.6	1.1378	144.09	1893.9	7.7798	1	3.63E-15	7.26E-15	1.49E-13	TRUE
HGLibA_02722	ARHGAP20	126.5/142.1/100.05	357.11/131.11/331.27	126.5	331.27	1.3818	471.4	693.4	7.7762	1	3.74E-15	7.47E-15	1.53E-13	TRUE
HGLibA_20509	GSX1	226.29/287.06/225.85	373.9/617.47/521.44	226.29	521.44	1.2008	1846.7	1440.6	7.7763	1	3.73E-15	7.47E-15	1.53E-13	TRUE
HGLibA_44220	SIRT2	82.5/53.406/84.603	312.85/44.407/239.25	82.5	239.25	1.5247	425.45	406.35	7.776	1	3.74E-15	7.49E-15	1.53E-13	TRUE
HGLibA_25629	KRTAP12-1	32.214/56.267/47.819	13.735/236.84/159.5	47.819	159.5	1.717	157.44	206.34	7.7747	1	3.78E-15	7.57E-15	1.55E-13	TRUE
HGLibA_48735	TCEB1	41.643/69.619/34.577	184.66/112.07/144.16	41.643	144.16	1.7673	416.29	173.9	7.7742	1	3.80E-15	7.60E-15	1.56E-13	TRUE
HGLibA_01217	AGPAT1	49.5/68.665/55.912	18.313/217.8/178.93	55.912	178.93	1.6606	101.88	250.46	7.7729	1	3.84E-15	7.67E-15	1.57E-13	TRUE
HGLibA_36901	PLA2G4A	99.786/130.65/175.83	51.888/506.45/339.45	130.65	339.45	1.3707	1496.7	722.06	7.7701	1	3.92E-15	7.84E-15	1.60E-13	TRUE
HGLibA_42447	RUNDC1	187.79/167.85/176.56	428.84/490.59/197.33	176.56	428.84	1.2754	100.96	1053.9	7.7707	1	3.90E-15	7.81E-15	1.60E-13	TRUE
HGLibA_38859	PRRC2A	152.43/185.01/121.39	102.25/754.92/382.39	152.43	382.39	1.3212	1012.7	876.16	7.7689	1	3.96E-15	7.92E-15	1.62E-13	TRUE
HGLibA_34904	P4HA2	21.214/9.5368/10.3	4.5783/53.923/85.884	10.3	53.923	2.2811	59.858	31.516	7.7705	1	4.04E-15	8.09E-15	1.65E-13	TRUE
HGLibA_09890	CLDN24	398.36/391.96/378.14	969.08/808.84/566.43	391.96	808.84	1.0432	116	2885.8	7.7603	1	4.24E-15	8.48E-15	1.73E-13	TRUE
HGLibA_35424	PCDHA1	1110.2/1227.4/1126.3	2305.9/1261.4/1942.6	1126.3	1942.6	0.78584	5236.4	11065	7.7601	1	4.24E-15	8.49E-15	1.73E-13	TRUE
HGLibA_06460	C6orf170	349.64/333.79/354.6	238.07/826.81/737.17	349.64	737.17	1.0739	137.97	2496.8	7.7555	1	4.40E-15	8.80E-15	1.79E-13	TRUE
HGLibA_51794	TRPV5	193.29/164.99/170.68	274.7/556.14/417.15	170.68	417.15	1.2843	271.77	1009.9	7.7557	1	4.39E-15	8.79E-15	1.79E-13	TRUE
HGLibA_24602	KIAA0196	176.79/213.62/189.07	607.39/233.66/451.91	189.07	451.91	1.2527	376.91	1148.7	7.7551	1	4.41E-15	8.83E-15	1.80E-13	TRUE
HGLibA_03430	ATF1	293.86/304.22/285.44	640.96/980.12/219.82	293.86	640.96	1.1225	89.128	2003.8	7.7541	1	4.45E-15	8.90E-15	1.81E-13	TRUE
HGLibA_32691	NRIP1	216.86/211.72/213.35	170.92/930.43/496.9	213.35	496.9	1.2159	7.4915	1337.5	7.7532	1	4.48E-15	8.96E-15	1.82E-13	TRUE
HGLibA_32501	NPPB	107.64/159.26/116.24	271.65/421.86/309.8	116.24	309.8	1.4065	962.61	623.66	7.7507	1	4.57E-15	9.14E-15	1.86E-13	TRUE
HGLibA_51621	TRIML1	217.64/158.31/163.32	402.89/420.81/230.05	163.32	402.89	1.2974	1488	955.52	7.7502	1	4.59E-15	9.18E-15	1.86E-13	TRUE
HGLibA_53006	UNC45A	66/63.897/80.189	505.14/201.95/3.0673	66	201.95	1.5988	102.87	307.77	7.7491	1	4.63E-15	9.26E-15	1.88E-13	TRUE
HGLibA_22915	IKBIP	141.43/159.26/132.42	360.16/268.56/428.4	141.43	360.16	1.3424	199.62	797.52	7.7453	1	4.77E-15	9.53E-15	1.93E-13	TRUE
HGLibA_38409	PRDX2	329.22/321.39/319.29	1117.1/688.31/371.14	321.39	688.31	1.0963	32.833	2244.2	7.7453	1	4.77E-15	9.54E-15	1.94E-13	TRUE
HGLibA_08066	CCNB3	54.215/104.91/63.269	204.5/195.6/18.404	63.269	195.6	1.6131	907.79	292.01	7.744	1	4.82E-15	9.63E-15	1.95E-13	TRUE
HGLibA_43958	SH3GLB2	235.72/236.51/250.13	538.71/1044.6/315.93	236.51	538.71	1.1842	93.048	1523.2	7.7431	1	4.85E-15	9.70E-15	1.97E-13	TRUE
HGLibA_32803	NT5C1A	340.22/328.07/434.05	720.32/1018.2/243.34	340.22	720.32	1.08	4476.4	2411.9	7.7398	1	4.98E-15	9.96E-15	2.02E-13	TRUE
HGLibA_05977	C2	223.14/212.67/225.12	514.3/687.25/111.45	223.14	514.3	1.201	56.79	1415.4	7.7388	1	5.02E-15	1.00E-14	2.03E-13	TRUE
HGLibA_40341	RASGRF2	127.29/126.84/75.039	114.46/330.94/337.4	126.84	330.94	1.3766	1341.7	695.73	7.7378	1	5.06E-15	1.01E-14	2.05E-13	TRUE
HGLibA_49616	TLE4	207.43/223.16/214.08	497.51/1522.5/229.02	214.08	497.51	1.2127	63.344	1343.4	7.7329	1	5.25E-15	1.05E-14	2.12E-13	TRUE
HGLibA_30312	MTA2	197.22/164.03/180.24	590.6/137.45/434.53	180.24	434.53	1.2649	275.41	1081.6	7.732	1	5.29E-15	1.06E-14	2.14E-13	TRUE
HGLibA_25214	KLHL42	59.715/54.36/83.132	24.418/187.14/365.01	59.715	187.14	1.6317	288.52	271.78	7.7296	1	5.39E-15	1.08E-14	2.18E-13	TRUE
HGLibA_16168	FAM153A	601.07/453/503.21	1248.4/322.48/989.71	503.21	989.71	0.97445	6049.5	3962.5	7.7287	1	5.43E-15	1.09E-14	2.19E-13	TRUE
HGLibA_26164	LCMT2	183.86/254.63/229.53	193.82/658.7/525.53	229.53	525.53	1.1915	1358.1	1466.7	7.7288	1	5.43E-15	1.09E-14	2.19E-13	TRUE
HGLibA_49703	TM4SF4	88/97.276/91.96	340.32/19.031/258.68	91.96	258.68	1.482	21.966	465.29	7.7288	1	5.43E-15	1.09E-14	2.19E-13	TRUE
HGLibA_45632	SMARCD2	223.14/225.07/240.57	517.35/728.48/228	225.07	517.35	1.1972	121.96	1430.9	7.7268	1	5.51E-15	1.10E-14	2.22E-13	TRUE
HGLibA_12197	CYP4F8	245.14/223.16/219.97	558.55/513.85/269.92	223.16	513.85	1.1996	246.71	1415.6	7.7261	1	5.54E-15	1.11E-14	2.23E-13	TRUE
HGLibA_50924	TNS3	79.358/103.95/161.11	283.86/244.24/393.64	103.95	283.86	1.4405	1936.2	542.3	7.7254	1	5.58E-15	1.12E-14	2.25E-13	TRUE
HGLibA_10244	CNBD2	76.215/103.95/47.819	224.34/377.46/148.25	76.215	224.34	1.5451	787.81	368.13	7.72	1	5.81E-15	1.16E-14	2.34E-13	TRUE
HGLibA_04787	BRD9	143.79/115.4/150.08	135.82/540.28/363.99	143.79	363.99	1.3339	422.82	814.24	7.7168	1	5.96E-15	1.19E-14	2.40E-13	TRUE
HGLibA_53583	VCX2	373.22/309.95/301.63	825.62/667.16/588.92	309.95	667.16	1.1035	2036.1	2143.6	7.7154	1	6.03E-15	1.21E-14	2.42E-13	TRUE
HGLibA_14671	EHD3	50.286/90.6/53.705	102.25/199.83/172.79	53.705	172.79	1.6676	686.47	238.26	7.715	1	6.05E-15	1.21E-14	2.43E-13	TRUE
HGLibA_21268	HHIPL2	53.429/54.36/53.705	193.82/84.584/172.79	53.705	172.79	1.6676	0.25267	238.26	7.715	1	6.05E-15	1.21E-14	2.43E-13	TRUE
HGLibA_36383	PHF6	216.86/154.5/192.01	457.83/188.2/456	192.01	456	1.2435	1012.4	1171.3	7.7136	1	6.12E-15	1.22E-14	2.45E-13	TRUE
HGLibA_21337	HIP1R	62.857/66.758/70.625	235.02/203/2.0449	66.758	203	1.5901	15.085	312.17	7.7113	1	6.23E-15	1.25E-14	2.49E-13	TRUE
HGLibA_04618	BMP7	105.29/120.16/89.753	332.69/37.006/286.28	105.29	286.28	1.4345	231.31	551.02	7.7105	1	6.27E-15	1.25E-14	2.51E-13	TRUE
HGLibA_05966	C1QTNF9B-AS1	546.86/424.39/542.2	1104.9/1051/424.31	542.2	1051	0.95353	6950.3	4356.7	7.7079	1	6.39E-15	1.28E-14	2.55E-13	TRUE
HGLibA_32300	NOP10	35.357/49.591/90.489	341.85/162.82/1.0224	49.591	162.82	1.6952	937.6	215.85	7.7072	1	6.43E-15	1.29E-14	2.57E-13	TRUE
HGLibA_08841	CDKN2C	525.65/518.8/480.4	1013.3/1576.4/735.13	518.8	1013.3	0.96449	760.82	4119.2	7.7053	1	6.53E-15	1.31E-14	2.60E-13	TRUE
HGLibA_10907	CPB2	236.5/324.25/347.24	691.33/809.9/497.92	324.25	691.33	1.0899	4114.3	2269.5	7.7053	1	6.53E-15	1.31E-14	2.60E-13	TRUE
HGLibA_24199	KCNG1	190.14/108.72/157.44	268.59/390.15/627.77	157.44	390.15	1.3038	1721.5	912.46	7.7039	1	6.60E-15	1.32E-14	2.63E-13	TRUE
HGLibA_13353	DLK1	173.64/129.7/105.2	335.74/486.36/221.87	129.7	335.74	1.3654	1265.6	715.46	7.7031	1	6.64E-15	1.33E-14	2.65E-13	TRUE
HGLibA_27368	LRRC46	361.43/403.41/406.83	990.44/824.7/178.93	403.41	824.7	1.0298	886.9	2993	7.7007	1	6.77E-15	1.35E-14	2.70E-13	TRUE
HGLibA_28862	MEI1	168.93/250.82/137.57	412.05/446.18/270.94	168.93	412.05	1.2814	3844.5	996.95	7.6998	1	6.81E-15	1.36E-14	2.71E-13	TRUE
HGLibA_43382	SEMG2	359.86/278.48/299.42	592.13/788.75/648.22	299.42	648.22	1.1117	2045.7	2051.9	7.7001	1	6.80E-15	1.36E-14	2.71E-13	TRUE
HGLibA_35182	PARD3B	168.14/208.86/155.96	410.52/836.33/68.503	168.14	410.52	1.2827	902.93	991.13	7.6989	1	6.86E-15	1.37E-14	2.73E-13	TRUE
HGLibA_15400	ERAL1	99.786/79.156/90.489	254.86/108.9/292.42	90.489	254.86	1.4837	107.44	456.02	7.6972	1	6.95E-15	1.39E-14	2.76E-13	TRUE
HGLibA_02055	ANKRD28	441.57/445.37/325.17	669.96/1079.5/887.47	441.57	887.47	1.0054	6782	3356.7	7.6962	1	7.01E-15	1.40E-14	2.78E-13	TRUE
HGLibA_52754	UBR3	264/230.79/214.82	709.64/526.54/83.839	230.79	526.54	1.1864	679.02	1476.9	7.6957	1	7.04E-15	1.41E-14	2.80E-13	TRUE
HGLibA_54313	WIPI1	260.86/372.89/275.88	1037.8/606.89/468.27	275.88	606.89	1.1346	4818.2	1850.1	7.6956	1	7.04E-15	1.41E-14	2.80E-13	TRUE
HGLibA_09939	CLEC17A	69.929/84.878/86.075	242.65/87.756/253.56	84.878	242.65	1.5045	112.45	421	7.6893	1	7.40E-15	1.48E-14	2.93E-13	TRUE
HGLibA_56128	ZNF511	68.358/41.008/59.59	186.18/11.63/478.5	59.59	186.18	1.6273	211.08	271.07	7.689	1	7.42E-15	1.48E-14	2.94E-13	TRUE
HGLibA_22373	HTR2B	124.14/105.86/153.02	442.57/54.98/324.11	124.14	324.11	1.3773	584.14	677.25	7.684	1	7.71E-15	1.54E-14	3.06E-13	TRUE
HGLibA_30750	MYL12A	157.14/195.5/191.28	573.82/453.58/215.73	191.28	453.58	1.2414	591.48	1165.6	7.6829	1	7.77E-15	1.55E-14	3.08E-13	TRUE
HGLibA_30151	MS4A4A	95.858/100.14/103.73	65.622/274.9/472.36	100.14	274.9	1.4478	15.615	517.54	7.6821	1	7.83E-15	1.57E-14	3.10E-13	TRUE
HGLibA_07185	CAPNS1	276.57/307.09/367.84	227.39/814.12/660.49	307.09	660.49	1.1024	2311.1	2118.6	7.6781	1	8.07E-15	1.61E-14	3.19E-13	TRUE
HGLibA_10849	COX6B1	23.572/27.657/35.313	73.253/109.96/106.33	27.657	106.33	1.9051	37.651	105.03	7.6769	1	8.18E-15	1.64E-14	3.23E-13	TRUE
HGLibA_37954	PPIP5K1	383.43/452.05/483.34	903.45/1537.3/655.38	452.05	903.45	0.99739	2843.7	3458.1	7.6763	1	8.19E-15	1.64E-14	3.24E-13	TRUE
HGLibA_28570	MCCD1	7.0715/30.518/10.3	53.414/34.891/56.234	10.3	53.414	2.2677	209.6	31.516	7.6798	1	8.24E-15	1.65E-14	3.26E-13	TRUE
HGLibA_26049	LARS2	102.14/100.14/98.581	274.7/285.47/98.153	100.14	274.7	1.4468	3.2232	517.54	7.6733	1	8.38E-15	1.68E-14	3.31E-13	TRUE
HGLibA_04484	BHMT	34.572/18.12/49.291	135.82/0/124.74	34.572	124.74	1.8216	243.65	138.22	7.6693	1	8.66E-15	1.73E-14	3.42E-13	TRUE
HGLibA_29048	MFAP3L	418/401.5/398.74	819.52/1123.9/328.2	401.5	819.52	1.0275	139.97	2975.1	7.6638	1	9.02E-15	1.80E-14	3.56E-13	TRUE
HGLibA_03104	ARR3	116.29/131.61/171.41	125.14/494.82/338.42	131.61	338.42	1.3559	909.62	728.67	7.6616	1	9.18E-15	1.84E-14	3.62E-13	TRUE
HGLibA_55658	ZNF24	245.93/259.4/300.89	592.13/576.23/405.91	259.4	576.23	1.1484	951.53	1711.6	7.6581	1	9.43E-15	1.89E-14	3.71E-13	TRUE
HGLibA_08464	CD84	123.36/112.53/118.44	1106.4/60.266/311.84	118.44	311.84	1.3891	29.535	638.53	7.6535	1	9.78E-15	1.96E-14	3.85E-13	TRUE
HGLibA_14299	DZIP1	106.07/153.54/87.546	35.1/286.53/412.04	106.07	286.53	1.4251	1298.3	556.17	7.6519	1	9.90E-15	1.98E-14	3.89E-13	TRUE
HGLibA_45437	SLC9B2	93.501/125.89/126.54	120.56/326.71/714.68	125.89	326.71	1.3689	524.62	689.18	7.6497	1	1.01E-14	2.01E-14	3.96E-13	TRUE
HGLibA_54720	YRDC	65.215/82.97/49.291	198.39/219.92/65.436	65.215	198.39	1.5904	284.42	303.22	7.6481	1	1.02E-14	2.04E-14	4.00E-13	TRUE
HGLibA_32536	NPTX2	183.86/164.99/132.42	402.89/684.08/164.61	164.99	402.89	1.2829	708.28	967.79	7.6474	1	1.03E-14	2.05E-14	4.03E-13	TRUE
HGLibA_02865	ARHGEF4	84.072/126.84/78.718	86.988/240.01/266.85	84.072	240.01	1.5023	928.88	416.02	7.6452	1	1.04E-14	2.09E-14	4.09E-13	TRUE
HGLibA_20939	HBS1L	161.07/146.87/140.52	405.94/367.94/77.705	146.87	367.94	1.3191	121.07	836.2	7.6451	1	1.04E-14	2.09E-14	4.09E-13	TRUE
HGLibA_10804	COX10	98.215/36.24/60.326	392.21/187.14/5.1122	60.326	187.14	1.6173	1007.9	275.24	7.6441	1	1.05E-14	2.11E-14	4.13E-13	TRUE
HGLibA_36742	PITPNA	583.79/548.37/682.71	1112.5/1458/193.24	583.79	1112.5	0.92915	5520.2	4786.1	7.6428	1	1.06E-14	2.13E-14	4.16E-13	TRUE
HGLibA_21354	HIRIP3	100.57/89.646/109.62	10.683/274.9/431.47	100.57	274.9	1.4416	100.59	520.35	7.6422	1	1.07E-14	2.14E-14	4.18E-13	TRUE
HGLibA_14705	EIF1	76.215/62.943/75.775	303.69/84.584/221.87	75.775	221.87	1.5375	82.428	365.49	7.6417	1	1.07E-14	2.14E-14	4.19E-13	TRUE
HGLibA_41289	RIN1	44/47.684/37.52	32.048/229.44/148.25	44	148.25	1.7298	27.784	186.15	7.6411	1	1.08E-14	2.16E-14	4.22E-13	TRUE
HGLibA_10178	CMAS	293.07/289.92/305.31	750.84/634.38/402.84	293.07	634.38	1.1115	79.815	1997	7.6376	1	1.11E-14	2.21E-14	4.32E-13	TRUE
HGLibA_24088	KAZALD1	290.72/321.39/285.44	630.28/411.29/670.71	290.72	630.28	1.1137	484.37	1976.8	7.6374	1	1.11E-14	2.22E-14	4.33E-13	TRUE
HGLibA_02196	ANO9	173.64/160.22/172.15	164.82/961.09/416.13	172.15	416.13	1.2685	72.288	1020.9	7.6359	1	1.12E-14	2.24E-14	4.38E-13	TRUE
HGLibA_29588	MOB1B	217.64/240.33/303.1	590.6/541.34/341.49	240.33	541.34	1.1682	2227.5	1554.3	7.6351	1	1.13E-14	2.26E-14	4.40E-13	TRUE
HGLibA_21204	HEXB	66/64.85/84.603	199.92/450.41/108.38	66	199.92	1.5844	173.7	307.77	7.6336	1	1.14E-14	2.28E-14	4.45E-13	TRUE
HGLibA_20605	GTPBP2	110.79/105.86/106.67	56.466/595.26/287.3	106.67	287.3	1.4209	8.7888	560.12	7.6322	1	1.15E-14	2.31E-14	4.50E-13	TRUE
HGLibA_47380	STAT1	91.929/126.84/164.79	328.11/464.16/59.301	126.84	328.11	1.3642	1329.6	695.73	7.6307	1	1.17E-14	2.33E-14	4.55E-13	TRUE
HGLibA_47459	STK16	147.72/130.65/148.61	930.92/16.917/369.1	147.72	369.1	1.3154	145.93	842.26	7.6282	1	1.19E-14	2.38E-14	4.64E-13	TRUE
HGLibA_06361	C5orf20	62.857/70.572/64.004	351/53.923/195.28	64.004	195.28	1.5943	22.228	296.24	7.6274	1	1.20E-14	2.40E-14	4.66E-13	TRUE
HGLibA_34789	OVCA2	115.5/87.739/143.46	305.22/439.84/58.279	115.5	305.22	1.3942	776.16	618.72	7.6273	1	1.20E-14	2.40E-14	4.66E-13	TRUE
HGLibA_40785	REEP4	79.358/80.109/93.431	567.71/10.573/231.07	80.109	231.07	1.5166	89.023	391.72	7.6274	1	1.20E-14	2.40E-14	4.66E-13	TRUE
HGLibA_15264	EPB49	206.64/260.36/203.78	798.15/480.02/187.1	206.64	480.02	1.212	1446.5	1284.8	7.6267	1	1.20E-14	2.41E-14	4.68E-13	TRUE
HGLibA_25752	KRTAP4-11	165/217.44/217.03	207.55/675.62/498.95	217.03	498.95	1.1973	1353.4	1366.7	7.6259	1	1.21E-14	2.42E-14	4.71E-13	TRUE
HGLibA_52795	UBXN7	44/56.267/33.106	148.03/67.668/180.97	44	148.03	1.7276	134.59	186.15	7.6249	1	1.22E-14	2.44E-14	4.75E-13	TRUE
HGLibA_04089	BAG6	187.79/238.42/198.63	523.45/132.16/465.21	198.63	465.21	1.2236	850.32	1222.4	7.6245	1	1.22E-14	2.45E-14	4.76E-13	TRUE
HGLibA_15313	EPHB2	22.786/54.36/26.485	36.627/102.56/173.81	26.485	102.56	1.9138	395.36	99.592	7.623	1	1.24E-14	2.49E-14	4.83E-13	TRUE
HGLibA_53353	USP38	213.72/190.74/183.92	506.67/450.41/435.56	190.74	450.41	1.2353	287.25	1161.5	7.6194	1	1.27E-14	2.55E-14	4.94E-13	TRUE
HGLibA_29103	MFSD4	315.07/340.46/266.32	671.49/329.88/769.89	315.07	671.49	1.0892	1511	2188.5	7.6187	1	1.28E-14	2.56E-14	4.97E-13	TRUE
HGLibA_12172	CYP4A11	388.93/347.14/429.64	744.74/796.15/951.88	388.93	796.15	1.0316	1701.7	2857.5	7.6179	1	1.29E-14	2.58E-14	5.00E-13	TRUE
HGLibA_53925	VWC2L	125.71/147.82/203.05	123.61/369/433.51	147.82	369	1.3139	1769.4	843.02	7.6177	1	1.29E-14	2.58E-14	5.00E-13	TRUE
HGLibA_23194	IL7R	246.72/196.46/174.36	460.88/314.02/472.36	196.46	460.88	1.226	1507.1	1205.5	7.6157	1	1.31E-14	2.62E-14	5.08E-13	TRUE
HGLibA_49849	TMEM105	106.07/79.156/80.925	19.839/232.61/277.08	80.925	232.61	1.5117	317.75	396.7	7.6156	1	1.31E-14	2.62E-14	5.08E-13	TRUE
HGLibA_13430	DMRTA2	173.64/140.19/108.15	354.06/1153.5/50.099	140.19	354.06	1.3304	1073	788.77	7.6149	1	1.32E-14	2.64E-14	5.11E-13	TRUE
HGLibA_21629	HLA-DQB2	93.501/90.6/80.925	253.33/316.13/220.85	90.6	253.33	1.4733	51.009	456.71	7.6147	1	1.32E-14	2.64E-14	5.11E-13	TRUE
HGLibA_52730	UBP1	297.79/262.26/263.37	581.45/518.08/734.11	263.37	581.45	1.1395	592.76	1744.8	7.6147	1	1.32E-14	2.64E-14	5.11E-13	TRUE
HGLibA_02194	ANO9	62.072/86.785/65.476	299.12/27.49/198.35	65.476	198.35	1.5844	232.84	304.73	7.6118	1	1.35E-14	2.70E-14	5.23E-13	TRUE
[truncated: 8,751 more rows]
