# Supplementary material for: Combined in vitro/in vivo genome-wide CRISPR screens in triple negative breast cancer identify cancer stemness regulators in paclitaxel resistance
Source: Oncogenesis. 2023 Nov 6;12(1):51. doi: 10.1038/s41389-023-00497-9 (PMC10628277; doi:10.1038/s41389-023-00497-9)
Supplement: Supplementary file 3 — Suppl. file 3 [file 41389_2023_497_MOESM3_ESM.csv]

sgrna	Gene	control_count	treatment_count	control_mean	treat_mean	LFC	control_var	adj_var	score	p.low	p.high	p.twosided	FDR	high_in_treatment
HGLibA_22264	HSPA13	37.624/50.19/792.73/220.29/57.784/55.887	13986/3025/394.25/14249/46.413/295.88	56.835	1709.6	4.8864	113730	10983	15.771	1	3.48E-56	6.97E-56	1.49E-51	TRUE
HGLibA_24168	KCNC3	11.287/91.524/10.178/78.973/11.557/8.4677	699.86/543.57/26.694/811.93/155.81/182.08	11.422	362.82	4.8723	2197.9	749.87	12.832	1	8.15E-38	1.63E-37	1.74E-33	TRUE
HGLibA_03787	ATP8B3	65.215/149.59/73.505/289.91/95.344/71.975	18354/1.004e+05/794.66/62.457/103.88/2929.5	84.425	1862.1	4.4469	9446.9	21318	12.175	1	2.93E-34	5.87E-34	4.69E-30	TRUE
HGLibA_55846	ZNF345	25.083/109.24/10.178/23.9/10.594/150.72	1473.5/2085.1/17.454/8.7658/1077.4/188.58	24.491	633.01	4.6364	4703.1	2682.5	11.749	1	5.23E-32	1.05E-31	7.44E-28	TRUE
HGLibA_28276	MAPK6	10.033/24.603/28.271/21.821/18.298/77.903	305.3/2332.8/1313.1/60.265/62.989/894.13	23.212	599.72	4.6329	643.66	2452.3	11.642	1	1.86E-31	3.72E-31	2.38E-27	TRUE
HGLibA_49337	THEGL	3.7624/2.9524/89.337/48.839/26.003/0.84677	214.75/37048/4.1068/604.84/698.4/9.7542	14.883	409.79	4.6929	1456.6	1166.5	11.563	1	4.77E-31	9.54E-31	5.55E-27	TRUE
HGLibA_26482	LIG3	104.09/219.46/579/120.54/82.824/252.34	9131.9/35.389/158.11/386.79/12352/5963.1	170	3174.9	4.2151	38179	68946	11.444	1	1.70E-30	3.40E-30	1.81E-26	TRUE
HGLibA_08770	CDK4	65.215/32.476/116.48/2019/249.44/72.822	4298.8/4263.6/471.25/104.09/134.82/3098.6	94.65	1784.9	4.2228	746560	25822	10.519	1	4.91E-26	9.81E-26	4.48E-22	TRUE
HGLibA_48717	TCEAL5	21.32/15.746/3111/17.665/42.375/17.782	996.11/59.453/16.427/9.8616/825.49/1798	19.551	442.47	4.4315	1911500	1840.4	9.8583	1	4.67E-23	9.34E-23	3.98E-19	TRUE
HGLibA_10822	COX18	28.845/103.33/30.533/44.682/32.745/49.959	36.222/2086.5/1348/7.6701/146.97/1622.4	38.713	747.51	4.2363	907.55	5772.7	9.329	1	7.69E-21	1.54E-20	6.15E-17	TRUE
HGLibA_23362	INPP5K	40.132/803.05/882.06/47.799/26.966/57.58	51.746/2419.2/2059.5/26.297/1835.5/35.765	52.69	943.63	4.137	250350	9673.9	9.0583	1	9.41E-20	1.88E-19	7.08E-16	TRUE
HGLibA_28194	MAP3K6	12.541/86.603/58.804/19.743/13.483/77.056	6.4682/1101.3/595.48/55.882/2985.9/812.85	39.274	704.16	4.13	1162	5913.3	8.6464	1	3.82E-18	7.64E-18	2.44E-14	TRUE
HGLibA_38653	PROCA1	45.149/2.9524/9.0468/5.1956/65.489/11.855	3045.2/55.206/323.41/8.7658/321.58/136.56	10.451	229.07	4.3285	864.19	646.54	8.5978	1	6.16E-18	1.23E-17	3.58E-14	TRUE
HGLibA_07148	CAPN11	20.066/33.46/36.187/19.743/21.188/77.056	15.524/199.59/1588.3/720.99/234.27/689.3	27.324	461.79	4.0302	547.45	3221.6	7.6545	1	1.42E-14	2.83E-14	6.25E-11	TRUE
HGLibA_32540	NPVF	107.85/105.3/72.375/75.856/26.003/95.685	36.222/182.6/2241.3/26465/25.417/25650	85.77	1211.9	3.8052	963.47	21891	7.6116	1	1.88E-14	3.77E-14	8.03E-11	TRUE
HGLibA_51904	TSPAN14	82.772/96.444/24.879/67.543/72.231/65.201	131.95/2511.2/132.44/1628.3/398.93/2097.2	69.887	1013.6	3.8392	586	15530	7.5728	1	2.56E-14	5.13E-14	1.06E-10	TRUE
HGLibA_44898	SLC30A1	43.894/35.429/6.7851/170.42/18.298/13.548	827.93/2063.9/45.174/73.414/53.043/920.15	26.863	450.67	4.0188	4324.9	3131.3	7.5738	1	2.65E-14	5.30E-14	1.06E-10	TRUE
HGLibA_19564	GNPDA1	50.165/33.46/30.533/24.939/68.378/63.507	2926.2/60.868/72.895/1116.5/2904.1/185.33	41.813	650.94	3.9286	345.57	6567.4	7.5164	1	4.04E-14	8.08E-14	1.52E-10	TRUE
HGLibA_50978	TOMM7	99.076/30.508/47.496/44.682/52.006/55.04	3.5509e+05/229.32/7873.7/807.55/656.41/94.29	49.751	731.98	3.8523	573.42	8787.1	7.278	1	2.41E-13	4.83E-13	8.57E-10	TRUE
HGLibA_43487	SERINC2	66.469/57.079/122.13/217.18/70.304/51.653	688.22/2557.9/49.281/60.265/99492/1225.8	68.387	957	3.7873	5088.4	14975	7.2615	1	2.69E-13	5.38E-13	9.29E-10	TRUE
HGLibA_02860	ARHGEF39	63.96/21.651/187.72/28.056/45.264/17.782	36.222/79.27/1034.9/33.968/1417.8/3722.8	36.66	557.09	3.8894	4858.9	5269.3	7.1694	1	5.43E-13	1.09E-12	1.78E-09	TRUE
HGLibA_03219	ASB14	62.706/7.873/18.094/18.704/111.72/22.863	505.82/812.52/39.014/577.45/62.989/178.83	20.783	342.32	3.9783	2041.8	2038.4	7.1217	1	7.87E-13	1.57E-12	2.52E-09	TRUE
HGLibA_37750	POU1F1	17.558/7.873/28.271/14.548/44.301/54.193	187.58/42.466/1160.2/555.53/18.786/2077.6	22.915	371.56	3.9615	357.88	2399.9	7.1167	1	8.13E-13	1.63E-12	2.54E-09	TRUE
HGLibA_15813	EXTL3	311.02/1227.2/118.74/82.09/91.492/132.1	5296.2/2613.1/210.47/9761.8/120.45/516.97	125.42	1565	3.6308	250300	41396	7.0756	1	1.02E-12	2.03E-12	3.10E-09	TRUE
HGLibA_35682	PCSK6	1418.4/57.079/10.178/35.33/53.932/36.411	941.78/154.29/925.05/48.212/6045.8/357.65	45.172	641.35	3.7983	377480	7474.7	6.8957	1	3.83E-12	7.66E-12	1.07E-08	TRUE
HGLibA_32253	NOG	12.541/10.825/9.0468/21.821/78.009/54.193	421.73/649.73/141.68/77.797/39.783/5407.1	17.181	281.71	3.9588	1043.9	1482.9	6.8692	1	4.80E-12	9.60E-12	1.28E-08	TRUE
HGLibA_50242	TMEM223	95.314/30.508/39.58/20.782/55.858/33.024	168.17/28.311/2354.2/43.829/887.37/8177.3	36.302	527.77	3.8253	832.15	5183.3	6.8265	1	6.28E-12	1.26E-11	1.64E-08	TRUE
HGLibA_23522	IQCJ	20.066/43.302/22.617/48.839/156.98/183.75	90.555/2426.2/288.5/3191.9/161.34/981.92	46.07	635.21	3.7566	6499.6	7725.4	6.7028	1	1.46E-11	2.92E-11	3.66E-08	TRUE
HGLibA_53123	UQCRH	84.026/35.429/20.355/275.37/25.04/63.507	1214.7/14835/4.1068/1306.1/91.721/48.771	49.468	653.23	3.6964	10813	8703.5	6.4717	1	6.90E-11	1.38E-10	1.55E-07	TRUE
HGLibA_21294	HID1	5.0165/298.19/18.094/15.587/1.9261/52.5	406.21/8708.4/20.534/14.244/106.09/520.22	16.84	256.15	3.8494	16159	1434	6.3194	1	1.95E-10	3.91E-10	4.17E-07	TRUE
HGLibA_36296	PHACTR1	132.94/29.524/1480.3/43.643/78.009/72.822	25.873/38.22/1710.5/9341.1/109.4/5615.2	75.415	909.93	3.5754	396020	17644	6.2826	1	2.33E-10	4.66E-10	4.73E-07	TRUE
HGLibA_09562	CHRNA1	27.591/155.49/148.14/31.174/25.04/26.25	3443.7/90.595/706.36/16.436/67.409/1924.8	29.382	398.48	3.7168	6008.5	3637.9	6.1194	1	6.83E-10	1.37E-09	1.30E-06	TRUE
HGLibA_00368	ACADM	5.0165/16.73/39.58/122.62/6.7415/4.2338	340.23/120.32/245.38/0/5.5254/1580.2	11.736	182.85	3.8516	2644.2	784.57	6.109	1	7.57E-10	1.51E-09	1.40E-06	TRUE
HGLibA_42869	SCARB1	56.436/127.94/25752/491.5/59.711/55.887	1386.8/1258.4/457.9/862.34/50.833/1684.2	93.823	1060.4	3.4845	131700000	25445	6.0594	1	9.47E-10	1.89E-09	1.68E-06	TRUE
HGLibA_35910	PDLIM2	75.248/57.079/369.79/239/71.267/47.419	226.39/1240/1309/120.53/547.01/1167.3	73.258	857.13	3.5306	23268	16806	6.0467	1	1.04E-09	2.07E-09	1.79E-06	TRUE
HGLibA_16920	FAT4	13.795/22.635/10.178/27.017/20.225/10.161	37.516/420.42/2639.6/31.776/6945.4/74.782	17.01	247.6	3.787	49.207	1458.3	6.0384	1	1.16E-09	2.32E-09	1.97E-06	TRUE
HGLibA_23794	ITGB6	2.5083/11.81/166.24/43.643/13.483/39.798	68.563/18.402/1123.2/9160.3/9.9456/653.53	26.641	361.05	3.7113	4184.9	3087.9	6.0179	1	1.29E-09	2.58E-09	2.12E-06	TRUE
HGLibA_16712	FAM72D	5525.7/28.54/41.842/35.33/80.898/57.58	5821.4/1179.1/39.014/1448.6/38.677/22.76	49.711	609.08	3.5886	5997600	8775.2	5.9713	1	1.68E-09	3.35E-09	2.71E-06	TRUE
HGLibA_13486	DNAH3	10.033/9.8413/44.103/15.587/36.597/37.258	182.4/33.973/521.56/26.297/639.84/549.49	26.092	351.98	3.7037	238.35	2982.2	5.9676	1	1.76E-09	3.52E-09	2.82E-06	TRUE
HGLibA_36277	PGP	26.337/22.635/11.309/158.99/21.188/71.128	446.31/788.46/459.96/209.28/33.152/42.268	24.486	327.8	3.6894	4091.4	2681.5	5.8573	1	3.45E-09	6.90E-09	5.32E-06	TRUE
HGLibA_54246	WFDC10A	20.066/46.254/36.187/89.364/17.335/23.709	2243.2/893.21/46.201/196.14/33.152/572.25	29.948	384.19	3.6376	826.14	3756	5.7801	1	5.43E-09	1.09E-08	8.17E-06	TRUE
HGLibA_44675	SLC25A22	28.845/21.651/24.879/102.87/15.409/0	341.52/29.726/727.92/567.59/23.206/276.37	23.265	308.95	3.6751	1395.3	2461.6	5.758	1	6.25E-09	1.25E-08	9.20E-06	TRUE
HGLibA_56239	ZNF559-ZNF177	75.248/46.254/131.18/90.403/37.56/83.83	1597.7/1524.5/217.66/2150.9/60.779/201.59	79.539	871.1	3.4367	1138.3	19290	5.6992	1	8.40E-09	1.68E-08	1.21E-05	TRUE
HGLibA_46157	SOGA2	17.558/40.349/30.533/1474.5/22.151/72.822	75.032/10775/322.38/65.744/545.9/2675.9	35.441	434.14	3.5779	414570	4979.2	5.6503	1	1.16E-08	2.31E-08	1.54E-05	TRUE
HGLibA_46612	SPEF2	20.066/15.746/10.178/24.939/20.225/18.629	355.75/1097/343.94/97.52/33.152/175.58	19.347	259.76	3.6798	26.024	1808.5	5.6533	1	1.17E-08	2.33E-08	1.54E-05	TRUE
HGLibA_47822	SUPT6H	15.05/109.24/9.0468/21.821/58.747/140.56	10.349/512.43/2768/453.63/61.884/1895.6	40.284	483.03	3.5514	3421	6170.3	5.6364	1	1.25E-08	2.50E-08	1.61E-05	TRUE
HGLibA_44601	SLC22A8	35.116/32.476/29.402/280.56/28.892/34.717	31.048/3170.8/360.37/41.638/466.34/929.9	33.597	413.35	3.5822	12207	4553	5.628	1	1.32E-08	2.64E-08	1.69E-05	TRUE
HGLibA_15376	EPS8L1	42.64/92.508/81.421/62.347/278.33/64.354	131.95/4425/788.5/101.9/807.81/968.92	72.888	798.15	3.4351	8752.5	16664	5.6184	1	1.35E-08	2.70E-08	1.71E-05	TRUE
HGLibA_27159	LRFN3	23.828/19.683/447.82/35.33/53.932/125.32	278.13/3970.6/474.33/746.19/575.74/169.07	44.631	525.04	3.5271	34060	7325.5	5.6129	1	1.42E-08	2.85E-08	1.78E-05	TRUE
HGLibA_41019	RGN	23.828/38.381/11.309/12.469/25.04/33.024	36.222/975.31/24.641/417.47/209.96/3956.9	24.434	313.72	3.6292	116.89	2672.1	5.5963	1	1.61E-08	3.21E-08	1.99E-05	TRUE
HGLibA_40843	REP15	96.568/22.635/42.972/14.548/14.446/17.782	146.18/1306.5/135.52/318.86/203.33/516.97	20.208	261.09	3.6274	1285.2	1945	5.462	1	3.48E-08	6.96E-08	4.16E-05	TRUE
HGLibA_46617	SPEM1	81.518/54.127/44.103/59.23/73.194/122.78	137.13/125.98/66.735/1291.9/5949.7/1476.1	66.212	714.5	3.4122	833.34	14186	5.443	1	3.68E-08	7.37E-08	4.36E-05	TRUE
HGLibA_26379	LGALS8	23.828/32.476/27.14/7.2738/20.225/42.338	97.024/532.24/312.11/327.62/17.681/318.64	25.484	315.38	3.5784	139.54	2867	5.414	1	4.51E-08	9.02E-08	5.25E-05	TRUE
HGLibA_54335	WNK1	17.558/16.73/11.309/1.0391/29.855/6.7741	314.36/65.115/19.507/524.85/7818.4/55.274	14.019	189.74	3.6667	99.795	1055.7	5.4081	1	4.78E-08	9.55E-08	5.45E-05	TRUE
HGLibA_29346	MKNK2	18.812/23.619/12.439/9.3521/24.077/19.476	99.611/2.8311/627.31/393.37/488.44/9.7542	19.144	246.49	3.619	37.082	1776.7	5.3935	1	5.12E-08	1.02E-07	5.79E-05	TRUE
HGLibA_35087	PAMR1	101.58/24.603/5.6543/18.704/9.6307/16.089	182.4/311.42/44.148/128.2/1364.8/263.36	17.396	222.88	3.6053	1468.2	1514.1	5.281	1	9.55E-08	1.91E-07	0.00010354	TRUE
HGLibA_40239	RAP2B	1126.2/696.76/61.066/35.33/82.824/81.29	19607/712.02/50.308/939.04/1226.6/32.514	82.057	825.53	3.3149	294150	20325	5.2149	1	1.28E-07	2.56E-07	0.00013658	TRUE
HGLibA_31538	NDUFC2	56.436/120.06/33.926/149.63/43.338/828.14	60.801/8439.5/924.02/134.77/829.91/1125	88.25	876.96	3.2982	111640	22962	5.205	1	1.35E-07	2.70E-07	0.00014246	TRUE
HGLibA_09526	CHPF2	28.845/17.714/16.963/301.34/11.557/4.2338	257.44/60.868/101.64/391.17/181.23/299.13	17.339	219.33	3.5867	16199	1505.7	5.2057	1	1.44E-07	2.87E-07	0.00014942	TRUE
HGLibA_53865	VSTM2L	12.541/26.571/203.55/15.587/23.114/5.0806	82.793/32.557/348.05/301.33/180.13/464.95	19.35	240.73	3.5703	6852.3	1808.9	5.205	1	1.44E-07	2.87E-07	0.00014942	TRUE
HGLibA_49065	TEX14	150.5/70.857/174.15/18.704/321.67/161.73	80.206/4473.1/713.55/13426/195.6/2129.7	156.11	1421.6	3.1787	10789	59763	5.1766	1	1.53E-07	3.06E-07	0.00015784	TRUE
HGLibA_54641	YBEY	35.116/2.9524/9.0468/12.469/37.56/39.798	1060.8/35.389/2386/73.414/45.308/481.21	23.792	277.31	3.4887	270.78	2555.7	5.0148	1	3.90E-07	7.80E-07	0.00038649	TRUE
HGLibA_49091	TEX29	21.32/75.778/30.533/179.77/210.91/77.056	34.928/164.2/77.002/1331.3/14226/2549.1	76.417	747.76	3.2738	6782.5	18038	4.9986	1	4.04E-07	8.07E-07	0.00039717	TRUE
HGLibA_22705	IFNE	36.37/65.936/171.89/56.112/93.418/617.29	2430.8/1121.1/421.97/221.34/91.721/5098.2	79.677	771.54	3.2594	60068	19347	4.9741	1	4.57E-07	9.15E-07	0.00044652	TRUE
HGLibA_45772	SMIM9	16.304/76.762/109.69/6.2347/0/0	16.817/236.4/55.441/398.85/11.051/1853.3	11.269	145.92	3.5819	2856.2	733.2	4.9727	1	4.99E-07	9.98E-07	0.00048003	TRUE
HGLibA_11639	CTNNA1	176.83/154.51/97.253/656.72/95.344/280.28	1636.5/1760.9/268.99/1233.8/482.92/2045.1	165.67	1435.1	3.1071	52829	66026	4.9404	1	5.27E-07	1.05E-06	0.00049882	TRUE
HGLibA_47960	SYN3	38.878/47.238/42.972/6.2347/34.671/0	119.02/287.36/786.44/127.1/745.92/507.22	36.774	397.29	3.3983	488.35	5296.7	4.9535	1	5.26E-07	1.05E-06	0.00049882	TRUE
HGLibA_17997	FRG2	16.304/70.857/294.02/14.548/15.409/13.548	23.286/14.155/66.735/585.12/608.89/321.89	15.856	194.31	3.5344	16082	1296.8	4.9555	1	5.38E-07	1.08E-06	0.0005029	TRUE
HGLibA_32344	NOTCH2	50.165/177.14/48.627/24.939/822.46/33.871	85.381/779.96/318.27/2556.3/76.25/702.3	49.396	510.29	3.3428	122960	8682.3	4.9463	1	5.39E-07	1.08E-06	0.0005029	TRUE
HGLibA_31103	NANOS3	10.033/17.714/9.0468/9.3521/14.446/18.629	91.849/1858.6/588.29/111.76/200.02/13.006	12.24	155.89	3.5668	19.813	841.58	4.9518	1	5.54E-07	1.11E-06	0.00050991	TRUE
HGLibA_55319	ZHX3	17.558/5.9048/5.6543/37.408/31.781/60.967	6067.2/8511.7/6.1601/108.48/456.39/9.7542	24.67	282.44	3.4649	458.93	2715.3	4.9467	1	5.53E-07	1.11E-06	0.00050991	TRUE
HGLibA_13997	DSCAM	26.337/49.206/64.459/63.386/71.267/42.338	338.94/63.699/812.11/796.59/1052/3.2514	56.296	567.76	3.3113	296.74	10809	4.9196	1	6.14E-07	1.23E-06	0.00056118	TRUE
HGLibA_00166	ABCC12	20.066/77.746/44.103/38.447/38.523/28.79	109.96/1537.3/701.23/19.723/74.04/5631.4	38.485	405.59	3.3642	401.25	5715.8	4.8558	1	8.63E-07	1.73E-06	0.00076672	TRUE
HGLibA_52442	TXNL4B	27.591/13.778/1435.1/3.1174/9.6307/38.104	9.0555/18.402/658.11/2940.9/19.891/455.2	20.684	237.54	3.4595	400250	2022.2	4.8224	1	1.05E-06	2.09E-06	0.00091735	TRUE
HGLibA_45065	SLC38A2	22.574/75.778/24.879/16.626/34.671/113.47	1899.1/52.375/126.28/13.149/518.28/1.3084e+05	29.775	322.28	3.393	1878.7	3719.6	4.796	1	1.18E-06	2.35E-06	0.0010243	TRUE
HGLibA_13146	DHRS7	72.739/79.714/39.58/70.66/37.56/70.282	1481.2/90.595/1544.1/1249.1/23.206/16.257	70.471	669.86	3.2306	425.61	15748	4.7764	1	1.25E-06	2.50E-06	0.0010675	TRUE
HGLibA_17523	FIGNL1	112.87/37.397/219.39/195.35/42.375/33.024	11.643/24.064/5108.8/33.968/1417.8/2155.7	77.623	725.89	3.2087	8009.8	18518	4.7638	1	1.33E-06	2.65E-06	0.0011166	TRUE
HGLibA_22090	HRG	42.64/120.06/33.926/257.7/40.449/86.37	78.912/928.6/75.975/787.83/449.76/881.13	64.505	618.8	3.2421	8576.3	13578	4.7568	1	1.38E-06	2.77E-06	0.0011501	TRUE
HGLibA_54709	YPEL2	37.624/19.683/14.701/10.391/22.151/15.242	56.92/16.987/316.22/702.36/90.616/399.92	17.462	203.42	3.4689	99.191	1523.6	4.764	1	1.41E-06	2.82E-06	0.0011642	TRUE
HGLibA_06692	C9orf153	558.09/50.19/49.758/43.643/167.57/26.25	1348/28.311/137.58/204.9/779.07/2132.9	49.974	491.99	3.2737	54522	8853.2	4.6977	1	1.87E-06	3.75E-06	0.0014879	TRUE
HGLibA_49671	TLX1	6.2706/34.444/16.963/42.604/17.335/9.3144	375.16/8.4933/1801.8/20.819/1927.2/0	17.149	197.99	3.4547	225.37	1478.3	4.7035	1	1.90E-06	3.81E-06	0.001502	TRUE
HGLibA_08541	CDC34	47.657/2.9524/9.0468/14.548/37.56/3.3871	7.7619/213.75/79.055/519.38/54.148/208.09	11.797	143.57	3.4979	422.74	791.43	4.6841	1	2.12E-06	4.24E-06	0.0016351	TRUE
HGLibA_22713	IFNGR2	43.894/20.667/14.701/93.521/26.966/130.4	2491.6/2783/21.561/161.07/74.04/562.49	35.43	361.78	3.3159	2637	4976.6	4.6261	1	2.69E-06	5.38E-06	0.0020126	TRUE
HGLibA_36366	PHF20L1	15.05/18.698/21.486/214.06/18.298/2.5403	19.405/519.5/88.295/351.73/328.21/55.274	18.498	208.25	3.4238	7703.9	1677.8	4.6326	1	2.68E-06	5.36E-06	0.0020126	TRUE
HGLibA_06026	C20orf78	15.05/23.619/15.832/8.313/14.446/93.144	156.53/31.142/31.827/362.69/198.91/10268	15.441	177.72	3.4424	1231.4	1240.5	4.6075	1	3.04E-06	6.09E-06	0.002263	TRUE
HGLibA_32731	NRTN	16.304/12.794/30.533/871.82/12.52/23.709	406.21/29.726/123.2/2854.4/30.942/318.64	20.007	220.92	3.4011	145170	1912.6	4.594	1	3.21E-06	6.43E-06	0.0023766	TRUE
HGLibA_45603	SMARCA1	3.7624/17.714/6.7851/5.1956/15.409/27.943	6596.3/213.75/52.361/1.0957/1.1051/458.45	11.097	133.05	3.4701	90.679	714.62	4.5621	1	3.83E-06	7.66E-06	0.0028155	TRUE
HGLibA_54887	ZBTB42	66.469/172.22/71.244/43.643/64.526/526.69	99.611/567.63/4946.6/1885.7/679.62/409.68	68.856	623.63	3.1605	44192	15148	4.5075	1	4.61E-06	9.21E-06	0.0033095	TRUE
HGLibA_06400	C5orf51	20.066/11.81/10.178/19.743/20.225/82.136	28.46/1361.8/54.415/415.28/19.891/377.16	19.905	215.79	3.3744	806.62	1896.4	4.4982	0.99999	5.07E-06	1.01E-05	0.0035734	TRUE
HGLibA_23438	INTU	18.812/15.746/29.402/13.509/115.57/105	14.23/266.12/29.774/511.71/604.47/240.6	24.107	253.36	3.3407	3029.4	2612.5	4.4853	0.99999	5.34E-06	1.07E-05	0.003734	TRUE
HGLibA_18091	FSIP1	16.304/33.46/12.439/8.313/44.301/6.7741	373.86/12.74/231.01/95.328/4888.8/19.508	14.372	163.17	3.4168	272.41	1100.4	4.4856	0.99999	5.45E-06	1.09E-05	0.0037854	TRUE
HGLibA_37482	POLA1	7.5248/36.413/30.533/21.821/10.594/12.701	113.84/300.09/15.4/26.297/266.32/312.13	17.261	190.08	3.3873	144.75	1494.5	4.4704	0.99999	5.81E-06	1.16E-05	0.0040135	TRUE
HGLibA_21320	HINFP	3.7624/77.746/3.3926/23.9/3.8523/99.072	288.48/686.54/21.561/26.297/349.2/6.5028	13.876	157.39	3.4124	2350.2	1037.7	4.455	0.99999	6.29E-06	1.26E-05	0.0043259	TRUE
HGLibA_31354	NCOA7	92.805/650.51/65.589/72.738/220.54/75.362	3159.1/1131/328.54/108.48/117.14/1531.4	84.084	729.78	3.1025	68016	21174	4.4374	0.99999	6.34E-06	1.27E-05	0.0043348	TRUE
HGLibA_37080	PLEKHA7	36.37/43.302/44.103/41.565/47.191/173.59	1307.9/77.855/4716.6/225.72/354.73/474.7	43.702	414.72	3.2172	3388.2	7072	4.4118	0.99999	7.34E-06	1.47E-05	0.0049929	TRUE
HGLibA_42456	RUNX1	178.09/147.62/140.23/115.34/206.1/67.741	2344.1/80.686/2854.2/1608.5/130.4/682.79	143.92	1145.7	2.9841	2336.1	52144	4.3868	0.99999	7.82E-06	1.56E-05	0.0052613	TRUE
HGLibA_08776	CDK5R1	50.165/31.492/313.25/37.408/99.197/49.112	423.02/67.946/532.85/43.829/495.07/946.16	49.639	459.05	3.1835	14485	8753.9	4.3758	0.99999	8.62E-06	1.72E-05	0.0057699	TRUE
HGLibA_25186	KLHL32	27.591/263.75/1303.9/74.817/79.935/36.411	1333.8/28.311/177.62/1162.6/3436.8/9.7542	77.376	670.09	3.098	308640	18419	4.3673	0.99999	8.79E-06	1.76E-05	0.0058544	TRUE
HGLibA_33651	OR1C1	97.822/15.746/12.439/9.3521/4.8154/167.66	398.44/167.03/194.04/90.945/146.97/3.2514	14.093	157	3.388	6141.5	1064.9	4.3793	0.99999	8.92E-06	1.79E-05	0.0059144	TRUE
HGLibA_09006	CELF2	30.099/30.508/68.982/50.917/260.99/20.322	307.89/28.311/553.39/381.31/540.38/390.17	40.712	385.74	3.2128	10012	6280.5	4.3537	0.99999	9.61E-06	1.92E-05	0.0062729	TRUE
HGLibA_05022	C10orf105	80.264/56.095/18.094/30.134/8.6677/8.4677	16.817/73.608/42.094/568.68/444.24/419.43	24.114	246.52	3.301	946.3	2613.8	4.3502	0.99999	9.98E-06	2.00E-05	0.0064789	TRUE
HGLibA_00629	ACTL7B	75.248/22.635/10.178/68.582/31.781/20.322	3857.7/7484/397.33/146.83/102.77/94.29	27.208	272.08	3.2751	879.77	3198.8	4.3295	0.99999	1.09E-05	2.18E-05	0.0069769	TRUE
HGLibA_13245	DIO3	112.87/168.29/57.673/105.99/102.09/586.81	2451.5/489.78/156.06/6427.5/121.56/1294.1	109.43	891.92	3.0154	46822	32935	4.3117	0.99999	1.11E-05	2.23E-05	0.0070919	TRUE
HGLibA_22542	IDH2	15.05/26.571/13.57/9.3521/1268.4/54.193	1393.3/1545.8/173.51/256.4/75.145/13.006	20.81	214.96	3.3076	311550	2042.9	4.2954	0.99999	1.29E-05	2.57E-05	0.0080695	TRUE
HGLibA_45501	SLIRP	15.05/23.619/5.6543/9.3521/4.8154/11.008	313.06/11.324/36.961/13.149/196.7/308.88	10.18	116.83	3.3977	50.99	618.84	4.2873	0.99999	1.37E-05	2.75E-05	0.0085239	TRUE
HGLibA_12379	DBF4B	32.607/170.25/153.8/27.017/41.412/22.863	1558.8/516.67/26.694/463.49/225.43/165.82	37.01	344.46	3.1841	6346.4	5353.6	4.202	0.99998	1.91E-05	3.82E-05	0.011562	TRUE
HGLibA_04163	BARX1	12.541/7.873/9.0468/31.174/65.489/6.7741	473.47/33.973/165.3/272.84/26.522/74.782	10.794	120.04	3.3593	687.53	682.35	4.1822	0.99998	2.19E-05	4.37E-05	0.013069	TRUE
HGLibA_23931	JAM2	45.149/8.8571/462.52/6.2347/12.52/110.93	534.28/416.17/74.948/50.403/403.35/149.56	28.834	276.46	3.2172	39253	3525.1	4.1707	0.99998	2.21E-05	4.42E-05	0.013162	TRUE
HGLibA_38453	PRG2	28.845/15.746/38.449/31.174/55.858/71.975	11.643/134.48/1697.1/514.99/16.576/510.47	34.811	322.47	3.1752	449.94	4831.9	4.1383	0.99997	2.53E-05	5.06E-05	0.014718	TRUE
HGLibA_41137	RHBDF2	303.5/34.444/5.6543/10.391/16.372/60.12	565.32/887.54/5.1335/103/46.413/390.17	25.408	246.58	3.2288	15864	2852.7	4.141	0.99997	2.53E-05	5.06E-05	0.014718	TRUE
HGLibA_31930	NIF3L1	448.98/106.29/343.78/64.425/238.84/99.072	276.84/543.57/114.99/5462.2/4095.4/1986.6	172.56	1265.1	2.8668	26320	70700	4.1089	0.99997	2.68E-05	5.36E-05	0.01551	TRUE
HGLibA_14569	EFHC1	27.591/23.619/28.271/16.626/22.151/77.903	261.32/1353.3/69.815/48.212/256.38/237.35	25.605	246.86	3.2198	568.52	2889.7	4.116	0.99997	2.82E-05	5.64E-05	0.016185	TRUE
HGLibA_03185	ASAH1	3.7624/12.794/73.505/4.1565/33.708/8.4677	2.5873/2454.5/134.5/3125/35.362/97.542	10.631	116.02	3.3307	916.84	665.21	4.0862	0.99997	3.32E-05	6.65E-05	0.01889	TRUE
HGLibA_45493	SLFN14	374.98/52.159/240.87/133.01/83.787/71.128	1368.7/1626.5/1805.9/150.11/71.83/308.88	108.4	838.78	2.9404	18876	32415	4.0568	0.99997	3.42E-05	6.85E-05	0.019382	TRUE
HGLibA_18625	GAREM	2.5083/18.698/35.056/20.782/8.6677/39.798	11.643/239.23/245.38/7.6701/152.5/4139	19.74	195.86	3.2467	211.72	1870.3	4.0725	0.99997	3.44E-05	6.88E-05	0.019385	TRUE
HGLibA_21486	HIST1H4A	40.132/87.587/31.664/31.174/45.264/22.016	322.12/379.37/339.83/21.915/329.31/9.7542	35.898	325.71	3.1464	602.08	5087.1	4.0634	0.99997	3.49E-05	6.98E-05	0.0195	TRUE
HGLibA_48565	TBC1D8	26.337/22.635/24.879/195.35/64.526/1217.6	500.64/295.85/175.56/18.627/530.43/1690.7	45.431	398.24	3.1041	279650	7546.9	4.0613	0.99997	3.49E-05	6.98E-05	0.0195	TRUE
HGLibA_22481	IBSP	50.165/123.02/39.58/413.57/104.01/270.12	398.44/90.595/3137.6/829.47/908.37/1628.9	113.51	868.92	2.9254	24844	35021	4.0366	0.99996	3.73E-05	7.45E-05	0.020717	TRUE
HGLibA_02879	ARHGEF9	22.574/22.635/140.23/15.587/16.372/122.78	27.167/434.57/102.67/19.723/600.05/334.89	22.605	218.78	3.2189	4791.6	2345.9	4.0504	0.99996	3.76E-05	7.52E-05	0.02083	TRUE
HGLibA_29451	MMAA	16.304/54.127/36.187/16.626/18.298/13.548	199.22/549.23/92.402/150.11/15.471/1339.6	17.462	174.67	3.2502	342.6	1523.6	4.0274	0.99996	4.19E-05	8.38E-05	0.022908	TRUE
HGLibA_29799	MPZL2	66.469/79.714/38.449/42.604/60.674/160.89	1800.8/2075.2/21.561/93.137/895.11/152.82	63.571	523.96	3.0232	2163.6	13250	3.9996	0.99996	4.47E-05	8.94E-05	0.024335	TRUE
HGLibA_48391	TAS2R31	13.795/38.381/10.178/22.861/96.307/15.242	267.79/16.987/1486.6/613.61/106.09/55.274	19.051	186.94	3.2285	1295.5	1762.4	3.9991	0.99995	4.71E-05	9.42E-05	0.02553	TRUE
HGLibA_17255	FDPS	92.805/42.317/47.496/123.66/27.929/11.855	3023.3/349.64/61.601/426.24/576.85/68.279	44.907	387.94	3.0828	1977.9	7401.4	3.9873	0.99995	4.78E-05	9.56E-05	0.025795	TRUE
HGLibA_10268	CNGA3	13.795/149.59/20.355/15.587/5.7784/15.242	384.21/175.53/101.64/165.45/110.51/146.31	15.414	155.88	3.2567	3624.5	1237	3.994	0.99995	4.85E-05	9.71E-05	0.026081	TRUE
HGLibA_19771	GPC4	76.502/62.984/495.31/38.447/192.61/93.144	403.62/1882.7/20.534/1045.3/927.15/120.3	84.823	665.39	2.9569	36578	21487	3.9606	0.99995	5.20E-05	0.00010403	0.027835	TRUE
HGLibA_52633	UBE2M	62891/91853/45036/1.1986e+05/1.1013e+05/1.1191e+05	1.1257e+05/1.035e+06/5.1394e+05/1678.7/1.2196e+05/9.4314e+05	100990	317950	1.6545	1.05E+09	3126700000	3.8799	0.99995	5.42E-05	0.00010832	0.028747	TRUE
HGLibA_54767	ZACN	61.452/29.524/723.75/30.134/176.24/10.161	25.873/559.14/10472/223.53/110.51/1004.7	45.793	391.33	3.0677	95732	7647.9	3.9512	0.99994	5.56E-05	0.00011113	0.029367	TRUE
HGLibA_21571	HIVEP2	36.37/60.032/31.664/16.626/44.301/7.6209	260.02/360.96/344.97/619.09/23.206/9.7542	34.017	302.5	3.1156	358.56	4648.7	3.9377	0.99994	5.95E-05	0.00011903	0.031197	TRUE
HGLibA_45037	SLC36A3	32.607/9.8413/21.486/14.548/22.151/2.5403	9.0555/334.07/3.0801/17.532/1674.2/458.45	18.017	175.8	3.2168	112.08	1605.4	3.9379	0.99994	6.10E-05	0.00012203	0.031852	TRUE
HGLibA_00490	ACOT8	336.11/26.571/4.5234/8.313/16.372/10.161	50.452/25.48/219.71/561.01/33.152/331.64	13.267	135.08	3.2538	20904	962.77	3.9259	0.99994	6.49E-05	0.00012983	0.033614	TRUE
HGLibA_36466	PHTF2	224.49/78.73/122.13/188.08/77.046/93.144	314.36/93.426/799.79/1592.1/1648.8/812.85	107.64	806.32	2.8936	4463.3	32035	3.9036	0.99993	6.52E-05	0.00013049	0.03365	TRUE
HGLibA_08808	CDKL2	91.551/9.8413/4.5234/409.41/42.375/5.9274	474.77/9.9088/2294.7/221.34/257.48/9.7542	26.108	239.41	3.1487	30522	2985.4	3.9038	0.99993	6.92E-05	0.00013849	0.035568	TRUE
HGLibA_19866	GPR119	51.419/13.778/2.2617/86.247/13.483/11.008	263.9/304.34/90.349/181.89/3.3152/0	13.63	136.12	3.2284	1367.5	1007.2	3.8595	0.99991	8.53E-05	0.00017055	0.043109	TRUE
HGLibA_34030	OR4K2	104.09/44.286/75.767/333.56/48.154/66.895	155.24/36.804/502.05/953.28/614.42/1853.3	71.331	558.24	2.9508	14229	16071	3.8408	0.99991	8.60E-05	0.00017199	0.043301	TRUE
HGLibA_06743	C9orf57	15.05/13.778/264.62/19.743/25.04/317.54	12.936/2630.1/10.267/42.733/4994.9/370.66	22.392	206.7	3.1504	29186	2309	3.8355	0.99991	9.22E-05	0.00018445	0.046077	TRUE
HGLibA_17949	FOXR2	11.287/12.794/122.13/5.1956/39.486/3.3871	23.286/5.6622/48.254/479.93/195.6/279.62	12.04	121.93	3.2367	2599.3	818.84	3.8401	0.99991	9.28E-05	0.0001855	0.046159	TRUE
HGLibA_32873	NTRK1	43.894/73.809/67.851/47.799/233.06/59.274	248.38/300.09/706.36/166.55/1258.7/1489.1	63.562	503.23	2.9653	5901.6	13247	3.82	0.99991	9.40E-05	0.00018808	0.046439	TRUE
HGLibA_56511	ZNF675	306.01/253.9/98.384/666.08/68.378/187.98	6113.8/7478.3/392.2/182.99/507.23/2425.5	220.94	1466.4	2.725	49170	107020	3.807	0.99991	9.37E-05	0.00018747	0.046439	TRUE
HGLibA_54869	ZBTB37	21.32/118.1/14.701/5.1956/38.523/11.855	69.857/12.74/315.19/3.2872/313.84/273.12	18.011	171.49	3.1816	2132.3	1604.5	3.8316	0.99991	9.45E-05	0.00018905	0.046498	TRUE
HGLibA_11931	CXorf49	22.574/24.603/45.234/75.856/129.05/17.782	595.08/66.53/140.66/460.21/23.206/1160.7	34.919	300.43	3.069	2239.2	4856.9	3.8098	0.9999	0.0001005	0.000201	0.049249	TRUE
HGLibA_30293	MT1H	28.845/21.651/19.224/37.408/85.714/26.25	6.4682/32.557/760.78/1023.4/35.362/455.2	27.547	245.28	3.1089	717.59	3265.8	3.81	0.9999	0.00010141	0.00020283	0.049507	TRUE
