# Supplementary material for: Combined in vitro/in vivo genome-wide CRISPR screens in triple negative breast cancer identify cancer stemness regulators in paclitaxel resistance
Source: Oncogenesis. 2023 Nov 6;12(1):51. doi: 10.1038/s41389-023-00497-9 (PMC10628277; doi:10.1038/s41389-023-00497-9)
Supplement: Supplementary file 4 — Suppl. file 4 [file 41389_2023_497_MOESM4_ESM.csv]

cell_line_id	SCARB1	EFHC1	DHRS7	ACOT8	PHACTR1	GNPDA1	HRG	ITGB6	PDLIM2	ATP8B3	UBE2M	RGN	ARHGEF9	INPP5K	NOTCH2	SLC38A2	ARHGEF39	CAPN11	MPZL2	FSIP1	NDUFC2	HSPA13	PLEKHA7	MTCL1	DSCAM	ZBTB42	RAP2B	IFNE	SLC36A3	FOXR2	DIO3	TBC1D8	FRG2	HIST1H4A	ccle_name	ec50
ACH-000019	5.221103725	3.23572706	6.163297449	4.707082992	0.214124805	4.516645558	0	1.599317794	3.347665656	0.555816155	6.28169825	0.137503524	3.399171094	4.383358695	3.960697039	6.928488766	2.893362211	0.028569152	4.7473874	0.575312331	9.145269857	3.862947248	3.418189948	2.811471031	4.794935663	3.881664619	2.280956314	0	0	0.014355293	0.23878686	3.350497247	0	0.443606651	MCF7_BREAST	0.008427352
ACH-000019	5.221103725	3.23572706	6.163297449	4.707082992	0.214124805	4.516645558	0	1.599317794	3.347665656	0.555816155	6.28169825	0.137503524	3.399171094	4.383358695	3.960697039	6.928488766	2.893362211	0.028569152	4.7473874	0.575312331	9.145269857	3.862947248	3.418189948	2.811471031	4.794935663	3.881664619	2.280956314	0	0	0.014355293	0.23878686	3.350497247	0	0.443606651	MCF7_BREAST	0.357248441
ACH-000097	4.543495883	4.141596278	5.485104761	5.181897643	0.286881148	4.23878686	0	2.257010618	4.325530332	2.480265122	6.091065078	0.963474124	3.998195503	3.962549023	4.688180359	5.875780063	4.344118335	0	3.576522138	0.310340121	8.287065907	3.310340121	5.15704371	3.750606505	0.201633861	3.971773447	2.370164281	0.782408565	0	0	0	3.476381688	0	0.948600847	ZR751_BREAST	0.002771265
ACH-000097	4.543495883	4.141596278	5.485104761	5.181897643	0.286881148	4.23878686	0	2.257010618	4.325530332	2.480265122	6.091065078	0.963474124	3.998195503	3.962549023	4.688180359	5.875780063	4.344118335	0	3.576522138	0.310340121	8.287065907	3.310340121	5.15704371	3.750606505	0.201633861	3.971773447	2.370164281	0.782408565	0	0	0	3.476381688	0	0.948600847	ZR751_BREAST	0.008764694
ACH-000117	6.391802083	3.820689561	5.695158678	3.915520901	0.918386234	4.669026766	0	1.084064265	2.853995647	0.454175893	7.21490191	0.150559677	3.40053793	3.969012308	4.960697039	7.053763009	3.746312766	0.367371066	4.19061486	0.613531653	8.729246852	2.983677695	3.938285792	1.469885976	0.124328135	4.914564523	2.056583528	0.014355293	0	0	0.545968369	3.798050515	0.344828497	2.185866545	EFM192A_BREAST	0.008544609
ACH-000117	6.391802083	3.820689561	5.695158678	3.915520901	0.918386234	4.669026766	0	1.084064265	2.853995647	0.454175893	7.21490191	0.150559677	3.40053793	3.969012308	4.960697039	7.053763009	3.746312766	0.367371066	4.19061486	0.613531653	8.729246852	2.983677695	3.938285792	1.469885976	0.124328135	4.914564523	2.056583528	0.014355293	0	0	0.545968369	3.798050515	0.344828497	2.185866545	EFM192A_BREAST	0.007265908
ACH-000147	5.721646078	4.793895883	5.961160258	5.461070114	4.472487771	5.165911939	0	0.50589093	4.43162296	1.570462931	5.241458871	0.084064265	3.304511042	4.121015401	4.575312331	6.526694846	3.996388746	0.201633861	4.684257705	0.782408565	8.606997346	3.941106311	3.651912745	1.292781749	2.028569152	4.63284983	2.03562391	0	0.014355293	0	0.028569152	2.257010618	0.014355293	1.389566812	T47D_BREAST	0.007636827
ACH-000147	5.721646078	4.793895883	5.961160258	5.461070114	4.472487771	5.165911939	0	0.50589093	4.43162296	1.570462931	5.241458871	0.084064265	3.304511042	4.121015401	4.575312331	6.526694846	3.996388746	0.201633861	4.684257705	0.782408565	8.606997346	3.941106311	3.651912745	1.292781749	2.028569152	4.63284983	2.03562391	0	0.014355293	0	0.028569152	2.257010618	0.014355293	1.389566812	T47D_BREAST	0.039124784
ACH-000212	5.351204277	4.871350841	6.186064704	5.479295243	0.22650853	5.837943242	0	0.097610797	4.164303583	1.952333566	6.78633498	0.056583528	5.411765185	4.12763328	4.682011391	8.189528084	2.469885976	0	2.150559677	0.321928095	8.429657805	4.653060017	1.063502942	6.138527801	0	0.97819563	2.72900887	0.765534746	0	0.014355293	0	1.257010618	0.097610797	0.35614381	CAL120_BREAST	0.012008343
ACH-000212	5.351204277	4.871350841	6.186064704	5.479295243	0.22650853	5.837943242	0	0.097610797	4.164303583	1.952333566	6.78633498	0.056583528	5.411765185	4.12763328	4.682011391	8.189528084	2.469885976	0	2.150559677	0.321928095	8.429657805	4.653060017	1.063502942	6.138527801	0	0.97819563	2.72900887	0.765534746	0	0.014355293	0	1.257010618	0.097610797	0.35614381	CAL120_BREAST	0.000667868
ACH-000223	5.280956314	3.367371066	5.533563348	5.515384461	0.250961574	5.883376437	0.298658316	3.974529312	4.121844298	0.82374936	7.297283141	1.59454855	3.685940148	4.234194723	4.527946099	7.138527801	4.513490746	0.014355293	5.612942196	0.124328135	8.248876343	3.460742564	5.054414388	2.66448284	0	2.650764559	3.480265122	1.700439718	0	0	0.443606651	4.397802962	0.111031312	1.575312331	HCC1937_BREAST	0.041453858
ACH-000223	5.280956314	3.367371066	5.533563348	5.515384461	0.250961574	5.883376437	0.298658316	3.974529312	4.121844298	0.82374936	7.297283141	1.59454855	3.685940148	4.234194723	4.527946099	7.138527801	4.513490746	0.014355293	5.612942196	0.124328135	8.248876343	3.460742564	5.054414388	2.66448284	0	2.650764559	3.480265122	1.700439718	0	0	0.443606651	4.397802962	0.111031312	1.575312331	HCC1937_BREAST	0.122267264
ACH-000276	6.447083226	3.135863165	6.949184722	5.466300829	0.641546029	4.885574364	0	7.28798935	4.860962798	0.956056652	6.503666755	3.109360559	3.66106548	3.488000771	6.577428828	5.607330314	2.916476644	0.014355293	5.105175192	0.422233001	8.245219921	5.13627343	4.872336288	2.319039816	0	3.217230716	3.614709844	0.201633861	0	0	0.310340121	3.614709844	0.35614381	0.464668267	HCC38_BREAST	0.013545598
ACH-000276	6.447083226	3.135863165	6.949184722	5.466300829	0.641546029	4.885574364	0	7.28798935	4.860962798	0.956056652	6.503666755	3.109360559	3.66106548	3.488000771	6.577428828	5.607330314	2.916476644	0.014355293	5.105175192	0.422233001	8.245219921	5.13627343	4.872336288	2.319039816	0	3.217230716	3.614709844	0.201633861	0	0	0.310340121	3.614709844	0.35614381	0.464668267	HCC38_BREAST	0.115156449
ACH-000277	3.473786912	4.283921772	5.637204482	6.225930411	0.214124805	4.654206378	0	2.384049807	4.177917792	0.773996325	5.931210275	0.163498732	2.687060688	3.653060017	4.503984704	6.724650272	2.304511042	0.124328135	3.316145742	1.790772038	8.38767272	3.195347598	3.839959587	2.275007047	0	3.767654798	2.392317423	0.028569152	0	0	0.028569152	4.848497755	0.042644337	0.879705766	HCC1419_BREAST	0.02038712
ACH-000277	3.473786912	4.283921772	5.637204482	6.225930411	0.214124805	4.654206378	0	2.384049807	4.177917792	0.773996325	5.931210275	0.163498732	2.687060688	3.653060017	4.503984704	6.724650272	2.304511042	0.124328135	3.316145742	1.790772038	8.38767272	3.195347598	3.839959587	2.275007047	0	3.767654798	2.392317423	0.028569152	0	0	0.028569152	4.848497755	0.042644337	0.879705766	HCC1419_BREAST	0.021760446
ACH-000288	5.28169825	5.026800059	4.18030702	5.119356177	0.111031312	5.885574364	0	0.070389328	6.456641899	3.221877081	6.483009577	0.22650853	3.628773595	4.161887682	4.093391153	8.023865219	4.017031081	0	0.111031312	0.669026766	7.828517343	4.573495715	0.176322773	6.016362599	0	1.510961919	2.3950628	1.042644337	0.014355293	0.028569152	4.826802684	4.0721058	0.042644337	0	BT549_BREAST	0.028893392
ACH-000288	5.28169825	5.026800059	4.18030702	5.119356177	0.111031312	5.885574364	0	0.070389328	6.456641899	3.221877081	6.483009577	0.22650853	3.628773595	4.161887682	4.093391153	8.023865219	4.017031081	0	0.111031312	0.669026766	7.828517343	4.573495715	0.176322773	6.016362599	0	1.510961919	2.3950628	1.042644337	0.014355293	0.028569152	4.826802684	4.0721058	0.042644337	0	BT549_BREAST	0.007535942
ACH-000352	5.006298024	3.586164246	5.825785627	4.120186028	5.976134473	4.696550301	0	0.713695815	3.303050085	0.948600847	7.107374024	0.111031312	3.068670811	4.358255587	5.385776138	6.76884596	3.432959407	0.22650853	3.697106574	0.526068812	9.036640695	5.10349764	3.859969548	1.232660757	1.560714954	3.968090752	2.646162657	0.014355293	0	0	0.014355293	3.368768349	0.124328135	0.464668267	HCC1428_BREAST	0.009771937
ACH-000352	5.006298024	3.586164246	5.825785627	4.120186028	5.976134473	4.696550301	0	0.713695815	3.303050085	0.948600847	7.107374024	0.111031312	3.068670811	4.358255587	5.385776138	6.76884596	3.432959407	0.22650853	3.697106574	0.526068812	9.036640695	5.10349764	3.859969548	1.232660757	1.560714954	3.968090752	2.646162657	0.014355293	0	0	0.014355293	3.368768349	0.124328135	0.464668267	HCC1428_BREAST	0.031343384
ACH-000374	5.71259578	3.57167681	6.161283075	4.240314329	0.871843649	4.8899602	0.014355293	0.815575429	5.119356177	1.967168608	6.062639828	0	4.655351829	5.202809492	4.604071324	6.910133013	4.284662185	0.042644337	3.132576843	0.773996325	7.998872454	6.335211682	2.981852653	6.363521544	0.014355293	4.13422094	4.34269696	0.678071905	0.042644337	0	2.50589093	6.111031312	0.056583528	0	HCC1143_BREAST	0.015192635
ACH-000573	7.041987622	3.339137385	5.588564737	3.570462931	1.895302621	6.846618675	0.028569152	0.056583528	4.083213368	2.570462931	7.233811384	0	3.423578171	4.262282806	5.937108946	5.227664073	3.435628594	0	0.056583528	0.344828497	7.670656249	4.881664619	1.859969548	2.780310099	0	1.722466024	1.883620816	0.516015147	0	0.014355293	0.286881148	3.384049807	0.042644337	0.948600847	MDAMB436_BREAST	0.01303408
ACH-000573	7.041987622	3.339137385	5.588564737	3.570462931	1.895302621	6.846618675	0.028569152	0.056583528	4.083213368	2.570462931	7.233811384	0	3.423578171	4.262282806	5.937108946	5.227664073	3.435628594	0	0.056583528	0.344828497	7.670656249	4.881664619	1.859969548	2.780310099	0	1.722466024	1.883620816	0.516015147	0	0.014355293	0.286881148	3.384049807	0.042644337	0.948600847	MDAMB436_BREAST	0.010516403
ACH-000624	4.769242795	3.925999419	5.23457796	3.799087306	0.815575429	4.531693361	0.028569152	3.160274831	1.989139007	2.49057013	7.369379235	0.028569152	2.480265122	2.673556424	3.43162296	6.347665656	3.327687364	0.014355293	6.298291731	1.257010618	7.906650126	3.255500733	4.241077458	2.260025656	0.070389328	1.929790998	2.881664619	0.526068812	0	0	0.201633861	5.150153455	0.250961574	0.124328135	HCC1806_BREAST	0.005016043
ACH-000624	4.769242795	3.925999419	5.23457796	3.799087306	0.815575429	4.531693361	0.028569152	3.160274831	1.989139007	2.49057013	7.369379235	0.028569152	2.480265122	2.673556424	3.43162296	6.347665656	3.327687364	0.014355293	6.298291731	1.257010618	7.906650126	3.255500733	4.241077458	2.260025656	0.070389328	1.929790998	2.881664619	0.526068812	0	0	0.201633861	5.150153455	0.250961574	0.124328135	HCC1806_BREAST	0.002764905
ACH-000643	3.956056652	4.015247774	5.562547724	4.050501697	0.201633861	4.651912745	0	4.062639828	4.417515003	2.372952098	5.135452784	0.201633861	0.056583528	4.388878339	4.557655155	6.116655862	2.370164281	0.014355293	4.746850183	0.275007047	7.024364009	3.558267634	4.272769732	4.754353072	0	2.263034406	3.698218478	1.516015147	0	0	0.028569152	3.153805336	0.150559677	0.933572638	HDQP1_BREAST	0.005608741
ACH-000643	3.956056652	4.015247774	5.562547724	4.050501697	0.201633861	4.651912745	0	4.062639828	4.417515003	2.372952098	5.135452784	0.201633861	0.056583528	4.388878339	4.557655155	6.116655862	2.370164281	0.014355293	4.746850183	0.275007047	7.024364009	3.558267634	4.272769732	4.754353072	0	2.263034406	3.698218478	1.516015147	0	0	0.028569152	3.153805336	0.150559677	0.933572638	HDQP1_BREAST	0.008500781
ACH-000711	6.432625411	3.289834465	5.864928972	6.04592344	0.097610797	5.377123749	0.111031312	3.46727948	5.271649772	2.375734539	6.308521062	0.097610797	3.308885057	4.206330648	3.950468414	5.434294618	2.568032105	0.028569152	5.57167681	0.214124805	8.314968365	4.437627248	2.358958826	4.412104045	0	0.604071324	3.0721058	0.097610797	0.014355293	0	0.464668267	4.253232939	0.070389328	0.250961574	JIMT1_BREAST	0.001703759
ACH-000721	5.854743739	2.472487771	5.070389328	4.454833907	0.084064265	5.541948425	0	0.056583528	6.240886714	2.480265122	5.913607512	0	2.879705766	3.90014226	4.182692298	7.339760945	3.528571319	0	0.056583528	0.176322773	7.357639971	4.62058641	0.687060688	4.792334806	0	1.182692298	1.906890596	0	0	0	0.028569152	3.177917792	0	1.14404637	HMC18_BREAST	0.031656381
ACH-000721	5.854743739	2.472487771	5.070389328	4.454833907	0.084064265	5.541948425	0	0.056583528	6.240886714	2.480265122	5.913607512	0	2.879705766	3.90014226	4.182692298	7.339760945	3.528571319	0	0.056583528	0.176322773	7.357639971	4.62058641	0.687060688	4.792334806	0	1.182692298	1.906890596	0	0	0	0.028569152	3.177917792	0	1.14404637	HMC18_BREAST	0.003000156
ACH-000759	5.839455765	2.641546029	5.709842019	5.053545818	0.070389328	4.560714954	0	5.983221651	4.446917865	1.500802053	5.98458935	0	3.655351829	4.568640195	3.085764554	5.318678374	2.464668267	0.454175893	6.905567519	0.411426246	9.141877229	3.017921908	5.59484709	1.855989697	0.263034406	4.509062386	2.653060017	0.250961574	0	0	0.59454855	5.027242536	0.176322773	1.014355293	MDAMB175VII_BREAST	0.041000716
ACH-000759	5.839455765	2.641546029	5.709842019	5.053545818	0.070389328	4.560714954	0	5.983221651	4.446917865	1.500802053	5.98458935	0	3.655351829	4.568640195	3.085764554	5.318678374	2.464668267	0.454175893	6.905567519	0.411426246	9.141877229	3.017921908	5.59484709	1.855989697	0.263034406	4.509062386	2.653060017	0.250961574	0	0	0.59454855	5.027242536	0.176322773	1.014355293	MDAMB175VII_BREAST	0.101979136
ACH-000768	4.456149035	3.363171077	4.787118983	4.995484519	0.097610797	4.792334806	0	0.097610797	4.468583317	3.304511042	6.750606505	1.411426246	2.773996325	4.069530325	5.66732447	6.557961427	2.62058641	0.632268215	0.298658316	0.575312331	8.456559766	4.432291338	5.668175869	4.83491343	0.028569152	1.339137385	3.44625623	0	0.014355293	0	0	3.554588852	0	1.207892852	MDAMB231_BREAST	0.006655196
ACH-000768	4.456149035	3.363171077	4.787118983	4.995484519	0.097610797	4.792334806	0	0.097610797	4.468583317	3.304511042	6.750606505	1.411426246	2.773996325	4.069530325	5.66732447	6.557961427	2.62058641	0.632268215	0.298658316	0.575312331	8.456559766	4.432291338	5.668175869	4.83491343	0.028569152	1.339137385	3.44625623	0	0.014355293	0	0	3.554588852	0	1.207892852	MDAMB231_BREAST	0.000473576
ACH-000783	3.375734539	4.01346226	6.257387843	4.272769732	0.678071905	5.653919873	0	0.014355293	3.57167681	1	6.906409617	0.201633861	3.482848283	3.814550423	5.891419187	6.653919873	4.192194165	0.23878686	0.286881148	2.204766751	7.821455119	3.710393192	3.455491621	1.937344392	0.042644337	3.770829046	2.100977648	0	0.014355293	0	0.333423734	2.416839742	0.028569152	1.007195501	CAMA1_BREAST	0.004177353
ACH-000783	3.375734539	4.01346226	6.257387843	4.272769732	0.678071905	5.653919873	0	0.014355293	3.57167681	1	6.906409617	0.201633861	3.482848283	3.814550423	5.891419187	6.653919873	4.192194165	0.23878686	0.286881148	2.204766751	7.821455119	3.710393192	3.455491621	1.937344392	0.042644337	3.770829046	2.100977648	0	0.014355293	0	0.333423734	2.416839742	0.028569152	1.007195501	CAMA1_BREAST	0.009066743
ACH-000849	3.442280035	3.09085343	4.297191417	4.824258697	0.310340121	4.79753184	0	5.338424415	4.807870078	0.895302621	6.835797782	0.111031312	4.482202926	4.451540833	4.761817143	6.908812908	5.042644337	0.150559677	4.776103988	0.464668267	8.765998774	4.85847839	4.224966365	4.983677695	0	2.353323291	3.068670811	0.545968369	0	0	0.028569152	4.7473874	0	0.35614381	MDAMB468_BREAST	0.008906766
ACH-000849	3.442280035	3.09085343	4.297191417	4.824258697	0.310340121	4.79753184	0	5.338424415	4.807870078	0.895302621	6.835797782	0.111031312	4.482202926	4.451540833	4.761817143	6.908812908	5.042644337	0.150559677	4.776103988	0.464668267	8.765998774	4.85847839	4.224966365	4.983677695	0	2.353323291	3.068670811	0.545968369	0	0	0.028569152	4.7473874	0	0.35614381	MDAMB468_BREAST	0.005696716
ACH-000856	5.975905274	5.309976492	4.768713657	4.170726276	0.641546029	5.842476063	0.545968369	0.941106311	5.436628267	2.61117238	5.967860271	0.333423734	3.117695043	4.202417722	5.044831233	7.495855027	4.491211756	0.014355293	2	1.150559677	7.48984796	5.362820526	5.333423734	2.998195503	0	1.443606651	2.998195503	0	0	0	0.298658316	4.629939409	0.321928095	0.941106311	CAL51_BREAST	0.018549031
ACH-000856	5.975905274	5.309976492	4.768713657	4.170726276	0.641546029	5.842476063	0.545968369	0.941106311	5.436628267	2.61117238	5.967860271	0.333423734	3.117695043	4.202417722	5.044831233	7.495855027	4.491211756	0.014355293	2	1.150559677	7.48984796	5.362820526	5.333423734	2.998195503	0	1.443606651	2.998195503	0	0	0	0.298658316	4.629939409	0.321928095	0.941106311	CAL51_BREAST	0.00108294
ACH-000927	4.169925001	1.811471031	5.772149591	4.606442228	0.422233001	4.63284983	0	1.495695163	2.538538164	0.333423734	6.055499366	0.189033824	3.604071324	4.297191417	4.552745937	6.090430042	3.218781168	0.028569152	3.361768359	0.687060688	7.806517401	2.869871406	4.055716264	2.211012193	0.137503524	3.725741157	2.599317794	0	0	0	1.195347598	4.175524601	0	2.269033146	BT474_BREAST	0.028780389
ACH-000927	4.169925001	1.811471031	5.772149591	4.606442228	0.422233001	4.63284983	0	1.495695163	2.538538164	0.333423734	6.055499366	0.189033824	3.604071324	4.297191417	4.552745937	6.090430042	3.218781168	0.028569152	3.361768359	0.687060688	7.806517401	2.869871406	4.055716264	2.211012193	0.137503524	3.725741157	2.599317794	0	0	0	1.195347598	4.175524601	0	2.269033146	BT474_BREAST	3.687204114
